# Supplementary material for: Characterizing the landscape of gene expression variance in humans
Source: PLoS Genet. 2023 Jul 6;19(7):e1010833. doi: 10.1371/journal.pgen.1010833 (PMC10353820; doi:10.1371/journal.pgen.1010833)
Supplement: S2 Table — (XLSX) [file pgen.1010833.s008.xlsx]

## Sheet: Lea_LCL_results_hypergeometric_
Number of Ranked Genes	Number of Genes in Top/Bottom 5%	Number of Ranked Genes Expressed in LCLs	Number of Genes in Top/Bottom 5% Expressed in LCLs	Tissue
13139	657	9282	171/575	Cross-tissue
6647	333	5574	265/314	Blood
Odds Ratio	P-value	95% confidence interval	95% confidence interval	Treatment	FDR corrected p-value	Tissue	Focal set	DE genes that overlap with focal set
0.793402	0.20564	0.550259	1.11483	ACRYL	0.366491	Cross-tissue	Low variance genes	38
0.724774	0.523087	0.306148	1.47252	BAFF	0.653859	Cross-tissue	Low variance genes	8
0.649068	0.0292989	0.423557	0.958591	BPA	0.0732473	Cross-tissue	Low variance genes	28
2.47898	0.219895	0.268845	11.1723	ETOH	0.366491	Cross-tissue	Low variance genes	2
0.832554	0.833198	0.262802	2.02845	FSL1	0.833198	Cross-tissue	Low variance genes	5
0.435615	0.000258247	0.250032	0.710573	GARD	0.00129123	Cross-tissue	Low variance genes	17
0.44845	0.00160304	0.24153	0.767069	IFNG	0.00534348	Cross-tissue	Low variance genes	14
NA	NA	NA	NA	IGF	NA	Cross-tissue	Low variance genes	NA
0.86087	0.429867	0.604961	1.19646	PFOA	0.614096	Cross-tissue	Low variance genes	41
0.588779	1.85673e-07	0.475235	0.725054	DEX	1.85673e-06	Cross-tissue	Low variance genes	121
0.60456	0.770357	0.0710378	2.31388	TUNIC	0.833198	Cross-tissue	Low variance genes	2
0.999795	1	0.531325	1.74012	ACRYL	1	Cross-tissue	High variance genes	14
1.54711	0.387935	0.489267	3.75817	BAFF	0.775871	Cross-tissue	High variance genes	5
1.04326	0.881643	0.540247	1.84983	BPA	1	Cross-tissue	High variance genes	13
0	1	0	18.1005	ETOH	1	Cross-tissue	High variance genes	0
0.558322	1	0.0139017	3.23427	FSL1	1	Cross-tissue	High variance genes	1
4.80145	3.54182e-14	3.28134	6.9137	GARD	3.54182e-13	Cross-tissue	High variance genes	43
3.22128	1.77006e-06	2.01389	4.97713	IFNG	5.90019e-06	Cross-tissue	High variance genes	26
NA	NA	NA	NA	IGF	NA	Cross-tissue	High variance genes	NA
1.07807	0.777648	0.585836	1.84637	PFOA	1	Cross-tissue	High variance genes	15
3.03697	1.40722e-12	2.21106	4.18813	DEX	7.0361e-12	Cross-tissue	High variance genes	99
5.21438	0.00400649	1.60092	13.2531	TUNIC	0.0100162	Cross-tissue	High variance genes	5
0.870306	0.598518	0.53704	1.34946	ACRYL	0.748147	Blood	Low variance genes
0.693808	0.556175	0.219677	1.68238	BAFF	0.748147	Blood	Low variance genes
0.784381	0.367216	0.453271	1.27922	BPA	0.70352	Blood	Low variance genes
0	1	0	8.59335	ETOH	1	Blood	Low variance genes
0.84391	1	0.168326	2.61076	FSL1	1	Blood	Low variance genes
0.461769	0.00880022	0.226064	0.847909	GARD	0.0440011	Blood	Low variance genes
0.501586	0.0392704	0.224838	0.978462	IFNG	0.130901	Blood	Low variance genes
NA	NA	NA	NA	IGF	NA	Blood	Low variance genes
0.792355	0.350812	0.483828	1.23832	PFOA	0.70352	Blood	Low variance genes
0.562468	3.1832e-05	0.418701	0.74673	DEX	0.00031832	Blood	Low variance genes
1.75606	0.422112	0.340472	5.71259	TUNIC	0.70352	Blood	Low variance genes
0.614222	0.0844053	0.32809	1.06181	ACRYL	0.140675	Blood	High variance genes
0.657131	0.526204	0.174875	1.74716	BAFF	0.657755	Blood	High variance genes
0.453489	0.0182551	0.203347	0.884133	BPA	0.0365102	Blood	High variance genes
2.23026	0.385839	0.050702	16.1953	ETOH	0.551198	Blood	High variance genes
0.665304	0.769153	0.078342	2.53492	FSL1	0.769153	Blood	High variance genes
3.64101	9.26115e-14	2.62961	4.98409	GARD	4.63058e-13	Blood	High variance genes
4.34786	1.58097e-15	3.09167	6.03574	IFNG	1.58097e-14	Blood	High variance genes
NA	NA	NA	NA	IGF	NA	Blood	High variance genes
0.455476	0.00878596	0.222827	0.837159	PFOA	0.0219649	Blood	High variance genes
2.41262	5.92806e-12	1.86841	3.11809	DEX	1.97602e-11	Blood	High variance genes
1.38445	0.657659	0.159269	5.52233	TUNIC	0.730732	Blood	High variance genes
