# Supplementary material for: Characterizing the landscape of gene expression variance in humans
Source: PLoS Genet. 2023 Jul 6;19(7):e1010833. doi: 10.1371/journal.pgen.1010833 (PMC10353820; doi:10.1371/journal.pgen.1010833)
Supplement: S1 Dataset — Metadata file describing the data used in the study as well as some intermediate processing information. (CSV) [file pgen.1010833.s010.csv]

id	group	tissue	datetime	raw_counts_genes	raw_counts_individuals	raw_metadata_individuals	raw_metadata_features	filtered_counts_genes	filtered_counts_individuals	filtered_metadata_individuals	filtered_metadata_features	to_ignore_manually_curated	to_ignore_redundant_features	to_ignore_large_factors	final_features_removed	replicate_col
BRAIN	GTEx	neuron	2022-05-23 18:10:07	63856	2931	2931	54	14074	2931	2931	6	NA;alias;Alias;Broker.name;broker.name;Description;Title;ENA.checklist;ENA.FIRST.PUBLIC;ENA.LAST.UPDATE;isolate;INSDC.center.alias;sample_id;INSDC.center.name;INSDC.first.public;INSDC.last.update;INSDC.status;Sample.Name;SRA.accession;title;gtex.smrin;rownames;tcga.xml_month_of_form_completion;tcga.xml_year_of_form_completion;tcga.xml_year_of_initial_pathologic_diagnosis;tcga.xml_initial_patholog…	gtex.smmpunrt;gtex.smmppdun	gtex.run_acc;gtex.subjid;gtex.sampid;gtex.smpthnts;gtex.smtsisch;gtex.smtspax;gtex.smnabtch;gtex.smnabtchd;gtex.smgebtch;gtex.smgebtchd;gtex.sme2mprt;gtex.smchmprs;gtex.smntrart;gtex.smmaprt;gtex.smexncrt;gtex.smgnsdtc;gtex.sme1mmrt;gtex.smsflgth;gtex.smmppd;gtex.smnterrt;gtex.smrrnanm;gtex.smrdttl;gtex.smvqcfl;gtex.smtrscpt;gtex.smmppdpr;gtex.smntrnrt;gtex.smexpeff;gtex.sme2mmrt;gtex.sme2anti;gt…	gtex.sex;gtex.age;gtex.dthhrdy;gtex.smcenter;gtex.smtsd;gtex.smubrid
SKIN	GTEx	skin	2022-05-23 18:10:26	63856	1940	1420	53	14316	1420	1420	7	NA;alias;Alias;Broker.name;broker.name;Description;Title;ENA.checklist;ENA.FIRST.PUBLIC;ENA.LAST.UPDATE;isolate;INSDC.center.alias;sample_id;INSDC.center.name;INSDC.first.public;INSDC.last.update;INSDC.status;Sample.Name;SRA.accession;title;gtex.smrin;rownames;tcga.xml_month_of_form_completion;tcga.xml_year_of_form_completion;tcga.xml_year_of_initial_pathologic_diagnosis;tcga.xml_initial_patholog…	gtex.smmpunrt;gtex.smmppdun	gtex.run_acc;gtex.subjid;gtex.sampid;gtex.smpthnts;gtex.smtsisch;gtex.smtspax;gtex.smnabtch;gtex.smnabtchd;gtex.smgebtch;gtex.smgebtchd;gtex.sme2mprt;gtex.smchmprs;gtex.smntrart;gtex.smmaprt;gtex.smexncrt;gtex.smgnsdtc;gtex.sme1mmrt;gtex.smsflgth;gtex.smmppd;gtex.smnterrt;gtex.smrrnanm;gtex.smrdttl;gtex.smvqcfl;gtex.smtrscpt;gtex.smmppdpr;gtex.smntrnrt;gtex.smexpeff;gtex.sme2mmrt;gtex.sme2anti;gt…	gtex.sex;gtex.age;gtex.dthhrdy;gtex.smatsscr;gtex.smcenter;gtex.smtsd;gtex.smubrid
ESOPHAGUS	GTEx	esophagus	2022-05-23 18:10:37	63856	1577	625	52	13822	625	625	6	NA;alias;Alias;Broker.name;broker.name;Description;Title;ENA.checklist;ENA.FIRST.PUBLIC;ENA.LAST.UPDATE;isolate;INSDC.center.alias;sample_id;INSDC.center.name;INSDC.first.public;INSDC.last.update;INSDC.status;Sample.Name;SRA.accession;title;gtex.smrin;rownames;tcga.xml_month_of_form_completion;tcga.xml_year_of_form_completion;tcga.xml_year_of_initial_pathologic_diagnosis;tcga.xml_initial_patholog…	gtex.smmpunrt;gtex.smmppdun	gtex.run_acc;gtex.subjid;gtex.sampid;gtex.smpthnts;gtex.smtsisch;gtex.smtspax;gtex.smnabtch;gtex.smnabtchd;gtex.smgebtch;gtex.smgebtchd;gtex.sme2mprt;gtex.smchmprs;gtex.smntrart;gtex.smmaprt;gtex.smexncrt;gtex.smgnsdtc;gtex.sme1mmrt;gtex.smsflgth;gtex.smmppd;gtex.smnterrt;gtex.smrrnanm;gtex.smrdttl;gtex.smvqcfl;gtex.smtrscpt;gtex.smmppdpr;gtex.smntrnrt;gtex.smexpeff;gtex.sme2mmrt;gtex.sme2anti;gt…	gtex.sex;gtex.age;gtex.dthhrdy;gtex.smatsscr;gtex.smcenter;gtex.smnabtcht
BLOOD_VESSEL	GTEx	blood_vessel	2022-05-23 18:10:54	63856	1398	1398	53	13559	1398	1398	7	NA;alias;Alias;Broker.name;broker.name;Description;Title;ENA.checklist;ENA.FIRST.PUBLIC;ENA.LAST.UPDATE;isolate;INSDC.center.alias;sample_id;INSDC.center.name;INSDC.first.public;INSDC.last.update;INSDC.status;Sample.Name;SRA.accession;title;gtex.smrin;rownames;tcga.xml_month_of_form_completion;tcga.xml_year_of_form_completion;tcga.xml_year_of_initial_pathologic_diagnosis;tcga.xml_initial_patholog…	gtex.smubrid;gtex.smmpunrt;gtex.smmppdun	gtex.run_acc;gtex.subjid;gtex.sampid;gtex.smpthnts;gtex.smtsisch;gtex.smtspax;gtex.smnabtch;gtex.smnabtchd;gtex.smgebtch;gtex.smgebtchd;gtex.sme2mprt;gtex.smchmprs;gtex.smntrart;gtex.smmaprt;gtex.smexncrt;gtex.smgnsdtc;gtex.sme1mmrt;gtex.smsflgth;gtex.smmppd;gtex.smnterrt;gtex.smrrnanm;gtex.smrdttl;gtex.smvqcfl;gtex.smtrscpt;gtex.smmppdpr;gtex.smntrnrt;gtex.smexpeff;gtex.sme2mmrt;gtex.sme2anti;gt…	gtex.sex;gtex.age;gtex.dthhrdy;gtex.smatsscr;gtex.smcenter;gtex.smtsd;gtex.smnabtcht
ADIPOSE_TISSUE	GTEx	fat	2022-05-23 18:11:11	63856	1293	1293	53	14103	1293	1293	7	NA;alias;Alias;Broker.name;broker.name;Description;Title;ENA.checklist;ENA.FIRST.PUBLIC;ENA.LAST.UPDATE;isolate;INSDC.center.alias;sample_id;INSDC.center.name;INSDC.first.public;INSDC.last.update;INSDC.status;Sample.Name;SRA.accession;title;gtex.smrin;rownames;tcga.xml_month_of_form_completion;tcga.xml_year_of_form_completion;tcga.xml_year_of_initial_pathologic_diagnosis;tcga.xml_initial_patholog…	sample_id;gtex.smmpunrt;gtex.smmppdun	gtex.run_acc;gtex.subjid;gtex.sampid;gtex.smpthnts;gtex.smtsisch;gtex.smtspax;gtex.smnabtch;gtex.smnabtchd;gtex.smgebtch;gtex.smgebtchd;gtex.sme2mprt;gtex.smchmprs;gtex.smntrart;gtex.smmaprt;gtex.smexncrt;gtex.smgnsdtc;gtex.sme1mmrt;gtex.smsflgth;gtex.smmppd;gtex.smnterrt;gtex.smrrnanm;gtex.smrdttl;gtex.smvqcfl;gtex.smtrscpt;gtex.smmppdpr;gtex.smntrnrt;gtex.smexpeff;gtex.sme2mmrt;gtex.sme2anti;gt…	gtex.sex;gtex.age;gtex.dthhrdy;gtex.smatsscr;gtex.smcenter;gtex.smtsd;gtex.smubrid
BLOOD	GTEx	blood	2022-05-23 18:11:23	63856	1048	1048	51	11479	1048	1048	4	NA;alias;Alias;Broker.name;broker.name;Description;Title;ENA.checklist;ENA.FIRST.PUBLIC;ENA.LAST.UPDATE;isolate;INSDC.center.alias;sample_id;INSDC.center.name;INSDC.first.public;INSDC.last.update;INSDC.status;Sample.Name;SRA.accession;title;gtex.smrin;rownames;tcga.xml_month_of_form_completion;tcga.xml_year_of_form_completion;tcga.xml_year_of_initial_pathologic_diagnosis;tcga.xml_initial_patholog…	gtex.smnabtcht;gtex.smmpunrt;gtex.smmppdun	gtex.run_acc;gtex.subjid;gtex.sampid;gtex.smtsisch;gtex.smnabtch;gtex.smnabtchd;gtex.smgebtch;gtex.smgebtchd;gtex.sme2mprt;gtex.smchmprs;gtex.smntrart;gtex.smmaprt;gtex.smexncrt;gtex.smgnsdtc;gtex.sme1mmrt;gtex.smsflgth;gtex.smmppd;gtex.smnterrt;gtex.smrrnanm;gtex.smrdttl;gtex.smvqcfl;gtex.smtrscpt;gtex.smmppdpr;gtex.smntrnrt;gtex.smexpeff;gtex.sme2mmrt;gtex.sme2anti;gtex.smaltalg;gtex.sme2snse;g…	gtex.sex;gtex.age;gtex.dthhrdy;gtex.smcenter
HEART	GTEx	heart	2022-05-23 18:11:37	63856	942	942	53	12456	942	942	6	NA;alias;Alias;Broker.name;broker.name;Description;Title;ENA.checklist;ENA.FIRST.PUBLIC;ENA.LAST.UPDATE;isolate;INSDC.center.alias;sample_id;INSDC.center.name;INSDC.first.public;INSDC.last.update;INSDC.status;Sample.Name;SRA.accession;title;gtex.smrin;rownames;tcga.xml_month_of_form_completion;tcga.xml_year_of_form_completion;tcga.xml_year_of_initial_pathologic_diagnosis;tcga.xml_initial_patholog…	gtex.smmpunrt;gtex.smmppdun	gtex.run_acc;gtex.subjid;gtex.sampid;gtex.smpthnts;gtex.smtsisch;gtex.smtspax;gtex.smnabtch;gtex.smnabtchd;gtex.smgebtch;gtex.smgebtchd;gtex.sme2mprt;gtex.smchmprs;gtex.smntrart;gtex.smmaprt;gtex.smexncrt;gtex.smgnsdtc;gtex.sme1mmrt;gtex.smsflgth;gtex.smmppd;gtex.smnterrt;gtex.smrrnanm;gtex.smrdttl;gtex.smvqcfl;gtex.smtrscpt;gtex.smmppdpr;gtex.smntrnrt;gtex.smexpeff;gtex.sme2mmrt;gtex.sme2anti;gt…	gtex.sex;gtex.age;gtex.dthhrdy;gtex.smcenter;gtex.smtsd;gtex.smubrid
MUSCLE	GTEx	muscle	2022-05-23 18:11:49	63856	881	881	52	11270	881	881	5	NA;alias;Alias;Broker.name;broker.name;Description;Title;ENA.checklist;ENA.FIRST.PUBLIC;ENA.LAST.UPDATE;isolate;INSDC.center.alias;sample_id;INSDC.center.name;INSDC.first.public;INSDC.last.update;INSDC.status;Sample.Name;SRA.accession;title;gtex.smrin;rownames;tcga.xml_month_of_form_completion;tcga.xml_year_of_form_completion;tcga.xml_year_of_initial_pathologic_diagnosis;tcga.xml_initial_patholog…	gtex.smmpunrt;gtex.smmppdun	gtex.run_acc;gtex.subjid;gtex.sampid;gtex.smpthnts;gtex.smtsisch;gtex.smtspax;gtex.smnabtch;gtex.smnabtchd;gtex.smgebtch;gtex.smgebtchd;gtex.sme2mprt;gtex.smchmprs;gtex.smntrart;gtex.smmaprt;gtex.smexncrt;gtex.smgnsdtc;gtex.sme1mmrt;gtex.smsflgth;gtex.smmppd;gtex.smnterrt;gtex.smrrnanm;gtex.smrdttl;gtex.smvqcfl;gtex.smtrscpt;gtex.smmppdpr;gtex.smntrnrt;gtex.smexpeff;gtex.sme2mmrt;gtex.sme2anti;gt…	gtex.sex;gtex.age;gtex.dthhrdy;gtex.smatsscr;gtex.smcenter
COLON	GTEx	colon	2022-05-23 18:11:58	63856	822	822	52	14565	822	822	6	NA;alias;Alias;Broker.name;broker.name;Description;Title;ENA.checklist;ENA.FIRST.PUBLIC;ENA.LAST.UPDATE;isolate;INSDC.center.alias;sample_id;INSDC.center.name;INSDC.first.public;INSDC.last.update;INSDC.status;Sample.Name;SRA.accession;title;gtex.smrin;rownames;tcga.xml_month_of_form_completion;tcga.xml_year_of_form_completion;tcga.xml_year_of_initial_pathologic_diagnosis;tcga.xml_initial_patholog…	gtex.smmpunrt;gtex.smmppdun	gtex.run_acc;gtex.subjid;gtex.sampid;gtex.smpthnts;gtex.smtsisch;gtex.smtspax;gtex.smnabtch;gtex.smnabtchd;gtex.smgebtch;gtex.smgebtchd;gtex.sme2mprt;gtex.smchmprs;gtex.smntrart;gtex.smmaprt;gtex.smexncrt;gtex.smgnsdtc;gtex.sme1mmrt;gtex.smsflgth;gtex.smmppd;gtex.smnterrt;gtex.smrrnanm;gtex.smrdttl;gtex.smvqcfl;gtex.smtrscpt;gtex.smmppdpr;gtex.smntrnrt;gtex.smexpeff;gtex.sme2mmrt;gtex.sme2anti;gt…	gtex.sex;gtex.age;gtex.dthhrdy;gtex.smatsscr;gtex.smtsd;gtex.smubrid
THYROID	GTEx	thyroid	2022-05-23 18:12:07	63856	706	706	51	14977	706	706	5	NA;alias;Alias;Broker.name;broker.name;Description;Title;ENA.checklist;ENA.FIRST.PUBLIC;ENA.LAST.UPDATE;isolate;INSDC.center.alias;sample_id;INSDC.center.name;INSDC.first.public;INSDC.last.update;INSDC.status;Sample.Name;SRA.accession;title;gtex.smrin;rownames;tcga.xml_month_of_form_completion;tcga.xml_year_of_form_completion;tcga.xml_year_of_initial_pathologic_diagnosis;tcga.xml_initial_patholog…	sample_id;gtex.smmpunrt;gtex.smmppdun	gtex.run_acc;gtex.subjid;gtex.sampid;gtex.smpthnts;gtex.smtsisch;gtex.smtspax;gtex.smnabtch;gtex.smnabtchd;gtex.smgebtch;gtex.smgebtchd;gtex.sme2mprt;gtex.smchmprs;gtex.smntrart;gtex.smmaprt;gtex.smexncrt;gtex.smgnsdtc;gtex.sme1mmrt;gtex.smsflgth;gtex.smmppd;gtex.smnterrt;gtex.smrrnanm;gtex.smrdttl;gtex.smvqcfl;gtex.smtrscpt;gtex.smmppdpr;gtex.smntrnrt;gtex.smexpeff;gtex.sme2mmrt;gtex.sme2anti;gt…	gtex.sex;gtex.age;gtex.dthhrdy;gtex.smatsscr;gtex.smcenter
NERVE	GTEx	neuron	2022-05-23 18:12:15	63856	659	659	50	14640	659	659	5	NA;alias;Alias;Broker.name;broker.name;Description;Title;ENA.checklist;ENA.FIRST.PUBLIC;ENA.LAST.UPDATE;isolate;INSDC.center.alias;sample_id;INSDC.center.name;INSDC.first.public;INSDC.last.update;INSDC.status;Sample.Name;SRA.accession;title;gtex.smrin;rownames;tcga.xml_month_of_form_completion;tcga.xml_year_of_form_completion;tcga.xml_year_of_initial_pathologic_diagnosis;tcga.xml_initial_patholog…	gtex.smmpunrt;gtex.smmppdun	gtex.run_acc;gtex.subjid;gtex.sampid;gtex.smpthnts;gtex.smtsisch;gtex.smtspax;gtex.smnabtch;gtex.smnabtchd;gtex.smgebtch;gtex.smgebtchd;gtex.sme2mprt;gtex.smchmprs;gtex.smntrart;gtex.smmaprt;gtex.smexncrt;gtex.smgnsdtc;gtex.sme1mmrt;gtex.smsflgth;gtex.smmppd;gtex.smnterrt;gtex.smrrnanm;gtex.smrdttl;gtex.smvqcfl;gtex.smtrscpt;gtex.smmppdpr;gtex.smntrnrt;gtex.smexpeff;gtex.sme2mmrt;gtex.sme2anti;gt…	gtex.sex;gtex.age;gtex.dthhrdy;gtex.smatsscr;gtex.smcenter
LUNG	GTEx	lung	2022-05-23 18:12:22	63856	655	655	52	14796	655	655	6	NA;alias;Alias;Broker.name;broker.name;Description;Title;ENA.checklist;ENA.FIRST.PUBLIC;ENA.LAST.UPDATE;isolate;INSDC.center.alias;sample_id;INSDC.center.name;INSDC.first.public;INSDC.last.update;INSDC.status;Sample.Name;SRA.accession;title;gtex.smrin;rownames;tcga.xml_month_of_form_completion;tcga.xml_year_of_form_completion;tcga.xml_year_of_initial_pathologic_diagnosis;tcga.xml_initial_patholog…	gtex.smmpunrt;gtex.smmppdun	gtex.run_acc;gtex.subjid;gtex.sampid;gtex.smpthnts;gtex.smtsisch;gtex.smtspax;gtex.smnabtch;gtex.smnabtchd;gtex.smgebtch;gtex.smgebtchd;gtex.sme2mprt;gtex.smchmprs;gtex.smntrart;gtex.smmaprt;gtex.smexncrt;gtex.smgnsdtc;gtex.sme1mmrt;gtex.smsflgth;gtex.smmppd;gtex.smnterrt;gtex.smrrnanm;gtex.smrdttl;gtex.smvqcfl;gtex.smtrscpt;gtex.smmppdpr;gtex.smntrnrt;gtex.smexpeff;gtex.sme2mmrt;gtex.sme2anti;gt…	gtex.sex;gtex.age;gtex.dthhrdy;gtex.smatsscr;gtex.smcenter;gtex.smnabtcht
BREAST	GTEx	breast	2022-05-23 18:12:28	63856	482	482	50	14640	482	482	5	NA;alias;Alias;Broker.name;broker.name;Description;Title;ENA.checklist;ENA.FIRST.PUBLIC;ENA.LAST.UPDATE;isolate;INSDC.center.alias;sample_id;INSDC.center.name;INSDC.first.public;INSDC.last.update;INSDC.status;Sample.Name;SRA.accession;title;gtex.smrin;rownames;tcga.xml_month_of_form_completion;tcga.xml_year_of_form_completion;tcga.xml_year_of_initial_pathologic_diagnosis;tcga.xml_initial_patholog…	gtex.smmpunrt;gtex.smmppdun	gtex.run_acc;gtex.subjid;gtex.sampid;gtex.smpthnts;gtex.smtsisch;gtex.smtspax;gtex.smnabtch;gtex.smnabtchd;gtex.smgebtch;gtex.smgebtchd;gtex.sme2mprt;gtex.smchmprs;gtex.smntrart;gtex.smmaprt;gtex.smexncrt;gtex.smgnsdtc;gtex.sme1mmrt;gtex.smsflgth;gtex.smmppd;gtex.smnterrt;gtex.smrrnanm;gtex.smrdttl;gtex.smvqcfl;gtex.smtrscpt;gtex.smmppdpr;gtex.smntrnrt;gtex.smexpeff;gtex.sme2mmrt;gtex.sme2anti;gt…	gtex.sex;gtex.age;gtex.dthhrdy;gtex.smatsscr;gtex.smcenter
TESTIS	GTEx	testis	2022-05-23 18:12:33	63856	410	410	50	17631	410	410	4	NA;alias;Alias;Broker.name;broker.name;Description;Title;ENA.checklist;ENA.FIRST.PUBLIC;ENA.LAST.UPDATE;isolate;INSDC.center.alias;sample_id;INSDC.center.name;INSDC.first.public;INSDC.last.update;INSDC.status;Sample.Name;SRA.accession;title;gtex.smrin;rownames;tcga.xml_month_of_form_completion;tcga.xml_year_of_form_completion;tcga.xml_year_of_initial_pathologic_diagnosis;tcga.xml_initial_patholog…	gtex.smmpunrt;gtex.smmppdun	gtex.run_acc;gtex.subjid;gtex.sampid;gtex.smpthnts;gtex.smtsisch;gtex.smtspax;gtex.smnabtch;gtex.smnabtchd;gtex.smgebtch;gtex.smgebtchd;gtex.sme2mprt;gtex.smchmprs;gtex.smntrart;gtex.smmaprt;gtex.smexncrt;gtex.smgnsdtc;gtex.sme1mmrt;gtex.smsflgth;gtex.smmppd;gtex.smnterrt;gtex.smrrnanm;gtex.smrdttl;gtex.smvqcfl;gtex.smtrscpt;gtex.smmppdpr;gtex.smntrnrt;gtex.smexpeff;gtex.sme2mmrt;gtex.sme2anti;gt…	gtex.age;gtex.dthhrdy;gtex.smatsscr;gtex.smcenter
STOMACH	GTEx	stomach	2022-05-23 18:12:38	63856	384	384	50	13812	384	384	4	NA;alias;Alias;Broker.name;broker.name;Description;Title;ENA.checklist;ENA.FIRST.PUBLIC;ENA.LAST.UPDATE;isolate;INSDC.center.alias;sample_id;INSDC.center.name;INSDC.first.public;INSDC.last.update;INSDC.status;Sample.Name;SRA.accession;title;gtex.smrin;rownames;tcga.xml_month_of_form_completion;tcga.xml_year_of_form_completion;tcga.xml_year_of_initial_pathologic_diagnosis;tcga.xml_initial_patholog…	gtex.smmpunrt;gtex.smmppdun	gtex.run_acc;gtex.subjid;gtex.sampid;gtex.smpthnts;gtex.smtsisch;gtex.smtspax;gtex.smnabtch;gtex.smnabtchd;gtex.smgebtch;gtex.smgebtchd;gtex.sme2mprt;gtex.smchmprs;gtex.smntrart;gtex.smmaprt;gtex.smexncrt;gtex.smgnsdtc;gtex.sme1mmrt;gtex.smsflgth;gtex.smmppd;gtex.smnterrt;gtex.smrrnanm;gtex.smrdttl;gtex.smvqcfl;gtex.smtrscpt;gtex.smmppdpr;gtex.smntrnrt;gtex.smexpeff;gtex.sme2mmrt;gtex.sme2anti;gt…	gtex.sex;gtex.age;gtex.smatsscr;gtex.smnabtcht
ADRENAL_GLAND	GTEx	adrenal	2022-05-23 18:12:42	63856	274	274	50	13697	274	274	5	NA;alias;Alias;Broker.name;broker.name;Description;Title;ENA.checklist;ENA.FIRST.PUBLIC;ENA.LAST.UPDATE;isolate;INSDC.center.alias;sample_id;INSDC.center.name;INSDC.first.public;INSDC.last.update;INSDC.status;Sample.Name;SRA.accession;title;gtex.smrin;rownames;tcga.xml_month_of_form_completion;tcga.xml_year_of_form_completion;tcga.xml_year_of_initial_pathologic_diagnosis;tcga.xml_initial_patholog…	gtex.smmpunrt;gtex.smmppdun	gtex.run_acc;gtex.subjid;gtex.sampid;gtex.smpthnts;gtex.smtsisch;gtex.smtspax;gtex.smnabtch;gtex.smnabtchd;gtex.smgebtch;gtex.smgebtchd;gtex.sme2mprt;gtex.smchmprs;gtex.smntrart;gtex.smmaprt;gtex.smexncrt;gtex.smgnsdtc;gtex.sme1mmrt;gtex.smsflgth;gtex.smmppd;gtex.smnterrt;gtex.smrrnanm;gtex.smrdttl;gtex.smvqcfl;gtex.smtrscpt;gtex.smmppdpr;gtex.smntrnrt;gtex.smexpeff;gtex.sme2mmrt;gtex.sme2anti;gt…	gtex.sex;gtex.age;gtex.dthhrdy;gtex.smatsscr;gtex.smnabtcht
PITUITARY	GTEx	pituitary	2022-05-23 18:12:45	63856	301	301	50	15346	301	301	5	NA;alias;Alias;Broker.name;broker.name;Description;Title;ENA.checklist;ENA.FIRST.PUBLIC;ENA.LAST.UPDATE;isolate;INSDC.center.alias;sample_id;INSDC.center.name;INSDC.first.public;INSDC.last.update;INSDC.status;Sample.Name;SRA.accession;title;gtex.smrin;rownames;tcga.xml_month_of_form_completion;tcga.xml_year_of_form_completion;tcga.xml_year_of_initial_pathologic_diagnosis;tcga.xml_initial_patholog…	gtex.sampid;gtex.smmpunrt;gtex.smmppdun	gtex.run_acc;gtex.subjid;gtex.smpthnts;gtex.smtsisch;gtex.smtspax;gtex.smnabtch;gtex.smnabtchd;gtex.smgebtch;gtex.smgebtchd;gtex.sme2mprt;gtex.smchmprs;gtex.smntrart;gtex.smmaprt;gtex.smexncrt;gtex.smgnsdtc;gtex.sme1mmrt;gtex.smsflgth;gtex.smmppd;gtex.smnterrt;gtex.smrrnanm;gtex.smrdttl;gtex.smvqcfl;gtex.smtrscpt;gtex.smmppdpr;gtex.smntrnrt;gtex.smexpeff;gtex.sme2mmrt;gtex.sme2anti;gtex.smaltalg;…	gtex.sex;gtex.age;gtex.dthhrdy;gtex.smatsscr;gtex.smcenter
PROSTATE	GTEx	prostate	2022-05-23 18:12:49	63856	263	263	49	15130	263	263	4	NA;alias;Alias;Broker.name;broker.name;Description;Title;ENA.checklist;ENA.FIRST.PUBLIC;ENA.LAST.UPDATE;isolate;INSDC.center.alias;sample_id;INSDC.center.name;INSDC.first.public;INSDC.last.update;INSDC.status;Sample.Name;SRA.accession;title;gtex.smrin;rownames;tcga.xml_month_of_form_completion;tcga.xml_year_of_form_completion;tcga.xml_year_of_initial_pathologic_diagnosis;tcga.xml_initial_patholog…	gtex.smmpunrt;gtex.smmppdun	gtex.run_acc;gtex.subjid;gtex.sampid;gtex.smpthnts;gtex.smtsisch;gtex.smtspax;gtex.smnabtch;gtex.smnabtchd;gtex.smgebtch;gtex.smgebtchd;gtex.sme2mprt;gtex.smchmprs;gtex.smntrart;gtex.smmaprt;gtex.smexncrt;gtex.smgnsdtc;gtex.sme1mmrt;gtex.smsflgth;gtex.smmppd;gtex.smnterrt;gtex.smrrnanm;gtex.smrdttl;gtex.smvqcfl;gtex.smtrscpt;gtex.smmppdpr;gtex.smntrnrt;gtex.smexpeff;gtex.sme2mmrt;gtex.sme2anti;gt…	gtex.age;gtex.dthhrdy;gtex.smatsscr;gtex.smnabtcht
SPLEEN	GTEx	spleen	2022-05-23 18:12:52	63856	255	255	50	14622	255	255	3	NA;alias;Alias;Broker.name;broker.name;Description;Title;ENA.checklist;ENA.FIRST.PUBLIC;ENA.LAST.UPDATE;isolate;INSDC.center.alias;sample_id;INSDC.center.name;INSDC.first.public;INSDC.last.update;INSDC.status;Sample.Name;SRA.accession;title;gtex.smrin;rownames;tcga.xml_month_of_form_completion;tcga.xml_year_of_form_completion;tcga.xml_year_of_initial_pathologic_diagnosis;tcga.xml_initial_patholog…	sample_id;gtex.smmpunrt;gtex.smmppdun	gtex.run_acc;gtex.subjid;gtex.sampid;gtex.smpthnts;gtex.smtsisch;gtex.smtspax;gtex.smnabtch;gtex.smnabtchd;gtex.smgebtch;gtex.smgebtchd;gtex.sme2mprt;gtex.smchmprs;gtex.smntrart;gtex.smmaprt;gtex.smexncrt;gtex.smgnsdtc;gtex.sme1mmrt;gtex.smsflgth;gtex.smmppd;gtex.smnterrt;gtex.smrrnanm;gtex.smrdttl;gtex.smvqcfl;gtex.smtrscpt;gtex.smmppdpr;gtex.smntrnrt;gtex.smexpeff;gtex.sme2mmrt;gtex.sme2anti;gt…	gtex.sex;gtex.age;gtex.smatsscr
LIVER	GTEx	liver	2022-05-23 18:12:56	63856	251	251	50	12058	251	251	4	NA;alias;Alias;Broker.name;broker.name;Description;Title;ENA.checklist;ENA.FIRST.PUBLIC;ENA.LAST.UPDATE;isolate;INSDC.center.alias;sample_id;INSDC.center.name;INSDC.first.public;INSDC.last.update;INSDC.status;Sample.Name;SRA.accession;title;gtex.smrin;rownames;tcga.xml_month_of_form_completion;tcga.xml_year_of_form_completion;tcga.xml_year_of_initial_pathologic_diagnosis;tcga.xml_initial_patholog…	gtex.smmpunrt;gtex.smmppdun	gtex.run_acc;gtex.subjid;gtex.sampid;gtex.smpthnts;gtex.smtsisch;gtex.smtspax;gtex.smnabtch;gtex.smnabtchd;gtex.smgebtch;gtex.smgebtchd;gtex.sme2mprt;gtex.smchmprs;gtex.smntrart;gtex.smmaprt;gtex.smexncrt;gtex.smgnsdtc;gtex.sme1mmrt;gtex.smsflgth;gtex.smmppd;gtex.smnterrt;gtex.smrrnanm;gtex.smrdttl;gtex.smvqcfl;gtex.smtrscpt;gtex.smmppdpr;gtex.smntrnrt;gtex.smexpeff;gtex.sme2mmrt;gtex.sme2anti;gt…	gtex.sex;gtex.age;gtex.dthhrdy;gtex.smcenter
PANCREAS	GTEx	pancreas	2022-05-23 18:13:02	63856	360	360	51	12296	360	360	3	NA;alias;Alias;Broker.name;broker.name;Description;Title;ENA.checklist;ENA.FIRST.PUBLIC;ENA.LAST.UPDATE;isolate;INSDC.center.alias;sample_id;INSDC.center.name;INSDC.first.public;INSDC.last.update;INSDC.status;Sample.Name;SRA.accession;title;gtex.smrin;rownames;tcga.xml_month_of_form_completion;tcga.xml_year_of_form_completion;tcga.xml_year_of_initial_pathologic_diagnosis;tcga.xml_initial_patholog…	gtex.smmpunrt;gtex.smmppdun	gtex.run_acc;gtex.subjid;gtex.sampid;gtex.smpthnts;gtex.smtsisch;gtex.smtspax;gtex.smnabtch;gtex.smnabtchd;gtex.smgebtch;gtex.smgebtchd;gtex.sme2mprt;gtex.smchmprs;gtex.smntrart;gtex.smmaprt;gtex.smexncrt;gtex.smgnsdtc;gtex.sme1mmrt;gtex.smsflgth;gtex.smmppd;gtex.smnterrt;gtex.smrrnanm;gtex.smrdttl;gtex.smvqcfl;gtex.smtrscpt;gtex.smmppdpr;gtex.smntrnrt;gtex.smexpeff;gtex.sme2mmrt;gtex.sme2anti;gt…	gtex.sex;gtex.age;gtex.smnabtcht
BONE_MARROW	GTEx	marrow	2022-05-23 18:13:05	63856	204	204	41	12669	204	204	2	NA;alias;Alias;Broker.name;broker.name;Description;Title;ENA.checklist;ENA.FIRST.PUBLIC;ENA.LAST.UPDATE;isolate;INSDC.center.alias;sample_id;INSDC.center.name;INSDC.first.public;INSDC.last.update;INSDC.status;Sample.Name;SRA.accession;title;gtex.smrin;rownames;tcga.xml_month_of_form_completion;tcga.xml_year_of_form_completion;tcga.xml_year_of_initial_pathologic_diagnosis;tcga.xml_initial_patholog…	sample_id;gtex.smmpunrt;gtex.smmppdun	gtex.run_acc;gtex.sampid;gtex.smgebtch;gtex.smgebtchd;gtex.sme2mprt;gtex.smchmprs;gtex.smntrart;gtex.smmaprt;gtex.smexncrt;gtex.smgnsdtc;gtex.sme1mmrt;gtex.smsflgth;gtex.smmppd;gtex.smnterrt;gtex.smrrnanm;gtex.smrdttl;gtex.smvqcfl;gtex.smtrscpt;gtex.smmppdpr;gtex.smntrnrt;gtex.smexpeff;gtex.sme2mmrt;gtex.sme2anti;gtex.smaltalg;gtex.sme2snse;gtex.smmflgth;gtex.sme1anti;gtex.smspltrd;gtex.smbsmmrt;…	gtex.smnabtch;gtex.smnabtchd
OVARY	GTEx	ovary	2022-05-23 18:13:08	63856	195	195	49	14308	195	195	5	NA;alias;Alias;Broker.name;broker.name;Description;Title;ENA.checklist;ENA.FIRST.PUBLIC;ENA.LAST.UPDATE;isolate;INSDC.center.alias;sample_id;INSDC.center.name;INSDC.first.public;INSDC.last.update;INSDC.status;Sample.Name;SRA.accession;title;gtex.smrin;rownames;tcga.xml_month_of_form_completion;tcga.xml_year_of_form_completion;tcga.xml_year_of_initial_pathologic_diagnosis;tcga.xml_initial_patholog…	gtex.smmpunrt;gtex.smmppdun	gtex.run_acc;gtex.subjid;gtex.sampid;gtex.smpthnts;gtex.smtsisch;gtex.smtspax;gtex.smnabtch;gtex.smnabtchd;gtex.smgebtch;gtex.smgebtchd;gtex.sme2mprt;gtex.smchmprs;gtex.smntrart;gtex.smmaprt;gtex.smexncrt;gtex.smgnsdtc;gtex.sme1mmrt;gtex.smsflgth;gtex.smmppd;gtex.smnterrt;gtex.smrrnanm;gtex.smrdttl;gtex.smvqcfl;gtex.smtrscpt;gtex.smmppdpr;gtex.smntrnrt;gtex.smexpeff;gtex.sme2mmrt;gtex.sme2anti;gt…	gtex.age;gtex.dthhrdy;gtex.smatsscr;gtex.smcenter;gtex.smnabtcht
SALIVARY_GLAND	GTEx	salivary	2022-05-23 18:13:11	63856	178	178	50	14585	178	178	3	NA;alias;Alias;Broker.name;broker.name;Description;Title;ENA.checklist;ENA.FIRST.PUBLIC;ENA.LAST.UPDATE;isolate;INSDC.center.alias;sample_id;INSDC.center.name;INSDC.first.public;INSDC.last.update;INSDC.status;Sample.Name;SRA.accession;title;gtex.smrin;rownames;tcga.xml_month_of_form_completion;tcga.xml_year_of_form_completion;tcga.xml_year_of_initial_pathologic_diagnosis;tcga.xml_initial_patholog…	sample_id;gtex.smmpunrt;gtex.smmppdun	gtex.run_acc;gtex.subjid;gtex.sampid;gtex.smpthnts;gtex.smtsisch;gtex.smtspax;gtex.smnabtch;gtex.smnabtchd;gtex.smgebtch;gtex.smgebtchd;gtex.sme2mprt;gtex.smchmprs;gtex.smntrart;gtex.smmaprt;gtex.smexncrt;gtex.smgnsdtc;gtex.sme1mmrt;gtex.smsflgth;gtex.smmppd;gtex.smnterrt;gtex.smrrnanm;gtex.smrdttl;gtex.smvqcfl;gtex.smtrscpt;gtex.smmppdpr;gtex.smntrnrt;gtex.smexpeff;gtex.sme2mmrt;gtex.sme2anti;gt…	gtex.sex;gtex.age;gtex.dthhrdy
BRCA	TCGA	breast	2022-05-23 18:13:21	63856	1256	1256	237	14766	112	112	7	NA;alias;Alias;Broker.name;broker.name;Description;Title;ENA.checklist;ENA.FIRST.PUBLIC;ENA.LAST.UPDATE;isolate;INSDC.center.alias;sample_id;INSDC.center.name;INSDC.first.public;INSDC.last.update;INSDC.status;Sample.Name;SRA.accession;title;gtex.smrin;rownames;tcga.xml_month_of_form_completion;tcga.xml_year_of_form_completion;tcga.xml_year_of_initial_pathologic_diagnosis;tcga.xml_initial_patholog…	tcga.gdc_cases.submitter_id;tcga.gdc_cases.demographic.submitter_id;tcga.gdc_cases.diagnoses.submitter_id;tcga.gdc_cases.diagnoses.treatments.submitter_id;tcga.gdc_cases.samples.submitter_id;tcga.gdc_cases.samples.portions.submitter_id;tcga.gdc_cases.samples.portions.analytes.submitter_id;tcga.gdc_cases.samples.portions.analytes.aliquots.submitter_id;tcga.gdc_cases.exposures.submitter_id;tcga.cgc…	tcga.tcga_barcode;tcga.gdc_file_id;tcga.gdc_cases.case_id;tcga.gdc_updated_datetime;tcga.gdc_file_name;tcga.gdc_submitter_id;tcga.gdc_file_size;tcga.gdc_md5sum;tcga.gdc_metadata_files.updated_datetime.analysis;tcga.gdc_metadata_files.created_datetime.analysis;tcga.gdc_metadata_files.md5sum.analysis;tcga.gdc_metadata_files.updated_datetime.experiment;tcga.gdc_metadata_files.md5sum.experiment;tcga.…	tcga.gdc_cases.tissue_source_site.code;tcga.gdc_cases.tissue_source_site.tissue_source_site_id;tcga.gdc_cases.tissue_source_site.name;tcga.gdc_cases.diagnoses.vital_status;tcga.gdc_cases.samples.oct_embedded;tcga.cgc_sample_country_of_sample_procurement;tcga.cgc_case_vital_status
KIRC	TCGA	kidney	2022-05-23 18:13:26	63856	618	618	211	14162	72	72	10	NA;alias;Alias;Broker.name;broker.name;Description;Title;ENA.checklist;ENA.FIRST.PUBLIC;ENA.LAST.UPDATE;isolate;INSDC.center.alias;sample_id;INSDC.center.name;INSDC.first.public;INSDC.last.update;INSDC.status;Sample.Name;SRA.accession;title;gtex.smrin;rownames;tcga.xml_month_of_form_completion;tcga.xml_year_of_form_completion;tcga.xml_year_of_initial_pathologic_diagnosis;tcga.xml_initial_patholog…	tcga.gdc_cases.submitter_id;tcga.gdc_cases.demographic.submitter_id;tcga.gdc_cases.diagnoses.submitter_id;tcga.gdc_cases.diagnoses.treatments.submitter_id;tcga.gdc_cases.samples.submitter_id;tcga.gdc_cases.samples.portions.submitter_id;tcga.gdc_cases.samples.portions.analytes.submitter_id;tcga.gdc_cases.samples.portions.analytes.aliquots.submitter_id;tcga.gdc_cases.exposures.submitter_id;tcga.cgc…	tcga.tcga_barcode;tcga.gdc_file_id;tcga.gdc_cases.case_id;tcga.gdc_updated_datetime;tcga.gdc_file_name;tcga.gdc_submitter_id;tcga.gdc_file_size;tcga.gdc_md5sum;tcga.gdc_metadata_files.updated_datetime.analysis;tcga.gdc_metadata_files.created_datetime.analysis;tcga.gdc_metadata_files.md5sum.analysis;tcga.gdc_metadata_files.updated_datetime.experiment;tcga.gdc_metadata_files.md5sum.experiment;tcga.…	tcga.gdc_cases.demographic.gender;tcga.gdc_cases.tissue_source_site.code;tcga.gdc_cases.tissue_source_site.tissue_source_site_id;tcga.gdc_cases.tissue_source_site.name;tcga.gdc_cases.diagnoses.vital_status;tcga.cgc_case_vital_status;tcga.cgc_case_batch_number;tcga.xml_primary_lymph_node_presentation_assessment;tcga.xml_neoplasm_histologic_grade;tcga.xml_laterality
LUAD	TCGA	lung	2022-05-23 18:13:32	63856	601	601	222	14326	59	59	11	NA;alias;Alias;Broker.name;broker.name;Description;Title;ENA.checklist;ENA.FIRST.PUBLIC;ENA.LAST.UPDATE;isolate;INSDC.center.alias;sample_id;INSDC.center.name;INSDC.first.public;INSDC.last.update;INSDC.status;Sample.Name;SRA.accession;title;gtex.smrin;rownames;tcga.xml_month_of_form_completion;tcga.xml_year_of_form_completion;tcga.xml_year_of_initial_pathologic_diagnosis;tcga.xml_initial_patholog…	tcga.gdc_cases.submitter_id;tcga.gdc_cases.demographic.submitter_id;tcga.gdc_cases.diagnoses.submitter_id;tcga.gdc_cases.diagnoses.treatments.submitter_id;tcga.gdc_cases.samples.submitter_id;tcga.gdc_cases.samples.portions.submitter_id;tcga.gdc_cases.samples.portions.analytes.submitter_id;tcga.gdc_cases.samples.portions.analytes.aliquots.submitter_id;tcga.gdc_cases.exposures.submitter_id;tcga.cgc…	tcga.tcga_barcode;tcga.gdc_file_id;tcga.gdc_cases.case_id;tcga.gdc_updated_datetime;tcga.gdc_file_name;tcga.gdc_submitter_id;tcga.gdc_file_size;tcga.gdc_md5sum;tcga.gdc_metadata_files.updated_datetime.analysis;tcga.gdc_metadata_files.created_datetime.analysis;tcga.gdc_metadata_files.md5sum.analysis;tcga.gdc_metadata_files.updated_datetime.experiment;tcga.gdc_metadata_files.md5sum.experiment;tcga.…	tcga.gdc_cases.demographic.gender;tcga.gdc_cases.tissue_source_site.code;tcga.gdc_cases.tissue_source_site.tissue_source_site_id;tcga.gdc_cases.tissue_source_site.name;tcga.gdc_cases.diagnoses.primary_diagnosis;tcga.gdc_cases.diagnoses.vital_status;tcga.gdc_cases.diagnoses.morphology;tcga.gdc_cases.diagnoses.tissue_or_organ_of_origin;tcga.cgc_case_vital_status;tcga.cgc_case_batch_number;tcga.xml_…
UCEC	TCGA	uterus	2022-05-23 18:13:36	63856	589	589	208	14895	35	35	6	NA;alias;Alias;Broker.name;broker.name;Description;Title;ENA.checklist;ENA.FIRST.PUBLIC;ENA.LAST.UPDATE;isolate;INSDC.center.alias;sample_id;INSDC.center.name;INSDC.first.public;INSDC.last.update;INSDC.status;Sample.Name;SRA.accession;title;gtex.smrin;rownames;tcga.xml_month_of_form_completion;tcga.xml_year_of_form_completion;tcga.xml_year_of_initial_pathologic_diagnosis;tcga.xml_initial_patholog…	tcga.gdc_cases.submitter_id;tcga.gdc_cases.samples.submitter_id;tcga.gdc_cases.samples.portions.submitter_id;tcga.gdc_cases.samples.portions.analytes.submitter_id;tcga.gdc_cases.samples.portions.analytes.aliquots.submitter_id;tcga.cgc_sample_id;tcga.cgc_case_id;tcga.cgc_portion_id;tcga.cgc_slide_id;sample_id;tcga.cgc_file_case;tcga.cgc_filename;tcga.gdc_metadata_files.file_name.analysis;tcga.gdc_…	tcga.tcga_barcode;tcga.gdc_file_id;tcga.gdc_cases.case_id;tcga.gdc_updated_datetime;tcga.gdc_file_name;tcga.gdc_submitter_id;tcga.gdc_file_size;tcga.gdc_md5sum;tcga.gdc_metadata_files.updated_datetime.analysis;tcga.gdc_metadata_files.md5sum.analysis;tcga.gdc_metadata_files.updated_datetime.experiment;tcga.gdc_metadata_files.md5sum.experiment;tcga.gdc_metadata_files.file_id.experiment;tcga.gdc_met…	tcga.gdc_platform;tcga.gdc_metadata_files.file_size.experiment;tcga.gdc_metadata_files.file_size.run;tcga.gdc_cases.tissue_source_site.code;tcga.gdc_cases.tissue_source_site.tissue_source_site_id;tcga.gdc_cases.tissue_source_site.name
THCA	TCGA	thyroid	2022-05-23 18:13:41	63856	572	572	207	14325	59	59	7	NA;alias;Alias;Broker.name;broker.name;Description;Title;ENA.checklist;ENA.FIRST.PUBLIC;ENA.LAST.UPDATE;isolate;INSDC.center.alias;sample_id;INSDC.center.name;INSDC.first.public;INSDC.last.update;INSDC.status;Sample.Name;SRA.accession;title;gtex.smrin;rownames;tcga.xml_month_of_form_completion;tcga.xml_year_of_form_completion;tcga.xml_year_of_initial_pathologic_diagnosis;tcga.xml_initial_patholog…	tcga.gdc_cases.submitter_id;tcga.gdc_cases.demographic.submitter_id;tcga.gdc_cases.diagnoses.submitter_id;tcga.gdc_cases.diagnoses.treatments.submitter_id;tcga.gdc_cases.samples.submitter_id;tcga.gdc_cases.samples.portions.submitter_id;tcga.gdc_cases.samples.portions.analytes.submitter_id;tcga.gdc_cases.samples.portions.analytes.aliquots.submitter_id;tcga.gdc_cases.exposures.submitter_id;tcga.cgc…	tcga.tcga_barcode;tcga.gdc_file_id;tcga.gdc_cases.case_id;tcga.gdc_updated_datetime;tcga.gdc_file_name;tcga.gdc_submitter_id;tcga.gdc_file_size;tcga.gdc_md5sum;tcga.gdc_metadata_files.updated_datetime.analysis;tcga.gdc_metadata_files.created_datetime.analysis;tcga.gdc_metadata_files.md5sum.analysis;tcga.gdc_metadata_files.updated_datetime.experiment;tcga.gdc_metadata_files.md5sum.experiment;tcga.…	tcga.gdc_cases.demographic.gender;tcga.gdc_cases.demographic.race;tcga.gdc_cases.demographic.ethnicity;tcga.gdc_cases.samples.oct_embedded;tcga.xml_primary_lymph_node_presentation_assessment;tcga.xml_primary_thyroid_gland_neoplasm_location_anatomic_site;tcga.xml_extrathyroid_carcinoma_present_extension_status
PRAD	TCGA	prostate	2022-05-23 18:13:45	63856	558	558	209	14358	52	52	5	NA;alias;Alias;Broker.name;broker.name;Description;Title;ENA.checklist;ENA.FIRST.PUBLIC;ENA.LAST.UPDATE;isolate;INSDC.center.alias;sample_id;INSDC.center.name;INSDC.first.public;INSDC.last.update;INSDC.status;Sample.Name;SRA.accession;title;gtex.smrin;rownames;tcga.xml_month_of_form_completion;tcga.xml_year_of_form_completion;tcga.xml_year_of_initial_pathologic_diagnosis;tcga.xml_initial_patholog…	tcga.gdc_cases.submitter_id;tcga.gdc_cases.demographic.submitter_id;tcga.gdc_cases.diagnoses.submitter_id;tcga.gdc_cases.diagnoses.treatments.submitter_id;tcga.gdc_cases.samples.submitter_id;tcga.gdc_cases.samples.portions.submitter_id;tcga.gdc_cases.samples.portions.analytes.submitter_id;tcga.gdc_cases.samples.portions.analytes.aliquots.submitter_id;tcga.gdc_cases.exposures.submitter_id;tcga.cgc…	tcga.tcga_barcode;tcga.gdc_file_id;tcga.gdc_cases.case_id;tcga.gdc_updated_datetime;tcga.gdc_file_name;tcga.gdc_submitter_id;tcga.gdc_file_size;tcga.gdc_md5sum;tcga.gdc_metadata_files.updated_datetime.analysis;tcga.gdc_metadata_files.created_datetime.analysis;tcga.gdc_metadata_files.md5sum.analysis;tcga.gdc_metadata_files.updated_datetime.experiment;tcga.gdc_metadata_files.md5sum.experiment;tcga.…	tcga.gdc_metadata_files.file_size.experiment;tcga.gdc_cases.tissue_source_site.code;tcga.gdc_cases.tissue_source_site.tissue_source_site_id;tcga.gdc_cases.tissue_source_site.name;tcga.cgc_case_batch_number
LUSC	TCGA	lung	2022-05-23 18:13:50	63856	555	555	222	14312	51	51	10	NA;alias;Alias;Broker.name;broker.name;Description;Title;ENA.checklist;ENA.FIRST.PUBLIC;ENA.LAST.UPDATE;isolate;INSDC.center.alias;sample_id;INSDC.center.name;INSDC.first.public;INSDC.last.update;INSDC.status;Sample.Name;SRA.accession;title;gtex.smrin;rownames;tcga.xml_month_of_form_completion;tcga.xml_year_of_form_completion;tcga.xml_year_of_initial_pathologic_diagnosis;tcga.xml_initial_patholog…	tcga.gdc_cases.submitter_id;tcga.gdc_cases.demographic.submitter_id;tcga.gdc_cases.diagnoses.submitter_id;tcga.gdc_cases.diagnoses.treatments.submitter_id;tcga.gdc_cases.samples.submitter_id;tcga.gdc_cases.samples.portions.submitter_id;tcga.gdc_cases.samples.portions.analytes.submitter_id;tcga.gdc_cases.samples.portions.analytes.aliquots.submitter_id;tcga.gdc_cases.exposures.submitter_id;tcga.cgc…	tcga.tcga_barcode;tcga.gdc_file_id;tcga.gdc_cases.case_id;tcga.gdc_updated_datetime;tcga.gdc_file_name;tcga.gdc_submitter_id;tcga.gdc_file_size;tcga.gdc_md5sum;tcga.gdc_metadata_files.updated_datetime.analysis;tcga.gdc_metadata_files.created_datetime.analysis;tcga.gdc_metadata_files.md5sum.analysis;tcga.gdc_metadata_files.updated_datetime.experiment;tcga.gdc_metadata_files.md5sum.experiment;tcga.…	tcga.gdc_metadata_files.file_size.experiment;tcga.gdc_metadata_files.file_size.run;tcga.gdc_cases.demographic.gender;tcga.gdc_cases.demographic.ethnicity;tcga.gdc_cases.diagnoses.vital_status;tcga.cgc_case_vital_status;tcga.cgc_case_gender;tcga.xml_vital_status;tcga.xml_anatomic_neoplasm_subdivision;tcga.xml_tobacco_smoking_history
COAD	TCGA	colon	2022-05-23 18:13:54	63856	546	546	224	13896	41	41	13	NA;alias;Alias;Broker.name;broker.name;Description;Title;ENA.checklist;ENA.FIRST.PUBLIC;ENA.LAST.UPDATE;isolate;INSDC.center.alias;sample_id;INSDC.center.name;INSDC.first.public;INSDC.last.update;INSDC.status;Sample.Name;SRA.accession;title;gtex.smrin;rownames;tcga.xml_month_of_form_completion;tcga.xml_year_of_form_completion;tcga.xml_year_of_initial_pathologic_diagnosis;tcga.xml_initial_patholog…	tcga.gdc_cases.submitter_id;tcga.gdc_cases.demographic.submitter_id;tcga.gdc_cases.diagnoses.submitter_id;tcga.gdc_cases.diagnoses.treatments.submitter_id;tcga.gdc_cases.samples.submitter_id;tcga.gdc_cases.samples.portions.submitter_id;tcga.gdc_cases.samples.portions.analytes.submitter_id;tcga.gdc_cases.samples.portions.analytes.aliquots.submitter_id;tcga.gdc_cases.exposures.submitter_id;tcga.cgc…	tcga.tcga_barcode;tcga.gdc_file_id;tcga.gdc_cases.case_id;tcga.gdc_updated_datetime;tcga.gdc_file_name;tcga.gdc_submitter_id;tcga.gdc_file_size;tcga.gdc_md5sum;tcga.gdc_metadata_files.updated_datetime.analysis;tcga.gdc_metadata_files.md5sum.analysis;tcga.gdc_metadata_files.updated_datetime.experiment;tcga.gdc_metadata_files.md5sum.experiment;tcga.gdc_metadata_files.file_id.experiment;tcga.gdc_met…	tcga.gdc_metadata_files.file_size.experiment;tcga.gdc_cases.demographic.gender;tcga.gdc_cases.demographic.race;tcga.gdc_cases.demographic.ethnicity;tcga.gdc_cases.tissue_source_site.code;tcga.gdc_cases.tissue_source_site.tissue_source_site_id;tcga.gdc_cases.tissue_source_site.name;tcga.gdc_cases.diagnoses.vital_status;tcga.cgc_sample_country_of_sample_procurement;tcga.cgc_case_prior_diagnosis;tcg…
STAD	TCGA	stomach	2022-05-23 18:13:58	63856	453	453	210	13883	37	37	11	NA;alias;Alias;Broker.name;broker.name;Description;Title;ENA.checklist;ENA.FIRST.PUBLIC;ENA.LAST.UPDATE;isolate;INSDC.center.alias;sample_id;INSDC.center.name;INSDC.first.public;INSDC.last.update;INSDC.status;Sample.Name;SRA.accession;title;gtex.smrin;rownames;tcga.xml_month_of_form_completion;tcga.xml_year_of_form_completion;tcga.xml_year_of_initial_pathologic_diagnosis;tcga.xml_initial_patholog…	tcga.gdc_file_name;tcga.gdc_cases.submitter_id;tcga.gdc_cases.demographic.submitter_id;tcga.gdc_cases.diagnoses.submitter_id;tcga.gdc_cases.diagnoses.treatments.submitter_id;tcga.gdc_cases.samples.submitter_id;tcga.gdc_cases.samples.portions.submitter_id;tcga.gdc_cases.samples.portions.analytes.submitter_id;tcga.gdc_cases.samples.portions.analytes.aliquots.submitter_id;tcga.gdc_cases.exposures.su…	tcga.tcga_barcode;tcga.gdc_file_id;tcga.gdc_cases.case_id;tcga.gdc_updated_datetime;tcga.gdc_submitter_id;tcga.gdc_file_size;tcga.gdc_md5sum;tcga.gdc_metadata_files.updated_datetime.analysis;tcga.gdc_metadata_files.md5sum.analysis;tcga.gdc_metadata_files.updated_datetime.experiment;tcga.gdc_metadata_files.md5sum.experiment;tcga.gdc_metadata_files.file_id.experiment;tcga.gdc_metadata_files.updated…	tcga.gdc_cases.demographic.gender;tcga.gdc_cases.demographic.race;tcga.gdc_cases.tissue_source_site.code;tcga.gdc_cases.tissue_source_site.tissue_source_site_id;tcga.gdc_cases.tissue_source_site.name;tcga.gdc_cases.diagnoses.primary_diagnosis;tcga.gdc_cases.diagnoses.vital_status;tcga.cgc_sample_country_of_sample_procurement;tcga.xml_histological_type;tcga.xml_anatomic_neoplasm_subdivision;tcga.x…
LIHC	TCGA	liver	2022-05-23 18:14:02	63856	424	424	212	10638	50	50	11	NA;alias;Alias;Broker.name;broker.name;Description;Title;ENA.checklist;ENA.FIRST.PUBLIC;ENA.LAST.UPDATE;isolate;INSDC.center.alias;sample_id;INSDC.center.name;INSDC.first.public;INSDC.last.update;INSDC.status;Sample.Name;SRA.accession;title;gtex.smrin;rownames;tcga.xml_month_of_form_completion;tcga.xml_year_of_form_completion;tcga.xml_year_of_initial_pathologic_diagnosis;tcga.xml_initial_patholog…	tcga.gdc_cases.submitter_id;tcga.gdc_cases.demographic.submitter_id;tcga.gdc_cases.diagnoses.submitter_id;tcga.gdc_cases.diagnoses.treatments.submitter_id;tcga.gdc_cases.samples.submitter_id;tcga.gdc_cases.samples.portions.submitter_id;tcga.gdc_cases.samples.portions.analytes.submitter_id;tcga.gdc_cases.samples.portions.analytes.aliquots.submitter_id;tcga.gdc_cases.exposures.submitter_id;tcga.cgc…	tcga.tcga_barcode;tcga.gdc_file_id;tcga.gdc_cases.case_id;tcga.gdc_updated_datetime;tcga.gdc_file_name;tcga.gdc_submitter_id;tcga.gdc_file_size;tcga.gdc_md5sum;tcga.gdc_metadata_files.updated_datetime.analysis;tcga.gdc_metadata_files.created_datetime.analysis;tcga.gdc_metadata_files.md5sum.analysis;tcga.gdc_metadata_files.updated_datetime.experiment;tcga.gdc_metadata_files.md5sum.experiment;tcga.…	tcga.gdc_metadata_files.file_size.experiment;tcga.gdc_cases.demographic.gender;tcga.gdc_cases.demographic.race;tcga.gdc_cases.diagnoses.vital_status;tcga.gdc_cases.samples.oct_embedded;tcga.cgc_case_vital_status;tcga.cgc_case_batch_number;tcga.cgc_case_race;tcga.cgc_follow_up_vital_status;tcga.xml_neoplasm_histologic_grade;tcga.xml_specimen_collection_method_name
KIRP	TCGA	kidney	2022-05-23 18:14:06	63856	323	323	209	14270	32	32	9	NA;alias;Alias;Broker.name;broker.name;Description;Title;ENA.checklist;ENA.FIRST.PUBLIC;ENA.LAST.UPDATE;isolate;INSDC.center.alias;sample_id;INSDC.center.name;INSDC.first.public;INSDC.last.update;INSDC.status;Sample.Name;SRA.accession;title;gtex.smrin;rownames;tcga.xml_month_of_form_completion;tcga.xml_year_of_form_completion;tcga.xml_year_of_initial_pathologic_diagnosis;tcga.xml_initial_patholog…	tcga.gdc_cases.submitter_id;tcga.gdc_cases.demographic.submitter_id;tcga.gdc_cases.diagnoses.submitter_id;tcga.gdc_cases.diagnoses.treatments.submitter_id;tcga.gdc_cases.samples.submitter_id;tcga.gdc_cases.samples.portions.submitter_id;tcga.gdc_cases.samples.portions.analytes.submitter_id;tcga.gdc_cases.samples.portions.analytes.aliquots.submitter_id;tcga.gdc_cases.exposures.submitter_id;tcga.cgc…	tcga.tcga_barcode;tcga.gdc_file_id;tcga.gdc_cases.case_id;tcga.gdc_updated_datetime;tcga.gdc_file_name;tcga.gdc_submitter_id;tcga.gdc_file_size;tcga.gdc_md5sum;tcga.gdc_metadata_files.updated_datetime.analysis;tcga.gdc_metadata_files.md5sum.analysis;tcga.gdc_metadata_files.updated_datetime.experiment;tcga.gdc_metadata_files.md5sum.experiment;tcga.gdc_metadata_files.file_id.experiment;tcga.gdc_met…	tcga.gdc_metadata_files.file_size.experiment;tcga.gdc_cases.demographic.gender;tcga.gdc_cases.demographic.race;tcga.gdc_cases.demographic.ethnicity;tcga.gdc_cases.samples.portions.portion_number;tcga.cgc_sample_country_of_sample_procurement;tcga.cgc_case_race;tcga.xml_primary_lymph_node_presentation_assessment;tcga.xml_laterality
SRP187978	Other - recount3	liver	2022-05-23 18:14:12	63856	1290	1290	3	10322	144	144	1	NA;alias;Alias;Broker.name;broker.name;Description;Title;ENA.checklist;ENA.FIRST.PUBLIC;ENA.LAST.UPDATE;isolate;INSDC.center.alias;sample_id;INSDC.center.name;INSDC.first.public;INSDC.last.update;INSDC.status;Sample.Name;SRA.accession;title;gtex.smrin;rownames;tcga.xml_month_of_form_completion;tcga.xml_year_of_form_completion;tcga.xml_year_of_initial_pathologic_diagnosis;tcga.xml_initial_patholog…	sample_id	individual	cohort	individual
SRP192714	Other - recount3	blood	2022-05-23 18:14:16	63856	1021	1021	11	10752	88	88	5	NA;alias;Alias;Broker.name;broker.name;Description;Title;ENA.checklist;ENA.FIRST.PUBLIC;ENA.LAST.UPDATE;isolate;INSDC.center.alias;sample_id;INSDC.center.name;INSDC.first.public;INSDC.last.update;INSDC.status;Sample.Name;SRA.accession;title;gtex.smrin;rownames;tcga.xml_month_of_form_completion;tcga.xml_year_of_form_completion;tcga.xml_year_of_initial_pathologic_diagnosis;tcga.xml_initial_patholog…	patient;sample;sample_id		age;exposure;fever375_ea;priorinfectionbin;Sex	sample
ERP007111	Other - recount3	skin	2022-05-23 18:14:22	63856	761	761	29	13813	761	761	5	NA;alias;Alias;Broker.name;broker.name;Description;Title;ENA.checklist;ENA.FIRST.PUBLIC;ENA.LAST.UPDATE;isolate;INSDC.center.alias;sample_id;INSDC.center.name;INSDC.first.public;INSDC.last.update;INSDC.status;Sample.Name;SRA.accession;title;gtex.smrin;rownames;tcga.xml_month_of_form_completion;tcga.xml_year_of_form_completion;tcga.xml_year_of_initial_pathologic_diagnosis;tcga.xml_initial_patholog…	sample_id;culture.summary;culture.surface.coating;Sample.Name	date.of.derivation;donor.id;donor.name;hPSCreg.name;name;subject.id;ebisc.name	age;banking.status;ethnicity;method.of.derivation;Sex
SRP150552	Other - recount3	blood	2022-05-23 18:14:25	63856	510	510	5	13107	510	510	2	NA;alias;Alias;Broker.name;broker.name;Description;Title;ENA.checklist;ENA.FIRST.PUBLIC;ENA.LAST.UPDATE;isolate;INSDC.center.alias;sample_id;INSDC.center.name;INSDC.first.public;INSDC.last.update;INSDC.status;Sample.Name;SRA.accession;title;gtex.smrin;rownames;tcga.xml_month_of_form_completion;tcga.xml_year_of_form_completion;tcga.xml_year_of_initial_pathologic_diagnosis;tcga.xml_initial_patholog…	sample_id	libcounts;source_name	flowcell;Sex
SRP174638	Other - recount3	immune	2022-05-23 18:14:29	63856	493	493	11	13365	493	493	1	NA;alias;Alias;Broker.name;broker.name;Description;Title;ENA.checklist;ENA.FIRST.PUBLIC;ENA.LAST.UPDATE;isolate;INSDC.center.alias;sample_id;INSDC.center.name;INSDC.first.public;INSDC.last.update;INSDC.status;Sample.Name;SRA.accession;title;gtex.smrin;rownames;tcga.xml_month_of_form_completion;tcga.xml_year_of_form_completion;tcga.xml_year_of_initial_pathologic_diagnosis;tcga.xml_initial_patholog…	sample_id	age.at.enrollment;lymphocyte.percent;neutrophil.percent;rate.of.c.peptide.change;subject;visit.day	Sex
SRP098758	Other - recount3	blood	2022-05-23 18:14:32	63856	428	428	7	12301	323	323	2	NA;alias;Alias;Broker.name;broker.name;Description;Title;ENA.checklist;ENA.FIRST.PUBLIC;ENA.LAST.UPDATE;isolate;INSDC.center.alias;sample_id;INSDC.center.name;INSDC.first.public;INSDC.last.update;INSDC.status;Sample.Name;SRA.accession;title;gtex.smrin;rownames;tcga.xml_month_of_form_completion;tcga.xml_year_of_form_completion;tcga.xml_year_of_initial_pathologic_diagnosis;tcga.xml_initial_patholog…	sample_id	age;code;subjectid	gender;site
SRP101294	Other - recount3	fat	2022-05-23 18:14:35	63856	382	382	4	13211	382	382	2	NA;alias;Alias;Broker.name;broker.name;Description;Title;ENA.checklist;ENA.FIRST.PUBLIC;ENA.LAST.UPDATE;isolate;INSDC.center.alias;sample_id;INSDC.center.name;INSDC.first.public;INSDC.last.update;INSDC.status;Sample.Name;SRA.accession;title;gtex.smrin;rownames;tcga.xml_month_of_form_completion;tcga.xml_year_of_form_completion;tcga.xml_year_of_initial_pathologic_diagnosis;tcga.xml_initial_patholog…	sample_id	age	gender;time
ERP115010	Other - recount3	blood	2022-05-23 18:14:38	63856	360	360	14	12832	360	360	0	NA;alias;Alias;Broker.name;broker.name;Description;Title;ENA.checklist;ENA.FIRST.PUBLIC;ENA.LAST.UPDATE;isolate;INSDC.center.alias;sample_id;INSDC.center.name;INSDC.first.public;INSDC.last.update;INSDC.status;Sample.Name;SRA.accession;title;gtex.smrin;rownames;tcga.xml_month_of_form_completion;tcga.xml_year_of_form_completion;tcga.xml_year_of_initial_pathologic_diagnosis;tcga.xml_initial_patholog…	sample_id;Title;SRA.accession;title;preventative.tuberculosis.treatment	age
SRP095272	Other - recount3	blood	2022-05-23 18:14:40	63856	337	337	4	12943	337	337	0	NA;alias;Alias;Broker.name;broker.name;Description;Title;ENA.checklist;ENA.FIRST.PUBLIC;ENA.LAST.UPDATE;isolate;INSDC.center.alias;sample_id;INSDC.center.name;INSDC.first.public;INSDC.last.update;INSDC.status;Sample.Name;SRA.accession;title;gtex.smrin;rownames;tcga.xml_month_of_form_completion;tcga.xml_year_of_form_completion;tcga.xml_year_of_initial_pathologic_diagnosis;tcga.xml_initial_patholog…	sample_id;biomaterial_provider...2;cell.line	biomaterial_provider...1
SRP102999	Other - recount3	blood	2022-05-23 18:14:43	63856	324	324	3	10041	201	201	0	NA;alias;Alias;Broker.name;broker.name;Description;Title;ENA.checklist;ENA.FIRST.PUBLIC;ENA.LAST.UPDATE;isolate;INSDC.center.alias;sample_id;INSDC.center.name;INSDC.first.public;INSDC.last.update;INSDC.status;Sample.Name;SRA.accession;title;gtex.smrin;rownames;tcga.xml_month_of_form_completion;tcga.xml_year_of_form_completion;tcga.xml_year_of_initial_pathologic_diagnosis;tcga.xml_initial_patholog…	sample_id	replicates
SRP057500	Other - recount3	platelets	2022-05-23 18:14:45	63856	290	290	7	10491	60	60	1	cell.type;alias;Alias;Broker.name;broker.name;Description;Title;ENA.checklist;ENA.FIRST.PUBLIC;ENA.LAST.UPDATE;isolate;INSDC.center.alias;sample_id;INSDC.center.name;INSDC.first.public;INSDC.last.update;INSDC.status;Sample.Name;SRA.accession;title;gtex.smrin;rownames;tcga.xml_month_of_form_completion;tcga.xml_year_of_form_completion;tcga.xml_year_of_initial_pathologic_diagnosis;tcga.xml_initial_p…	sample_id	patient.id;source_name	batch
SRP181886	Other - recount3	neuron	2022-05-23 18:14:47	63856	289	289	5	14434	289	289	1	NA;alias;Alias;Broker.name;broker.name;Description;Title;ENA.checklist;ENA.FIRST.PUBLIC;ENA.LAST.UPDATE;isolate;INSDC.center.alias;sample_id;INSDC.center.name;INSDC.first.public;INSDC.last.update;INSDC.status;Sample.Name;SRA.accession;title;gtex.smrin;rownames;tcga.xml_month_of_form_completion;tcga.xml_year_of_form_completion;tcga.xml_year_of_initial_pathologic_diagnosis;tcga.xml_initial_patholog…	sample_id	age;case.id	Sex
SRP069212	Other - recount3	liver	2022-05-23 18:14:50	63856	282	282	8	13609	282	282	3	NA;alias;Alias;Broker.name;broker.name;Description;Title;ENA.checklist;ENA.FIRST.PUBLIC;ENA.LAST.UPDATE;isolate;INSDC.center.alias;sample_id;INSDC.center.name;INSDC.first.public;INSDC.last.update;INSDC.status;Sample.Name;SRA.accession;title;gtex.smrin;rownames;tcga.xml_month_of_form_completion;tcga.xml_year_of_form_completion;tcga.xml_year_of_initial_pathologic_diagnosis;tcga.xml_initial_patholog…	sample_id		age;source_name;tissue
SRP059039	Other - recount3	blood	2022-05-23 18:14:51	63856	255	255	8	13366	12	12	1	NA;alias;Alias;Broker.name;broker.name;Description;Title;ENA.checklist;ENA.FIRST.PUBLIC;ENA.LAST.UPDATE;isolate;INSDC.center.alias;sample_id;INSDC.center.name;INSDC.first.public;INSDC.last.update;INSDC.status;Sample.Name;SRA.accession;title;gtex.smrin;rownames;tcga.xml_month_of_form_completion;tcga.xml_year_of_form_completion;tcga.xml_year_of_initial_pathologic_diagnosis;tcga.xml_initial_patholog…	sample_id		age
SRP162654	Other - recount3	blood	2022-05-23 18:14:53	63856	240	240	13	13079	240	240	4	NA;alias;Alias;Broker.name;broker.name;Description;Title;ENA.checklist;ENA.FIRST.PUBLIC;ENA.LAST.UPDATE;isolate;INSDC.center.alias;sample_id;INSDC.center.name;INSDC.first.public;INSDC.last.update;INSDC.status;Sample.Name;SRA.accession;title;gtex.smrin;rownames;tcga.xml_month_of_form_completion;tcga.xml_year_of_form_completion;tcga.xml_year_of_initial_pathologic_diagnosis;tcga.xml_initial_patholog…	sample_id	admixture;donor.id;fraction.assigned;proportion.of.cd14;proportion.of.cd20;proportion.of.cd4;proportion.of.cd56;proportion.of.cd8	flowcell;population;Sex;treatment
SRP032775	Other - recount3	blood	2022-05-23 18:14:55	63856	232	232	14	13207	232	232	1	NA;alias;Alias;Broker.name;broker.name;Description;Title;ENA.checklist;ENA.FIRST.PUBLIC;ENA.LAST.UPDATE;isolate;INSDC.center.alias;sample_id;INSDC.center.name;INSDC.first.public;INSDC.last.update;INSDC.status;Sample.Name;SRA.accession;title;gtex.smrin;rownames;tcga.xml_month_of_form_completion;tcga.xml_year_of_form_completion;tcga.xml_year_of_initial_pathologic_diagnosis;tcga.xml_initial_patholog…	sample_id	age;ID;parasite.density;temp.max	infectious.agent
SRP145493	Other - recount3	blood	2022-05-23 21:34:34	63856	195	195	4	12545	95	95	2	NA;alias;Alias;Broker.name;broker.name;Description;Title;ENA.checklist;ENA.FIRST.PUBLIC;ENA.LAST.UPDATE;isolate;INSDC.center.alias;sample_id;INSDC.center.name;INSDC.first.public;INSDC.last.update;INSDC.status;Sample.Name;SRA.accession;title;gtex.smrin;rownames;tcga.xml_month_of_form_completion;tcga.xml_year_of_form_completion;tcga.xml_year_of_initial_pathologic_diagnosis;tcga.xml_initial_patholog…	sample_id		cell_type;Subject
SRP051848	Other - recount3	immune	2022-05-23 21:34:35	63856	188	188	3	12494	94	94	1	NA;alias;Alias;Broker.name;broker.name;Description;Title;ENA.checklist;ENA.FIRST.PUBLIC;ENA.LAST.UPDATE;isolate;INSDC.center.alias;sample_id;INSDC.center.name;INSDC.first.public;INSDC.last.update;INSDC.status;Sample.Name;SRA.accession;title;gtex.smrin;rownames;tcga.xml_month_of_form_completion;tcga.xml_year_of_form_completion;tcga.xml_year_of_initial_pathologic_diagnosis;tcga.xml_initial_patholog…	sample_id		time.point
SRP035988	Other - recount3	skin	2022-05-23 21:34:37	63856	178	178	3	14238	83	83	0	NA;alias;Alias;Broker.name;broker.name;Description;Title;ENA.checklist;ENA.FIRST.PUBLIC;ENA.LAST.UPDATE;isolate;INSDC.center.alias;sample_id;INSDC.center.name;INSDC.first.public;INSDC.last.update;INSDC.status;Sample.Name;SRA.accession;title;gtex.smrin;rownames;tcga.xml_month_of_form_completion;tcga.xml_year_of_form_completion;tcga.xml_year_of_initial_pathologic_diagnosis;tcga.xml_initial_patholog…	sample_id
E-ENAD-34	Other - Expression Atlas	immune	2022-05-23 21:34:39	58735	614	614	12	10853	197	197	5	AtlasAssayGroup;sampling_time_point;individual;technical_replicate_group;sample_id;alias;Alias;Broker.name;broker.name;Description;Title;ENA.checklist;ENA.FIRST.PUBLIC;ENA.LAST.UPDATE;isolate;INSDC.center.alias;sample_id;INSDC.center.name;INSDC.first.public;INSDC.last.update;INSDC.status;Sample.Name;SRA.accession;title;gtex.smrin;rownames;tcga.xml_month_of_form_completion;tcga.xml_year_of_form_co…	phenotype		AtlasAssayGroup;sex;age;cell_type;clinical_history	individual
E-GEUV-1	Other - Expression Atlas	immune	2022-05-23 21:34:42	58735	462	462	10	10500	462	462	3	AtlasAssayGroup;sampling_time_point;individual;technical_replicate_group;sample_id;alias;Alias;Broker.name;broker.name;Description;Title;ENA.checklist;ENA.FIRST.PUBLIC;ENA.LAST.UPDATE;isolate;INSDC.center.alias;sample_id;INSDC.center.name;INSDC.first.public;INSDC.last.update;INSDC.status;Sample.Name;SRA.accession;title;gtex.smrin;rownames;tcga.xml_month_of_form_completion;tcga.xml_year_of_form_co…			sex;ancestry_category;laboratory	individual
E-ENAD-33	Other - Expression Atlas	neuron	2022-05-23 21:34:44	58735	434	434	13	12589	101	101	1	AtlasAssayGroup;sampling_time_point;individual;technical_replicate_group;sample_id;alias;Alias;Broker.name;broker.name;Description;Title;ENA.checklist;ENA.FIRST.PUBLIC;ENA.LAST.UPDATE;isolate;INSDC.center.alias;sample_id;INSDC.center.name;INSDC.first.public;INSDC.last.update;INSDC.status;Sample.Name;SRA.accession;title;gtex.smrin;rownames;tcga.xml_month_of_form_completion;tcga.xml_year_of_form_co…		cell_line	sex	individual
E-MTAB-4748	Other - Expression Atlas	blood	2022-05-23 21:34:46	65217	397	397	16	11994	133	133	5	AtlasAssayGroup;sampling_time_point;individual;technical_replicate_group;sample_id;cell_line;alias;Alias;Broker.name;broker.name;Description;Title;ENA.checklist;ENA.FIRST.PUBLIC;ENA.LAST.UPDATE;isolate;INSDC.center.alias;sample_id;INSDC.center.name;INSDC.first.public;INSDC.last.update;INSDC.status;Sample.Name;SRA.accession;title;gtex.smrin;rownames;tcga.xml_month_of_form_completion;tcga.xml_year_…		progenitor_cell_line	sex;age;ethnic_group;ethnic_origin;growth_condition	individual
E-GEOD-57945	Other - Expression Atlas	colon	2022-05-23 21:34:47	65217	321	321	7	12769	42	42	1	AtlasAssayGroup;sampling_time_point;individual;technical_replicate_group;sample_id;alias;Alias;Broker.name;broker.name;Description;Title;ENA.checklist;ENA.FIRST.PUBLIC;ENA.LAST.UPDATE;isolate;INSDC.center.alias;sample_id;INSDC.center.name;INSDC.first.public;INSDC.last.update;INSDC.status;Sample.Name;SRA.accession;title;gtex.smrin;rownames;tcga.xml_month_of_form_completion;tcga.xml_year_of_form_co…		age_at_diagnosis	sex
E-GEOD-52166	Other - Expression Atlas	blood	2022-05-23 21:34:48	58735	232	232	7	11901	35	35	2	AtlasAssayGroup;sampling_time_point;individual;technical_replicate_group;sample_id;alias;Alias;Broker.name;broker.name;Description;Title;ENA.checklist;ENA.FIRST.PUBLIC;ENA.LAST.UPDATE;isolate;INSDC.center.alias;sample_id;INSDC.center.name;INSDC.first.public;INSDC.last.update;INSDC.status;Sample.Name;SRA.accession;title;gtex.smrin;rownames;tcga.xml_month_of_form_completion;tcga.xml_year_of_form_co…	clinical_information		AtlasAssayGroup;infect	technical_replicate_group
