# Supplementary material for: Characterizing the landscape of gene expression variance in humans
Source: PLoS Genet. 2023 Jul 6;19(7):e1010833. doi: 10.1371/journal.pgen.1010833 (PMC10353820; doi:10.1371/journal.pgen.1010833)
Supplement: S2 Dataset — List of genes included in each study after filtering. (CSV) [file pgen.1010833.s011.csv]

Study	Gene
ADIPOSE_TISSUE	ENSG00000000003
ADIPOSE_TISSUE	ENSG00000000005
ADIPOSE_TISSUE	ENSG00000000419
ADIPOSE_TISSUE	ENSG00000000457
ADIPOSE_TISSUE	ENSG00000000460
ADIPOSE_TISSUE	ENSG00000000938
ADIPOSE_TISSUE	ENSG00000000971
ADIPOSE_TISSUE	ENSG00000001036
ADIPOSE_TISSUE	ENSG00000001084
ADIPOSE_TISSUE	ENSG00000001167
ADIPOSE_TISSUE	ENSG00000001460
ADIPOSE_TISSUE	ENSG00000001461
ADIPOSE_TISSUE	ENSG00000001497
ADIPOSE_TISSUE	ENSG00000001561
ADIPOSE_TISSUE	ENSG00000001617
ADIPOSE_TISSUE	ENSG00000001629
ADIPOSE_TISSUE	ENSG00000001630
ADIPOSE_TISSUE	ENSG00000001631
ADIPOSE_TISSUE	ENSG00000002016
ADIPOSE_TISSUE	ENSG00000002330
ADIPOSE_TISSUE	ENSG00000002549
ADIPOSE_TISSUE	ENSG00000002586
ADIPOSE_TISSUE	ENSG00000002822
ADIPOSE_TISSUE	ENSG00000002834
ADIPOSE_TISSUE	ENSG00000002919
ADIPOSE_TISSUE	ENSG00000002933
ADIPOSE_TISSUE	ENSG00000003056
ADIPOSE_TISSUE	ENSG00000003137
ADIPOSE_TISSUE	ENSG00000003147
ADIPOSE_TISSUE	ENSG00000003393
ADIPOSE_TISSUE	ENSG00000003400
ADIPOSE_TISSUE	ENSG00000003402
ADIPOSE_TISSUE	ENSG00000003436
ADIPOSE_TISSUE	ENSG00000003509
ADIPOSE_TISSUE	ENSG00000003756
ADIPOSE_TISSUE	ENSG00000003989
ADIPOSE_TISSUE	ENSG00000004059
ADIPOSE_TISSUE	ENSG00000004139
ADIPOSE_TISSUE	ENSG00000004142
ADIPOSE_TISSUE	ENSG00000004399
ADIPOSE_TISSUE	ENSG00000004455
ADIPOSE_TISSUE	ENSG00000004468
ADIPOSE_TISSUE	ENSG00000004478
ADIPOSE_TISSUE	ENSG00000004487
ADIPOSE_TISSUE	ENSG00000004534
ADIPOSE_TISSUE	ENSG00000004660
ADIPOSE_TISSUE	ENSG00000004700
ADIPOSE_TISSUE	ENSG00000004766
ADIPOSE_TISSUE	ENSG00000004776
ADIPOSE_TISSUE	ENSG00000004777
ADIPOSE_TISSUE	ENSG00000004779
ADIPOSE_TISSUE	ENSG00000004799
ADIPOSE_TISSUE	ENSG00000004864
ADIPOSE_TISSUE	ENSG00000004866
ADIPOSE_TISSUE	ENSG00000004897
ADIPOSE_TISSUE	ENSG00000004961
ADIPOSE_TISSUE	ENSG00000004975
ADIPOSE_TISSUE	ENSG00000005007
ADIPOSE_TISSUE	ENSG00000005020
ADIPOSE_TISSUE	ENSG00000005022
ADIPOSE_TISSUE	ENSG00000005059
ADIPOSE_TISSUE	ENSG00000005075
ADIPOSE_TISSUE	ENSG00000005100
ADIPOSE_TISSUE	ENSG00000005102
ADIPOSE_TISSUE	ENSG00000005108
ADIPOSE_TISSUE	ENSG00000005156
ADIPOSE_TISSUE	ENSG00000005175
ADIPOSE_TISSUE	ENSG00000005187
ADIPOSE_TISSUE	ENSG00000005194
ADIPOSE_TISSUE	ENSG00000005206
ADIPOSE_TISSUE	ENSG00000005238
ADIPOSE_TISSUE	ENSG00000005243
ADIPOSE_TISSUE	ENSG00000005249
ADIPOSE_TISSUE	ENSG00000005302
ADIPOSE_TISSUE	ENSG00000005339
ADIPOSE_TISSUE	ENSG00000005379
ADIPOSE_TISSUE	ENSG00000005436
ADIPOSE_TISSUE	ENSG00000005448
ADIPOSE_TISSUE	ENSG00000005469
ADIPOSE_TISSUE	ENSG00000005483
ADIPOSE_TISSUE	ENSG00000005486
ADIPOSE_TISSUE	ENSG00000005700
ADIPOSE_TISSUE	ENSG00000005801
ADIPOSE_TISSUE	ENSG00000005810
ADIPOSE_TISSUE	ENSG00000005812
ADIPOSE_TISSUE	ENSG00000005844
ADIPOSE_TISSUE	ENSG00000005882
ADIPOSE_TISSUE	ENSG00000005884
ADIPOSE_TISSUE	ENSG00000005889
ADIPOSE_TISSUE	ENSG00000005893
ADIPOSE_TISSUE	ENSG00000006007
ADIPOSE_TISSUE	ENSG00000006015
ADIPOSE_TISSUE	ENSG00000006016
ADIPOSE_TISSUE	ENSG00000006025
ADIPOSE_TISSUE	ENSG00000006042
ADIPOSE_TISSUE	ENSG00000006047
ADIPOSE_TISSUE	ENSG00000006062
ADIPOSE_TISSUE	ENSG00000006118
ADIPOSE_TISSUE	ENSG00000006125
ADIPOSE_TISSUE	ENSG00000006194
ADIPOSE_TISSUE	ENSG00000006210
ADIPOSE_TISSUE	ENSG00000006282
ADIPOSE_TISSUE	ENSG00000006327
ADIPOSE_TISSUE	ENSG00000006451
ADIPOSE_TISSUE	ENSG00000006453
ADIPOSE_TISSUE	ENSG00000006459
ADIPOSE_TISSUE	ENSG00000006468
ADIPOSE_TISSUE	ENSG00000006530
ADIPOSE_TISSUE	ENSG00000006534
ADIPOSE_TISSUE	ENSG00000006576
ADIPOSE_TISSUE	ENSG00000006607
ADIPOSE_TISSUE	ENSG00000006625
ADIPOSE_TISSUE	ENSG00000006638
ADIPOSE_TISSUE	ENSG00000006652
ADIPOSE_TISSUE	ENSG00000006695
ADIPOSE_TISSUE	ENSG00000006704
ADIPOSE_TISSUE	ENSG00000006712
ADIPOSE_TISSUE	ENSG00000006715
ADIPOSE_TISSUE	ENSG00000006740
ADIPOSE_TISSUE	ENSG00000006744
ADIPOSE_TISSUE	ENSG00000006747
ADIPOSE_TISSUE	ENSG00000006756
ADIPOSE_TISSUE	ENSG00000006757
ADIPOSE_TISSUE	ENSG00000006831
ADIPOSE_TISSUE	ENSG00000007047
ADIPOSE_TISSUE	ENSG00000007080
ADIPOSE_TISSUE	ENSG00000007168
ADIPOSE_TISSUE	ENSG00000007202
ADIPOSE_TISSUE	ENSG00000007237
ADIPOSE_TISSUE	ENSG00000007255
ADIPOSE_TISSUE	ENSG00000007312
ADIPOSE_TISSUE	ENSG00000007314
ADIPOSE_TISSUE	ENSG00000007341
ADIPOSE_TISSUE	ENSG00000007376
ADIPOSE_TISSUE	ENSG00000007384
ADIPOSE_TISSUE	ENSG00000007392
ADIPOSE_TISSUE	ENSG00000007516
ADIPOSE_TISSUE	ENSG00000007520
ADIPOSE_TISSUE	ENSG00000007541
ADIPOSE_TISSUE	ENSG00000007545
ADIPOSE_TISSUE	ENSG00000007866
ADIPOSE_TISSUE	ENSG00000007908
ADIPOSE_TISSUE	ENSG00000007923
ADIPOSE_TISSUE	ENSG00000007933
ADIPOSE_TISSUE	ENSG00000007944
ADIPOSE_TISSUE	ENSG00000008018
ADIPOSE_TISSUE	ENSG00000008083
ADIPOSE_TISSUE	ENSG00000008086
ADIPOSE_TISSUE	ENSG00000008128
ADIPOSE_TISSUE	ENSG00000008130
ADIPOSE_TISSUE	ENSG00000008226
ADIPOSE_TISSUE	ENSG00000008256
ADIPOSE_TISSUE	ENSG00000008277
ADIPOSE_TISSUE	ENSG00000008282
ADIPOSE_TISSUE	ENSG00000008283
ADIPOSE_TISSUE	ENSG00000008294
ADIPOSE_TISSUE	ENSG00000008311
ADIPOSE_TISSUE	ENSG00000008323
ADIPOSE_TISSUE	ENSG00000008324
ADIPOSE_TISSUE	ENSG00000008382
ADIPOSE_TISSUE	ENSG00000008394
ADIPOSE_TISSUE	ENSG00000008405
ADIPOSE_TISSUE	ENSG00000008441
ADIPOSE_TISSUE	ENSG00000008513
ADIPOSE_TISSUE	ENSG00000008516
ADIPOSE_TISSUE	ENSG00000008517
ADIPOSE_TISSUE	ENSG00000008710
ADIPOSE_TISSUE	ENSG00000008838
ADIPOSE_TISSUE	ENSG00000008853
ADIPOSE_TISSUE	ENSG00000008869
ADIPOSE_TISSUE	ENSG00000008952
ADIPOSE_TISSUE	ENSG00000008988
ADIPOSE_TISSUE	ENSG00000009307
ADIPOSE_TISSUE	ENSG00000009335
ADIPOSE_TISSUE	ENSG00000009413
ADIPOSE_TISSUE	ENSG00000009694
ADIPOSE_TISSUE	ENSG00000009780
ADIPOSE_TISSUE	ENSG00000009790
ADIPOSE_TISSUE	ENSG00000009830
ADIPOSE_TISSUE	ENSG00000009844
ADIPOSE_TISSUE	ENSG00000009950
ADIPOSE_TISSUE	ENSG00000009954
ADIPOSE_TISSUE	ENSG00000010017
ADIPOSE_TISSUE	ENSG00000010072
ADIPOSE_TISSUE	ENSG00000010165
ADIPOSE_TISSUE	ENSG00000010219
ADIPOSE_TISSUE	ENSG00000010244
ADIPOSE_TISSUE	ENSG00000010256
ADIPOSE_TISSUE	ENSG00000010270
ADIPOSE_TISSUE	ENSG00000010278
ADIPOSE_TISSUE	ENSG00000010292
ADIPOSE_TISSUE	ENSG00000010295
ADIPOSE_TISSUE	ENSG00000010310
ADIPOSE_TISSUE	ENSG00000010318
ADIPOSE_TISSUE	ENSG00000010319
ADIPOSE_TISSUE	ENSG00000010322
ADIPOSE_TISSUE	ENSG00000010327
ADIPOSE_TISSUE	ENSG00000010361
ADIPOSE_TISSUE	ENSG00000010404
ADIPOSE_TISSUE	ENSG00000010539
ADIPOSE_TISSUE	ENSG00000010610
ADIPOSE_TISSUE	ENSG00000010626
ADIPOSE_TISSUE	ENSG00000010671
ADIPOSE_TISSUE	ENSG00000010704
ADIPOSE_TISSUE	ENSG00000010803
ADIPOSE_TISSUE	ENSG00000010810
ADIPOSE_TISSUE	ENSG00000010818
ADIPOSE_TISSUE	ENSG00000010932
ADIPOSE_TISSUE	ENSG00000011007
ADIPOSE_TISSUE	ENSG00000011009
ADIPOSE_TISSUE	ENSG00000011021
ADIPOSE_TISSUE	ENSG00000011028
ADIPOSE_TISSUE	ENSG00000011052
ADIPOSE_TISSUE	ENSG00000011105
ADIPOSE_TISSUE	ENSG00000011114
ADIPOSE_TISSUE	ENSG00000011132
ADIPOSE_TISSUE	ENSG00000011143
ADIPOSE_TISSUE	ENSG00000011198
ADIPOSE_TISSUE	ENSG00000011201
ADIPOSE_TISSUE	ENSG00000011243
ADIPOSE_TISSUE	ENSG00000011258
ADIPOSE_TISSUE	ENSG00000011260
ADIPOSE_TISSUE	ENSG00000011275
ADIPOSE_TISSUE	ENSG00000011295
ADIPOSE_TISSUE	ENSG00000011304
ADIPOSE_TISSUE	ENSG00000011347
ADIPOSE_TISSUE	ENSG00000011376
ADIPOSE_TISSUE	ENSG00000011405
ADIPOSE_TISSUE	ENSG00000011422
ADIPOSE_TISSUE	ENSG00000011451
ADIPOSE_TISSUE	ENSG00000011454
ADIPOSE_TISSUE	ENSG00000011465
ADIPOSE_TISSUE	ENSG00000011478
ADIPOSE_TISSUE	ENSG00000011485
ADIPOSE_TISSUE	ENSG00000011523
ADIPOSE_TISSUE	ENSG00000011566
ADIPOSE_TISSUE	ENSG00000011600
ADIPOSE_TISSUE	ENSG00000011638
ADIPOSE_TISSUE	ENSG00000012061
ADIPOSE_TISSUE	ENSG00000012171
ADIPOSE_TISSUE	ENSG00000012174
ADIPOSE_TISSUE	ENSG00000012211
ADIPOSE_TISSUE	ENSG00000012223
ADIPOSE_TISSUE	ENSG00000012232
ADIPOSE_TISSUE	ENSG00000012660
ADIPOSE_TISSUE	ENSG00000012779
ADIPOSE_TISSUE	ENSG00000012817
ADIPOSE_TISSUE	ENSG00000012822
ADIPOSE_TISSUE	ENSG00000012963
ADIPOSE_TISSUE	ENSG00000012983
ADIPOSE_TISSUE	ENSG00000013016
ADIPOSE_TISSUE	ENSG00000013275
ADIPOSE_TISSUE	ENSG00000013288
ADIPOSE_TISSUE	ENSG00000013297
ADIPOSE_TISSUE	ENSG00000013306
ADIPOSE_TISSUE	ENSG00000013364
ADIPOSE_TISSUE	ENSG00000013374
ADIPOSE_TISSUE	ENSG00000013375
ADIPOSE_TISSUE	ENSG00000013392
ADIPOSE_TISSUE	ENSG00000013441
ADIPOSE_TISSUE	ENSG00000013503
ADIPOSE_TISSUE	ENSG00000013523
ADIPOSE_TISSUE	ENSG00000013561
ADIPOSE_TISSUE	ENSG00000013563
ADIPOSE_TISSUE	ENSG00000013573
ADIPOSE_TISSUE	ENSG00000013583
ADIPOSE_TISSUE	ENSG00000013588
ADIPOSE_TISSUE	ENSG00000013619
ADIPOSE_TISSUE	ENSG00000013810
ADIPOSE_TISSUE	ENSG00000014123
ADIPOSE_TISSUE	ENSG00000014138
ADIPOSE_TISSUE	ENSG00000014164
ADIPOSE_TISSUE	ENSG00000014216
ADIPOSE_TISSUE	ENSG00000014641
ADIPOSE_TISSUE	ENSG00000014824
ADIPOSE_TISSUE	ENSG00000014914
ADIPOSE_TISSUE	ENSG00000014919
ADIPOSE_TISSUE	ENSG00000015133
ADIPOSE_TISSUE	ENSG00000015153
ADIPOSE_TISSUE	ENSG00000015171
ADIPOSE_TISSUE	ENSG00000015285
ADIPOSE_TISSUE	ENSG00000015475
ADIPOSE_TISSUE	ENSG00000015479
ADIPOSE_TISSUE	ENSG00000015532
ADIPOSE_TISSUE	ENSG00000015568
ADIPOSE_TISSUE	ENSG00000015676
ADIPOSE_TISSUE	ENSG00000016864
ADIPOSE_TISSUE	ENSG00000017260
ADIPOSE_TISSUE	ENSG00000017427
ADIPOSE_TISSUE	ENSG00000017483
ADIPOSE_TISSUE	ENSG00000017797
ADIPOSE_TISSUE	ENSG00000018189
ADIPOSE_TISSUE	ENSG00000018236
ADIPOSE_TISSUE	ENSG00000018280
ADIPOSE_TISSUE	ENSG00000018408
ADIPOSE_TISSUE	ENSG00000018510
ADIPOSE_TISSUE	ENSG00000018610
ADIPOSE_TISSUE	ENSG00000018625
ADIPOSE_TISSUE	ENSG00000018699
ADIPOSE_TISSUE	ENSG00000019144
ADIPOSE_TISSUE	ENSG00000019169
ADIPOSE_TISSUE	ENSG00000019485
ADIPOSE_TISSUE	ENSG00000019549
ADIPOSE_TISSUE	ENSG00000019582
ADIPOSE_TISSUE	ENSG00000019991
ADIPOSE_TISSUE	ENSG00000019995
ADIPOSE_TISSUE	ENSG00000020129
ADIPOSE_TISSUE	ENSG00000020181
ADIPOSE_TISSUE	ENSG00000020256
ADIPOSE_TISSUE	ENSG00000020426
ADIPOSE_TISSUE	ENSG00000020577
ADIPOSE_TISSUE	ENSG00000020633
ADIPOSE_TISSUE	ENSG00000020922
ADIPOSE_TISSUE	ENSG00000021355
ADIPOSE_TISSUE	ENSG00000021574
ADIPOSE_TISSUE	ENSG00000021762
ADIPOSE_TISSUE	ENSG00000021776
ADIPOSE_TISSUE	ENSG00000022267
ADIPOSE_TISSUE	ENSG00000022277
ADIPOSE_TISSUE	ENSG00000022567
ADIPOSE_TISSUE	ENSG00000022840
ADIPOSE_TISSUE	ENSG00000022976
ADIPOSE_TISSUE	ENSG00000023041
ADIPOSE_TISSUE	ENSG00000023191
ADIPOSE_TISSUE	ENSG00000023228
ADIPOSE_TISSUE	ENSG00000023287
ADIPOSE_TISSUE	ENSG00000023318
ADIPOSE_TISSUE	ENSG00000023330
ADIPOSE_TISSUE	ENSG00000023445
ADIPOSE_TISSUE	ENSG00000023516
ADIPOSE_TISSUE	ENSG00000023572
ADIPOSE_TISSUE	ENSG00000023608
ADIPOSE_TISSUE	ENSG00000023697
ADIPOSE_TISSUE	ENSG00000023734
ADIPOSE_TISSUE	ENSG00000023839
ADIPOSE_TISSUE	ENSG00000023892
ADIPOSE_TISSUE	ENSG00000023902
ADIPOSE_TISSUE	ENSG00000023909
ADIPOSE_TISSUE	ENSG00000024048
ADIPOSE_TISSUE	ENSG00000024422
ADIPOSE_TISSUE	ENSG00000024862
ADIPOSE_TISSUE	ENSG00000025039
ADIPOSE_TISSUE	ENSG00000025156
ADIPOSE_TISSUE	ENSG00000025293
ADIPOSE_TISSUE	ENSG00000025434
ADIPOSE_TISSUE	ENSG00000025708
ADIPOSE_TISSUE	ENSG00000025770
ADIPOSE_TISSUE	ENSG00000025772
ADIPOSE_TISSUE	ENSG00000025796
ADIPOSE_TISSUE	ENSG00000025800
ADIPOSE_TISSUE	ENSG00000026025
ADIPOSE_TISSUE	ENSG00000026036
ADIPOSE_TISSUE	ENSG00000026103
ADIPOSE_TISSUE	ENSG00000026297
ADIPOSE_TISSUE	ENSG00000026508
ADIPOSE_TISSUE	ENSG00000026652
ADIPOSE_TISSUE	ENSG00000026950
ADIPOSE_TISSUE	ENSG00000027001
ADIPOSE_TISSUE	ENSG00000027075
ADIPOSE_TISSUE	ENSG00000027697
ADIPOSE_TISSUE	ENSG00000027847
ADIPOSE_TISSUE	ENSG00000028116
ADIPOSE_TISSUE	ENSG00000028137
ADIPOSE_TISSUE	ENSG00000028203
ADIPOSE_TISSUE	ENSG00000028277
ADIPOSE_TISSUE	ENSG00000028310
ADIPOSE_TISSUE	ENSG00000028528
ADIPOSE_TISSUE	ENSG00000028839
ADIPOSE_TISSUE	ENSG00000029153
ADIPOSE_TISSUE	ENSG00000029363
ADIPOSE_TISSUE	ENSG00000029364
ADIPOSE_TISSUE	ENSG00000029725
ADIPOSE_TISSUE	ENSG00000029993
ADIPOSE_TISSUE	ENSG00000030066
ADIPOSE_TISSUE	ENSG00000030110
ADIPOSE_TISSUE	ENSG00000030419
ADIPOSE_TISSUE	ENSG00000030582
ADIPOSE_TISSUE	ENSG00000031003
ADIPOSE_TISSUE	ENSG00000031081
ADIPOSE_TISSUE	ENSG00000031698
ADIPOSE_TISSUE	ENSG00000031823
ADIPOSE_TISSUE	ENSG00000032219
ADIPOSE_TISSUE	ENSG00000032389
ADIPOSE_TISSUE	ENSG00000032444
ADIPOSE_TISSUE	ENSG00000032742
ADIPOSE_TISSUE	ENSG00000033011
ADIPOSE_TISSUE	ENSG00000033030
ADIPOSE_TISSUE	ENSG00000033050
ADIPOSE_TISSUE	ENSG00000033100
ADIPOSE_TISSUE	ENSG00000033170
ADIPOSE_TISSUE	ENSG00000033178
ADIPOSE_TISSUE	ENSG00000033327
ADIPOSE_TISSUE	ENSG00000033627
ADIPOSE_TISSUE	ENSG00000033800
ADIPOSE_TISSUE	ENSG00000033867
ADIPOSE_TISSUE	ENSG00000034152
ADIPOSE_TISSUE	ENSG00000034510
ADIPOSE_TISSUE	ENSG00000034533
ADIPOSE_TISSUE	ENSG00000034677
ADIPOSE_TISSUE	ENSG00000034693
ADIPOSE_TISSUE	ENSG00000034713
ADIPOSE_TISSUE	ENSG00000034971
ADIPOSE_TISSUE	ENSG00000035115
ADIPOSE_TISSUE	ENSG00000035141
ADIPOSE_TISSUE	ENSG00000035403
ADIPOSE_TISSUE	ENSG00000035664
ADIPOSE_TISSUE	ENSG00000035681
ADIPOSE_TISSUE	ENSG00000035687
ADIPOSE_TISSUE	ENSG00000035862
ADIPOSE_TISSUE	ENSG00000035928
ADIPOSE_TISSUE	ENSG00000036054
ADIPOSE_TISSUE	ENSG00000036257
ADIPOSE_TISSUE	ENSG00000036549
ADIPOSE_TISSUE	ENSG00000036672
ADIPOSE_TISSUE	ENSG00000037042
ADIPOSE_TISSUE	ENSG00000037241
ADIPOSE_TISSUE	ENSG00000037280
ADIPOSE_TISSUE	ENSG00000037474
ADIPOSE_TISSUE	ENSG00000037637
ADIPOSE_TISSUE	ENSG00000037749
ADIPOSE_TISSUE	ENSG00000037757
ADIPOSE_TISSUE	ENSG00000037897
ADIPOSE_TISSUE	ENSG00000038002
ADIPOSE_TISSUE	ENSG00000038210
ADIPOSE_TISSUE	ENSG00000038219
ADIPOSE_TISSUE	ENSG00000038274
ADIPOSE_TISSUE	ENSG00000038295
ADIPOSE_TISSUE	ENSG00000038358
ADIPOSE_TISSUE	ENSG00000038382
ADIPOSE_TISSUE	ENSG00000038427
ADIPOSE_TISSUE	ENSG00000038532
ADIPOSE_TISSUE	ENSG00000038945
ADIPOSE_TISSUE	ENSG00000039123
ADIPOSE_TISSUE	ENSG00000039319
ADIPOSE_TISSUE	ENSG00000039523
ADIPOSE_TISSUE	ENSG00000039537
ADIPOSE_TISSUE	ENSG00000039560
ADIPOSE_TISSUE	ENSG00000039650
ADIPOSE_TISSUE	ENSG00000040199
ADIPOSE_TISSUE	ENSG00000040275
ADIPOSE_TISSUE	ENSG00000040341
ADIPOSE_TISSUE	ENSG00000040487
ADIPOSE_TISSUE	ENSG00000040531
ADIPOSE_TISSUE	ENSG00000040633
ADIPOSE_TISSUE	ENSG00000040933
ADIPOSE_TISSUE	ENSG00000041357
ADIPOSE_TISSUE	ENSG00000041802
ADIPOSE_TISSUE	ENSG00000041880
ADIPOSE_TISSUE	ENSG00000041982
ADIPOSE_TISSUE	ENSG00000041988
ADIPOSE_TISSUE	ENSG00000042062
ADIPOSE_TISSUE	ENSG00000042088
ADIPOSE_TISSUE	ENSG00000042286
ADIPOSE_TISSUE	ENSG00000042317
ADIPOSE_TISSUE	ENSG00000042429
ADIPOSE_TISSUE	ENSG00000042445
ADIPOSE_TISSUE	ENSG00000042493
ADIPOSE_TISSUE	ENSG00000042753
ADIPOSE_TISSUE	ENSG00000042980
ADIPOSE_TISSUE	ENSG00000043093
ADIPOSE_TISSUE	ENSG00000043143
ADIPOSE_TISSUE	ENSG00000043462
ADIPOSE_TISSUE	ENSG00000043514
ADIPOSE_TISSUE	ENSG00000044090
ADIPOSE_TISSUE	ENSG00000044115
ADIPOSE_TISSUE	ENSG00000044446
ADIPOSE_TISSUE	ENSG00000044459
ADIPOSE_TISSUE	ENSG00000044524
ADIPOSE_TISSUE	ENSG00000044574
ADIPOSE_TISSUE	ENSG00000046604
ADIPOSE_TISSUE	ENSG00000046647
ADIPOSE_TISSUE	ENSG00000046651
ADIPOSE_TISSUE	ENSG00000046653
ADIPOSE_TISSUE	ENSG00000046889
ADIPOSE_TISSUE	ENSG00000047056
ADIPOSE_TISSUE	ENSG00000047188
ADIPOSE_TISSUE	ENSG00000047230
ADIPOSE_TISSUE	ENSG00000047249
ADIPOSE_TISSUE	ENSG00000047315
ADIPOSE_TISSUE	ENSG00000047346
ADIPOSE_TISSUE	ENSG00000047365
ADIPOSE_TISSUE	ENSG00000047410
ADIPOSE_TISSUE	ENSG00000047457
ADIPOSE_TISSUE	ENSG00000047578
ADIPOSE_TISSUE	ENSG00000047579
ADIPOSE_TISSUE	ENSG00000047617
ADIPOSE_TISSUE	ENSG00000047621
ADIPOSE_TISSUE	ENSG00000047634
ADIPOSE_TISSUE	ENSG00000047644
ADIPOSE_TISSUE	ENSG00000047648
ADIPOSE_TISSUE	ENSG00000047662
ADIPOSE_TISSUE	ENSG00000047849
ADIPOSE_TISSUE	ENSG00000047932
ADIPOSE_TISSUE	ENSG00000048028
ADIPOSE_TISSUE	ENSG00000048052
ADIPOSE_TISSUE	ENSG00000048140
ADIPOSE_TISSUE	ENSG00000048162
ADIPOSE_TISSUE	ENSG00000048342
ADIPOSE_TISSUE	ENSG00000048392
ADIPOSE_TISSUE	ENSG00000048405
ADIPOSE_TISSUE	ENSG00000048471
ADIPOSE_TISSUE	ENSG00000048540
ADIPOSE_TISSUE	ENSG00000048544
ADIPOSE_TISSUE	ENSG00000048649
ADIPOSE_TISSUE	ENSG00000048707
ADIPOSE_TISSUE	ENSG00000048740
ADIPOSE_TISSUE	ENSG00000048828
ADIPOSE_TISSUE	ENSG00000048991
ADIPOSE_TISSUE	ENSG00000049130
ADIPOSE_TISSUE	ENSG00000049167
ADIPOSE_TISSUE	ENSG00000049239
ADIPOSE_TISSUE	ENSG00000049245
ADIPOSE_TISSUE	ENSG00000049246
ADIPOSE_TISSUE	ENSG00000049247
ADIPOSE_TISSUE	ENSG00000049323
ADIPOSE_TISSUE	ENSG00000049449
ADIPOSE_TISSUE	ENSG00000049540
ADIPOSE_TISSUE	ENSG00000049541
ADIPOSE_TISSUE	ENSG00000049618
ADIPOSE_TISSUE	ENSG00000049656
ADIPOSE_TISSUE	ENSG00000049759
ADIPOSE_TISSUE	ENSG00000049769
ADIPOSE_TISSUE	ENSG00000049860
ADIPOSE_TISSUE	ENSG00000049883
ADIPOSE_TISSUE	ENSG00000050130
ADIPOSE_TISSUE	ENSG00000050165
ADIPOSE_TISSUE	ENSG00000050327
ADIPOSE_TISSUE	ENSG00000050344
ADIPOSE_TISSUE	ENSG00000050393
ADIPOSE_TISSUE	ENSG00000050405
ADIPOSE_TISSUE	ENSG00000050426
ADIPOSE_TISSUE	ENSG00000050555
ADIPOSE_TISSUE	ENSG00000050628
ADIPOSE_TISSUE	ENSG00000050748
ADIPOSE_TISSUE	ENSG00000050820
ADIPOSE_TISSUE	ENSG00000051009
ADIPOSE_TISSUE	ENSG00000051108
ADIPOSE_TISSUE	ENSG00000051128
ADIPOSE_TISSUE	ENSG00000051382
ADIPOSE_TISSUE	ENSG00000051523
ADIPOSE_TISSUE	ENSG00000051596
ADIPOSE_TISSUE	ENSG00000051620
ADIPOSE_TISSUE	ENSG00000051825
ADIPOSE_TISSUE	ENSG00000052126
ADIPOSE_TISSUE	ENSG00000052723
ADIPOSE_TISSUE	ENSG00000052749
ADIPOSE_TISSUE	ENSG00000052795
ADIPOSE_TISSUE	ENSG00000052802
ADIPOSE_TISSUE	ENSG00000052841
ADIPOSE_TISSUE	ENSG00000053254
ADIPOSE_TISSUE	ENSG00000053371
ADIPOSE_TISSUE	ENSG00000053372
ADIPOSE_TISSUE	ENSG00000053438
ADIPOSE_TISSUE	ENSG00000053501
ADIPOSE_TISSUE	ENSG00000053524
ADIPOSE_TISSUE	ENSG00000053702
ADIPOSE_TISSUE	ENSG00000053747
ADIPOSE_TISSUE	ENSG00000053770
ADIPOSE_TISSUE	ENSG00000053900
ADIPOSE_TISSUE	ENSG00000053918
ADIPOSE_TISSUE	ENSG00000054116
ADIPOSE_TISSUE	ENSG00000054118
ADIPOSE_TISSUE	ENSG00000054148
ADIPOSE_TISSUE	ENSG00000054219
ADIPOSE_TISSUE	ENSG00000054267
ADIPOSE_TISSUE	ENSG00000054277
ADIPOSE_TISSUE	ENSG00000054282
ADIPOSE_TISSUE	ENSG00000054523
ADIPOSE_TISSUE	ENSG00000054598
ADIPOSE_TISSUE	ENSG00000054611
ADIPOSE_TISSUE	ENSG00000054654
ADIPOSE_TISSUE	ENSG00000054690
ADIPOSE_TISSUE	ENSG00000054793
ADIPOSE_TISSUE	ENSG00000054965
ADIPOSE_TISSUE	ENSG00000054967
ADIPOSE_TISSUE	ENSG00000054983
ADIPOSE_TISSUE	ENSG00000055044
ADIPOSE_TISSUE	ENSG00000055070
ADIPOSE_TISSUE	ENSG00000055130
ADIPOSE_TISSUE	ENSG00000055147
ADIPOSE_TISSUE	ENSG00000055163
ADIPOSE_TISSUE	ENSG00000055208
ADIPOSE_TISSUE	ENSG00000055211
ADIPOSE_TISSUE	ENSG00000055332
ADIPOSE_TISSUE	ENSG00000055483
ADIPOSE_TISSUE	ENSG00000055609
ADIPOSE_TISSUE	ENSG00000055732
ADIPOSE_TISSUE	ENSG00000055813
ADIPOSE_TISSUE	ENSG00000055917
ADIPOSE_TISSUE	ENSG00000055950
ADIPOSE_TISSUE	ENSG00000055955
ADIPOSE_TISSUE	ENSG00000056050
ADIPOSE_TISSUE	ENSG00000056097
ADIPOSE_TISSUE	ENSG00000056558
ADIPOSE_TISSUE	ENSG00000056586
ADIPOSE_TISSUE	ENSG00000056972
ADIPOSE_TISSUE	ENSG00000056998
ADIPOSE_TISSUE	ENSG00000057019
ADIPOSE_TISSUE	ENSG00000057252
ADIPOSE_TISSUE	ENSG00000057294
ADIPOSE_TISSUE	ENSG00000057608
ADIPOSE_TISSUE	ENSG00000057657
ADIPOSE_TISSUE	ENSG00000057663
ADIPOSE_TISSUE	ENSG00000057704
ADIPOSE_TISSUE	ENSG00000057757
ADIPOSE_TISSUE	ENSG00000057935
ADIPOSE_TISSUE	ENSG00000058056
ADIPOSE_TISSUE	ENSG00000058063
ADIPOSE_TISSUE	ENSG00000058085
ADIPOSE_TISSUE	ENSG00000058091
ADIPOSE_TISSUE	ENSG00000058262
ADIPOSE_TISSUE	ENSG00000058272
ADIPOSE_TISSUE	ENSG00000058453
ADIPOSE_TISSUE	ENSG00000058600
ADIPOSE_TISSUE	ENSG00000058668
ADIPOSE_TISSUE	ENSG00000058673
ADIPOSE_TISSUE	ENSG00000058729
ADIPOSE_TISSUE	ENSG00000058799
ADIPOSE_TISSUE	ENSG00000058804
ADIPOSE_TISSUE	ENSG00000058866
ADIPOSE_TISSUE	ENSG00000059122
ADIPOSE_TISSUE	ENSG00000059145
ADIPOSE_TISSUE	ENSG00000059377
ADIPOSE_TISSUE	ENSG00000059378
ADIPOSE_TISSUE	ENSG00000059573
ADIPOSE_TISSUE	ENSG00000059588
ADIPOSE_TISSUE	ENSG00000059691
ADIPOSE_TISSUE	ENSG00000059728
ADIPOSE_TISSUE	ENSG00000059758
ADIPOSE_TISSUE	ENSG00000059769
ADIPOSE_TISSUE	ENSG00000059804
ADIPOSE_TISSUE	ENSG00000060069
ADIPOSE_TISSUE	ENSG00000060138
ADIPOSE_TISSUE	ENSG00000060237
ADIPOSE_TISSUE	ENSG00000060339
ADIPOSE_TISSUE	ENSG00000060491
ADIPOSE_TISSUE	ENSG00000060558
ADIPOSE_TISSUE	ENSG00000060642
ADIPOSE_TISSUE	ENSG00000060656
ADIPOSE_TISSUE	ENSG00000060688
ADIPOSE_TISSUE	ENSG00000060749
ADIPOSE_TISSUE	ENSG00000060762
ADIPOSE_TISSUE	ENSG00000060971
ADIPOSE_TISSUE	ENSG00000060982
ADIPOSE_TISSUE	ENSG00000061273
ADIPOSE_TISSUE	ENSG00000061337
ADIPOSE_TISSUE	ENSG00000061676
ADIPOSE_TISSUE	ENSG00000061794
ADIPOSE_TISSUE	ENSG00000061918
ADIPOSE_TISSUE	ENSG00000061936
ADIPOSE_TISSUE	ENSG00000061938
ADIPOSE_TISSUE	ENSG00000061987
ADIPOSE_TISSUE	ENSG00000062038
ADIPOSE_TISSUE	ENSG00000062194
ADIPOSE_TISSUE	ENSG00000062282
ADIPOSE_TISSUE	ENSG00000062485
ADIPOSE_TISSUE	ENSG00000062582
ADIPOSE_TISSUE	ENSG00000062598
ADIPOSE_TISSUE	ENSG00000062650
ADIPOSE_TISSUE	ENSG00000062716
ADIPOSE_TISSUE	ENSG00000062725
ADIPOSE_TISSUE	ENSG00000062822
ADIPOSE_TISSUE	ENSG00000063046
ADIPOSE_TISSUE	ENSG00000063127
ADIPOSE_TISSUE	ENSG00000063169
ADIPOSE_TISSUE	ENSG00000063176
ADIPOSE_TISSUE	ENSG00000063177
ADIPOSE_TISSUE	ENSG00000063180
ADIPOSE_TISSUE	ENSG00000063241
ADIPOSE_TISSUE	ENSG00000063244
ADIPOSE_TISSUE	ENSG00000063245
ADIPOSE_TISSUE	ENSG00000063322
ADIPOSE_TISSUE	ENSG00000063438
ADIPOSE_TISSUE	ENSG00000063587
ADIPOSE_TISSUE	ENSG00000063601
ADIPOSE_TISSUE	ENSG00000063660
ADIPOSE_TISSUE	ENSG00000063761
ADIPOSE_TISSUE	ENSG00000063854
ADIPOSE_TISSUE	ENSG00000063978
ADIPOSE_TISSUE	ENSG00000064012
ADIPOSE_TISSUE	ENSG00000064042
ADIPOSE_TISSUE	ENSG00000064102
ADIPOSE_TISSUE	ENSG00000064115
ADIPOSE_TISSUE	ENSG00000064205
ADIPOSE_TISSUE	ENSG00000064225
ADIPOSE_TISSUE	ENSG00000064300
ADIPOSE_TISSUE	ENSG00000064309
ADIPOSE_TISSUE	ENSG00000064313
ADIPOSE_TISSUE	ENSG00000064393
ADIPOSE_TISSUE	ENSG00000064419
ADIPOSE_TISSUE	ENSG00000064489
ADIPOSE_TISSUE	ENSG00000064490
ADIPOSE_TISSUE	ENSG00000064545
ADIPOSE_TISSUE	ENSG00000064547
ADIPOSE_TISSUE	ENSG00000064601
ADIPOSE_TISSUE	ENSG00000064607
ADIPOSE_TISSUE	ENSG00000064651
ADIPOSE_TISSUE	ENSG00000064652
ADIPOSE_TISSUE	ENSG00000064655
ADIPOSE_TISSUE	ENSG00000064666
ADIPOSE_TISSUE	ENSG00000064687
ADIPOSE_TISSUE	ENSG00000064692
ADIPOSE_TISSUE	ENSG00000064703
ADIPOSE_TISSUE	ENSG00000064726
ADIPOSE_TISSUE	ENSG00000064763
ADIPOSE_TISSUE	ENSG00000064886
ADIPOSE_TISSUE	ENSG00000064932
ADIPOSE_TISSUE	ENSG00000064933
ADIPOSE_TISSUE	ENSG00000064961
ADIPOSE_TISSUE	ENSG00000064989
ADIPOSE_TISSUE	ENSG00000064995
ADIPOSE_TISSUE	ENSG00000064999
ADIPOSE_TISSUE	ENSG00000065000
ADIPOSE_TISSUE	ENSG00000065029
ADIPOSE_TISSUE	ENSG00000065054
ADIPOSE_TISSUE	ENSG00000065057
ADIPOSE_TISSUE	ENSG00000065060
ADIPOSE_TISSUE	ENSG00000065135
ADIPOSE_TISSUE	ENSG00000065150
ADIPOSE_TISSUE	ENSG00000065154
ADIPOSE_TISSUE	ENSG00000065183
ADIPOSE_TISSUE	ENSG00000065243
ADIPOSE_TISSUE	ENSG00000065268
ADIPOSE_TISSUE	ENSG00000065308
ADIPOSE_TISSUE	ENSG00000065320
ADIPOSE_TISSUE	ENSG00000065325
ADIPOSE_TISSUE	ENSG00000065357
ADIPOSE_TISSUE	ENSG00000065361
ADIPOSE_TISSUE	ENSG00000065413
ADIPOSE_TISSUE	ENSG00000065427
ADIPOSE_TISSUE	ENSG00000065457
ADIPOSE_TISSUE	ENSG00000065485
ADIPOSE_TISSUE	ENSG00000065491
ADIPOSE_TISSUE	ENSG00000065518
ADIPOSE_TISSUE	ENSG00000065526
ADIPOSE_TISSUE	ENSG00000065534
ADIPOSE_TISSUE	ENSG00000065548
ADIPOSE_TISSUE	ENSG00000065559
ADIPOSE_TISSUE	ENSG00000065613
ADIPOSE_TISSUE	ENSG00000065615
ADIPOSE_TISSUE	ENSG00000065618
ADIPOSE_TISSUE	ENSG00000065665
ADIPOSE_TISSUE	ENSG00000065717
ADIPOSE_TISSUE	ENSG00000065802
ADIPOSE_TISSUE	ENSG00000065809
ADIPOSE_TISSUE	ENSG00000065833
ADIPOSE_TISSUE	ENSG00000065882
ADIPOSE_TISSUE	ENSG00000065883
ADIPOSE_TISSUE	ENSG00000065911
ADIPOSE_TISSUE	ENSG00000065970
ADIPOSE_TISSUE	ENSG00000065978
ADIPOSE_TISSUE	ENSG00000065989
ADIPOSE_TISSUE	ENSG00000066027
ADIPOSE_TISSUE	ENSG00000066044
ADIPOSE_TISSUE	ENSG00000066056
ADIPOSE_TISSUE	ENSG00000066084
ADIPOSE_TISSUE	ENSG00000066117
ADIPOSE_TISSUE	ENSG00000066135
ADIPOSE_TISSUE	ENSG00000066136
ADIPOSE_TISSUE	ENSG00000066230
ADIPOSE_TISSUE	ENSG00000066294
ADIPOSE_TISSUE	ENSG00000066322
ADIPOSE_TISSUE	ENSG00000066336
ADIPOSE_TISSUE	ENSG00000066379
ADIPOSE_TISSUE	ENSG00000066422
ADIPOSE_TISSUE	ENSG00000066427
ADIPOSE_TISSUE	ENSG00000066455
ADIPOSE_TISSUE	ENSG00000066468
ADIPOSE_TISSUE	ENSG00000066557
ADIPOSE_TISSUE	ENSG00000066583
ADIPOSE_TISSUE	ENSG00000066629
ADIPOSE_TISSUE	ENSG00000066651
ADIPOSE_TISSUE	ENSG00000066654
ADIPOSE_TISSUE	ENSG00000066697
ADIPOSE_TISSUE	ENSG00000066735
ADIPOSE_TISSUE	ENSG00000066739
ADIPOSE_TISSUE	ENSG00000066777
ADIPOSE_TISSUE	ENSG00000066827
ADIPOSE_TISSUE	ENSG00000066855
ADIPOSE_TISSUE	ENSG00000066923
ADIPOSE_TISSUE	ENSG00000066926
ADIPOSE_TISSUE	ENSG00000066933
ADIPOSE_TISSUE	ENSG00000067048
ADIPOSE_TISSUE	ENSG00000067057
ADIPOSE_TISSUE	ENSG00000067064
ADIPOSE_TISSUE	ENSG00000067066
ADIPOSE_TISSUE	ENSG00000067082
ADIPOSE_TISSUE	ENSG00000067113
ADIPOSE_TISSUE	ENSG00000067141
ADIPOSE_TISSUE	ENSG00000067167
ADIPOSE_TISSUE	ENSG00000067177
ADIPOSE_TISSUE	ENSG00000067182
ADIPOSE_TISSUE	ENSG00000067191
ADIPOSE_TISSUE	ENSG00000067208
ADIPOSE_TISSUE	ENSG00000067221
ADIPOSE_TISSUE	ENSG00000067225
ADIPOSE_TISSUE	ENSG00000067248
ADIPOSE_TISSUE	ENSG00000067334
ADIPOSE_TISSUE	ENSG00000067365
ADIPOSE_TISSUE	ENSG00000067369
ADIPOSE_TISSUE	ENSG00000067445
ADIPOSE_TISSUE	ENSG00000067533
ADIPOSE_TISSUE	ENSG00000067560
ADIPOSE_TISSUE	ENSG00000067596
ADIPOSE_TISSUE	ENSG00000067646
ADIPOSE_TISSUE	ENSG00000067704
ADIPOSE_TISSUE	ENSG00000067798
ADIPOSE_TISSUE	ENSG00000067829
ADIPOSE_TISSUE	ENSG00000067836
ADIPOSE_TISSUE	ENSG00000067840
ADIPOSE_TISSUE	ENSG00000067900
ADIPOSE_TISSUE	ENSG00000067955
ADIPOSE_TISSUE	ENSG00000067992
ADIPOSE_TISSUE	ENSG00000068001
ADIPOSE_TISSUE	ENSG00000068024
ADIPOSE_TISSUE	ENSG00000068028
ADIPOSE_TISSUE	ENSG00000068078
ADIPOSE_TISSUE	ENSG00000068079
ADIPOSE_TISSUE	ENSG00000068097
ADIPOSE_TISSUE	ENSG00000068120
ADIPOSE_TISSUE	ENSG00000068137
ADIPOSE_TISSUE	ENSG00000068305
ADIPOSE_TISSUE	ENSG00000068308
ADIPOSE_TISSUE	ENSG00000068323
ADIPOSE_TISSUE	ENSG00000068354
ADIPOSE_TISSUE	ENSG00000068366
ADIPOSE_TISSUE	ENSG00000068383
ADIPOSE_TISSUE	ENSG00000068394
ADIPOSE_TISSUE	ENSG00000068400
ADIPOSE_TISSUE	ENSG00000068438
ADIPOSE_TISSUE	ENSG00000068615
ADIPOSE_TISSUE	ENSG00000068650
ADIPOSE_TISSUE	ENSG00000068654
ADIPOSE_TISSUE	ENSG00000068697
ADIPOSE_TISSUE	ENSG00000068724
ADIPOSE_TISSUE	ENSG00000068745
ADIPOSE_TISSUE	ENSG00000068781
ADIPOSE_TISSUE	ENSG00000068784
ADIPOSE_TISSUE	ENSG00000068796
ADIPOSE_TISSUE	ENSG00000068831
ADIPOSE_TISSUE	ENSG00000068878
ADIPOSE_TISSUE	ENSG00000068885
ADIPOSE_TISSUE	ENSG00000068903
ADIPOSE_TISSUE	ENSG00000068912
ADIPOSE_TISSUE	ENSG00000068971
ADIPOSE_TISSUE	ENSG00000068976
ADIPOSE_TISSUE	ENSG00000069020
ADIPOSE_TISSUE	ENSG00000069122
ADIPOSE_TISSUE	ENSG00000069248
ADIPOSE_TISSUE	ENSG00000069275
ADIPOSE_TISSUE	ENSG00000069329
ADIPOSE_TISSUE	ENSG00000069345
ADIPOSE_TISSUE	ENSG00000069399
ADIPOSE_TISSUE	ENSG00000069424
ADIPOSE_TISSUE	ENSG00000069431
ADIPOSE_TISSUE	ENSG00000069493
ADIPOSE_TISSUE	ENSG00000069509
ADIPOSE_TISSUE	ENSG00000069535
ADIPOSE_TISSUE	ENSG00000069667
ADIPOSE_TISSUE	ENSG00000069702
ADIPOSE_TISSUE	ENSG00000069712
ADIPOSE_TISSUE	ENSG00000069849
ADIPOSE_TISSUE	ENSG00000069869
ADIPOSE_TISSUE	ENSG00000069943
ADIPOSE_TISSUE	ENSG00000069956
ADIPOSE_TISSUE	ENSG00000069966
ADIPOSE_TISSUE	ENSG00000069974
ADIPOSE_TISSUE	ENSG00000069998
ADIPOSE_TISSUE	ENSG00000070010
ADIPOSE_TISSUE	ENSG00000070018
ADIPOSE_TISSUE	ENSG00000070047
ADIPOSE_TISSUE	ENSG00000070061
ADIPOSE_TISSUE	ENSG00000070081
ADIPOSE_TISSUE	ENSG00000070087
ADIPOSE_TISSUE	ENSG00000070159
ADIPOSE_TISSUE	ENSG00000070182
ADIPOSE_TISSUE	ENSG00000070193
ADIPOSE_TISSUE	ENSG00000070214
ADIPOSE_TISSUE	ENSG00000070269
ADIPOSE_TISSUE	ENSG00000070366
ADIPOSE_TISSUE	ENSG00000070367
ADIPOSE_TISSUE	ENSG00000070371
ADIPOSE_TISSUE	ENSG00000070404
ADIPOSE_TISSUE	ENSG00000070413
ADIPOSE_TISSUE	ENSG00000070423
ADIPOSE_TISSUE	ENSG00000070444
ADIPOSE_TISSUE	ENSG00000070476
ADIPOSE_TISSUE	ENSG00000070495
ADIPOSE_TISSUE	ENSG00000070501
ADIPOSE_TISSUE	ENSG00000070540
ADIPOSE_TISSUE	ENSG00000070610
ADIPOSE_TISSUE	ENSG00000070614
ADIPOSE_TISSUE	ENSG00000070669
ADIPOSE_TISSUE	ENSG00000070718
ADIPOSE_TISSUE	ENSG00000070731
ADIPOSE_TISSUE	ENSG00000070756
ADIPOSE_TISSUE	ENSG00000070759
ADIPOSE_TISSUE	ENSG00000070761
ADIPOSE_TISSUE	ENSG00000070770
ADIPOSE_TISSUE	ENSG00000070778
ADIPOSE_TISSUE	ENSG00000070785
ADIPOSE_TISSUE	ENSG00000070814
ADIPOSE_TISSUE	ENSG00000070831
ADIPOSE_TISSUE	ENSG00000070882
ADIPOSE_TISSUE	ENSG00000070950
ADIPOSE_TISSUE	ENSG00000070961
ADIPOSE_TISSUE	ENSG00000071051
ADIPOSE_TISSUE	ENSG00000071054
ADIPOSE_TISSUE	ENSG00000071073
ADIPOSE_TISSUE	ENSG00000071082
ADIPOSE_TISSUE	ENSG00000071127
ADIPOSE_TISSUE	ENSG00000071189
ADIPOSE_TISSUE	ENSG00000071205
ADIPOSE_TISSUE	ENSG00000071242
ADIPOSE_TISSUE	ENSG00000071243
ADIPOSE_TISSUE	ENSG00000071246
ADIPOSE_TISSUE	ENSG00000071282
ADIPOSE_TISSUE	ENSG00000071462
ADIPOSE_TISSUE	ENSG00000071537
ADIPOSE_TISSUE	ENSG00000071553
ADIPOSE_TISSUE	ENSG00000071564
ADIPOSE_TISSUE	ENSG00000071575
ADIPOSE_TISSUE	ENSG00000071626
ADIPOSE_TISSUE	ENSG00000071655
ADIPOSE_TISSUE	ENSG00000071794
ADIPOSE_TISSUE	ENSG00000071859
ADIPOSE_TISSUE	ENSG00000071889
ADIPOSE_TISSUE	ENSG00000071894
ADIPOSE_TISSUE	ENSG00000071967
ADIPOSE_TISSUE	ENSG00000071991
ADIPOSE_TISSUE	ENSG00000071994
ADIPOSE_TISSUE	ENSG00000072042
ADIPOSE_TISSUE	ENSG00000072062
ADIPOSE_TISSUE	ENSG00000072071
ADIPOSE_TISSUE	ENSG00000072110
ADIPOSE_TISSUE	ENSG00000072121
ADIPOSE_TISSUE	ENSG00000072134
ADIPOSE_TISSUE	ENSG00000072135
ADIPOSE_TISSUE	ENSG00000072163
ADIPOSE_TISSUE	ENSG00000072195
ADIPOSE_TISSUE	ENSG00000072201
ADIPOSE_TISSUE	ENSG00000072210
ADIPOSE_TISSUE	ENSG00000072274
ADIPOSE_TISSUE	ENSG00000072310
ADIPOSE_TISSUE	ENSG00000072364
ADIPOSE_TISSUE	ENSG00000072401
ADIPOSE_TISSUE	ENSG00000072415
ADIPOSE_TISSUE	ENSG00000072422
ADIPOSE_TISSUE	ENSG00000072501
ADIPOSE_TISSUE	ENSG00000072506
ADIPOSE_TISSUE	ENSG00000072518
ADIPOSE_TISSUE	ENSG00000072609
ADIPOSE_TISSUE	ENSG00000072657
ADIPOSE_TISSUE	ENSG00000072682
ADIPOSE_TISSUE	ENSG00000072694
ADIPOSE_TISSUE	ENSG00000072736
ADIPOSE_TISSUE	ENSG00000072756
ADIPOSE_TISSUE	ENSG00000072778
ADIPOSE_TISSUE	ENSG00000072786
ADIPOSE_TISSUE	ENSG00000072803
ADIPOSE_TISSUE	ENSG00000072818
ADIPOSE_TISSUE	ENSG00000072832
ADIPOSE_TISSUE	ENSG00000072840
ADIPOSE_TISSUE	ENSG00000072849
ADIPOSE_TISSUE	ENSG00000072864
ADIPOSE_TISSUE	ENSG00000072952
ADIPOSE_TISSUE	ENSG00000072958
ADIPOSE_TISSUE	ENSG00000073008
ADIPOSE_TISSUE	ENSG00000073050
ADIPOSE_TISSUE	ENSG00000073060
ADIPOSE_TISSUE	ENSG00000073111
ADIPOSE_TISSUE	ENSG00000073169
ADIPOSE_TISSUE	ENSG00000073331
ADIPOSE_TISSUE	ENSG00000073350
ADIPOSE_TISSUE	ENSG00000073417
ADIPOSE_TISSUE	ENSG00000073536
ADIPOSE_TISSUE	ENSG00000073578
ADIPOSE_TISSUE	ENSG00000073584
ADIPOSE_TISSUE	ENSG00000073605
ADIPOSE_TISSUE	ENSG00000073614
ADIPOSE_TISSUE	ENSG00000073711
ADIPOSE_TISSUE	ENSG00000073712
ADIPOSE_TISSUE	ENSG00000073737
ADIPOSE_TISSUE	ENSG00000073756
ADIPOSE_TISSUE	ENSG00000073792
ADIPOSE_TISSUE	ENSG00000073803
ADIPOSE_TISSUE	ENSG00000073849
ADIPOSE_TISSUE	ENSG00000073905
ADIPOSE_TISSUE	ENSG00000073910
ADIPOSE_TISSUE	ENSG00000073921
ADIPOSE_TISSUE	ENSG00000073969
ADIPOSE_TISSUE	ENSG00000074047
ADIPOSE_TISSUE	ENSG00000074054
ADIPOSE_TISSUE	ENSG00000074071
ADIPOSE_TISSUE	ENSG00000074181
ADIPOSE_TISSUE	ENSG00000074201
ADIPOSE_TISSUE	ENSG00000074219
ADIPOSE_TISSUE	ENSG00000074266
ADIPOSE_TISSUE	ENSG00000074319
ADIPOSE_TISSUE	ENSG00000074356
ADIPOSE_TISSUE	ENSG00000074370
ADIPOSE_TISSUE	ENSG00000074410
ADIPOSE_TISSUE	ENSG00000074416
ADIPOSE_TISSUE	ENSG00000074527
ADIPOSE_TISSUE	ENSG00000074582
ADIPOSE_TISSUE	ENSG00000074590
ADIPOSE_TISSUE	ENSG00000074603
ADIPOSE_TISSUE	ENSG00000074621
ADIPOSE_TISSUE	ENSG00000074657
ADIPOSE_TISSUE	ENSG00000074660
ADIPOSE_TISSUE	ENSG00000074695
ADIPOSE_TISSUE	ENSG00000074696
ADIPOSE_TISSUE	ENSG00000074755
ADIPOSE_TISSUE	ENSG00000074800
ADIPOSE_TISSUE	ENSG00000074842
ADIPOSE_TISSUE	ENSG00000074855
ADIPOSE_TISSUE	ENSG00000074935
ADIPOSE_TISSUE	ENSG00000074964
ADIPOSE_TISSUE	ENSG00000075089
ADIPOSE_TISSUE	ENSG00000075142
ADIPOSE_TISSUE	ENSG00000075151
ADIPOSE_TISSUE	ENSG00000075188
ADIPOSE_TISSUE	ENSG00000075213
ADIPOSE_TISSUE	ENSG00000075223
ADIPOSE_TISSUE	ENSG00000075234
ADIPOSE_TISSUE	ENSG00000075239
ADIPOSE_TISSUE	ENSG00000075240
ADIPOSE_TISSUE	ENSG00000075275
ADIPOSE_TISSUE	ENSG00000075292
ADIPOSE_TISSUE	ENSG00000075303
ADIPOSE_TISSUE	ENSG00000075336
ADIPOSE_TISSUE	ENSG00000075340
ADIPOSE_TISSUE	ENSG00000075391
ADIPOSE_TISSUE	ENSG00000075399
ADIPOSE_TISSUE	ENSG00000075407
ADIPOSE_TISSUE	ENSG00000075413
ADIPOSE_TISSUE	ENSG00000075415
ADIPOSE_TISSUE	ENSG00000075420
ADIPOSE_TISSUE	ENSG00000075426
ADIPOSE_TISSUE	ENSG00000075539
ADIPOSE_TISSUE	ENSG00000075568
ADIPOSE_TISSUE	ENSG00000075618
ADIPOSE_TISSUE	ENSG00000075624
ADIPOSE_TISSUE	ENSG00000075643
ADIPOSE_TISSUE	ENSG00000075651
ADIPOSE_TISSUE	ENSG00000075711
ADIPOSE_TISSUE	ENSG00000075785
ADIPOSE_TISSUE	ENSG00000075790
ADIPOSE_TISSUE	ENSG00000075826
ADIPOSE_TISSUE	ENSG00000075856
ADIPOSE_TISSUE	ENSG00000075884
ADIPOSE_TISSUE	ENSG00000075914
ADIPOSE_TISSUE	ENSG00000075945
ADIPOSE_TISSUE	ENSG00000075975
ADIPOSE_TISSUE	ENSG00000076003
ADIPOSE_TISSUE	ENSG00000076043
ADIPOSE_TISSUE	ENSG00000076053
ADIPOSE_TISSUE	ENSG00000076067
ADIPOSE_TISSUE	ENSG00000076108
ADIPOSE_TISSUE	ENSG00000076201
ADIPOSE_TISSUE	ENSG00000076242
ADIPOSE_TISSUE	ENSG00000076248
ADIPOSE_TISSUE	ENSG00000076321
ADIPOSE_TISSUE	ENSG00000076344
ADIPOSE_TISSUE	ENSG00000076351
ADIPOSE_TISSUE	ENSG00000076356
ADIPOSE_TISSUE	ENSG00000076382
ADIPOSE_TISSUE	ENSG00000076513
ADIPOSE_TISSUE	ENSG00000076554
ADIPOSE_TISSUE	ENSG00000076555
ADIPOSE_TISSUE	ENSG00000076604
ADIPOSE_TISSUE	ENSG00000076641
ADIPOSE_TISSUE	ENSG00000076650
ADIPOSE_TISSUE	ENSG00000076662
ADIPOSE_TISSUE	ENSG00000076685
ADIPOSE_TISSUE	ENSG00000076706
ADIPOSE_TISSUE	ENSG00000076716
ADIPOSE_TISSUE	ENSG00000076770
ADIPOSE_TISSUE	ENSG00000076924
ADIPOSE_TISSUE	ENSG00000076928
ADIPOSE_TISSUE	ENSG00000076944
ADIPOSE_TISSUE	ENSG00000076984
ADIPOSE_TISSUE	ENSG00000077044
ADIPOSE_TISSUE	ENSG00000077063
ADIPOSE_TISSUE	ENSG00000077097
ADIPOSE_TISSUE	ENSG00000077147
ADIPOSE_TISSUE	ENSG00000077150
ADIPOSE_TISSUE	ENSG00000077157
ADIPOSE_TISSUE	ENSG00000077232
ADIPOSE_TISSUE	ENSG00000077235
ADIPOSE_TISSUE	ENSG00000077238
ADIPOSE_TISSUE	ENSG00000077254
ADIPOSE_TISSUE	ENSG00000077312
ADIPOSE_TISSUE	ENSG00000077348
ADIPOSE_TISSUE	ENSG00000077380
ADIPOSE_TISSUE	ENSG00000077420
ADIPOSE_TISSUE	ENSG00000077454
ADIPOSE_TISSUE	ENSG00000077458
ADIPOSE_TISSUE	ENSG00000077463
ADIPOSE_TISSUE	ENSG00000077514
ADIPOSE_TISSUE	ENSG00000077549
ADIPOSE_TISSUE	ENSG00000077585
ADIPOSE_TISSUE	ENSG00000077616
ADIPOSE_TISSUE	ENSG00000077684
ADIPOSE_TISSUE	ENSG00000077713
ADIPOSE_TISSUE	ENSG00000077721
ADIPOSE_TISSUE	ENSG00000077782
ADIPOSE_TISSUE	ENSG00000077942
ADIPOSE_TISSUE	ENSG00000077943
ADIPOSE_TISSUE	ENSG00000077984
ADIPOSE_TISSUE	ENSG00000078018
ADIPOSE_TISSUE	ENSG00000078043
ADIPOSE_TISSUE	ENSG00000078053
ADIPOSE_TISSUE	ENSG00000078061
ADIPOSE_TISSUE	ENSG00000078070
ADIPOSE_TISSUE	ENSG00000078098
ADIPOSE_TISSUE	ENSG00000078114
ADIPOSE_TISSUE	ENSG00000078124
ADIPOSE_TISSUE	ENSG00000078140
ADIPOSE_TISSUE	ENSG00000078142
ADIPOSE_TISSUE	ENSG00000078177
ADIPOSE_TISSUE	ENSG00000078237
ADIPOSE_TISSUE	ENSG00000078246
ADIPOSE_TISSUE	ENSG00000078269
ADIPOSE_TISSUE	ENSG00000078295
ADIPOSE_TISSUE	ENSG00000078304
ADIPOSE_TISSUE	ENSG00000078319
ADIPOSE_TISSUE	ENSG00000078369
ADIPOSE_TISSUE	ENSG00000078401
ADIPOSE_TISSUE	ENSG00000078403
ADIPOSE_TISSUE	ENSG00000078487
ADIPOSE_TISSUE	ENSG00000078549
ADIPOSE_TISSUE	ENSG00000078596
ADIPOSE_TISSUE	ENSG00000078618
ADIPOSE_TISSUE	ENSG00000078668
ADIPOSE_TISSUE	ENSG00000078674
ADIPOSE_TISSUE	ENSG00000078687
ADIPOSE_TISSUE	ENSG00000078699
ADIPOSE_TISSUE	ENSG00000078747
ADIPOSE_TISSUE	ENSG00000078804
ADIPOSE_TISSUE	ENSG00000078808
ADIPOSE_TISSUE	ENSG00000078902
ADIPOSE_TISSUE	ENSG00000078967
ADIPOSE_TISSUE	ENSG00000079102
ADIPOSE_TISSUE	ENSG00000079134
ADIPOSE_TISSUE	ENSG00000079150
ADIPOSE_TISSUE	ENSG00000079215
ADIPOSE_TISSUE	ENSG00000079246
ADIPOSE_TISSUE	ENSG00000079257
ADIPOSE_TISSUE	ENSG00000079277
ADIPOSE_TISSUE	ENSG00000079308
ADIPOSE_TISSUE	ENSG00000079313
ADIPOSE_TISSUE	ENSG00000079332
ADIPOSE_TISSUE	ENSG00000079335
ADIPOSE_TISSUE	ENSG00000079337
ADIPOSE_TISSUE	ENSG00000079385
ADIPOSE_TISSUE	ENSG00000079387
ADIPOSE_TISSUE	ENSG00000079432
ADIPOSE_TISSUE	ENSG00000079435
ADIPOSE_TISSUE	ENSG00000079459
ADIPOSE_TISSUE	ENSG00000079482
ADIPOSE_TISSUE	ENSG00000079616
ADIPOSE_TISSUE	ENSG00000079691
ADIPOSE_TISSUE	ENSG00000079739
ADIPOSE_TISSUE	ENSG00000079785
ADIPOSE_TISSUE	ENSG00000079805
ADIPOSE_TISSUE	ENSG00000079819
ADIPOSE_TISSUE	ENSG00000079950
ADIPOSE_TISSUE	ENSG00000079974
ADIPOSE_TISSUE	ENSG00000079999
ADIPOSE_TISSUE	ENSG00000080189
ADIPOSE_TISSUE	ENSG00000080200
ADIPOSE_TISSUE	ENSG00000080298
ADIPOSE_TISSUE	ENSG00000080345
ADIPOSE_TISSUE	ENSG00000080371
ADIPOSE_TISSUE	ENSG00000080493
ADIPOSE_TISSUE	ENSG00000080503
ADIPOSE_TISSUE	ENSG00000080546
ADIPOSE_TISSUE	ENSG00000080561
ADIPOSE_TISSUE	ENSG00000080573
ADIPOSE_TISSUE	ENSG00000080603
ADIPOSE_TISSUE	ENSG00000080608
ADIPOSE_TISSUE	ENSG00000080802
ADIPOSE_TISSUE	ENSG00000080815
ADIPOSE_TISSUE	ENSG00000080819
ADIPOSE_TISSUE	ENSG00000080822
ADIPOSE_TISSUE	ENSG00000080823
ADIPOSE_TISSUE	ENSG00000080824
ADIPOSE_TISSUE	ENSG00000080839
ADIPOSE_TISSUE	ENSG00000080845
ADIPOSE_TISSUE	ENSG00000080947
ADIPOSE_TISSUE	ENSG00000081014
ADIPOSE_TISSUE	ENSG00000081019
ADIPOSE_TISSUE	ENSG00000081026
ADIPOSE_TISSUE	ENSG00000081041
ADIPOSE_TISSUE	ENSG00000081052
ADIPOSE_TISSUE	ENSG00000081059
ADIPOSE_TISSUE	ENSG00000081087
ADIPOSE_TISSUE	ENSG00000081154
ADIPOSE_TISSUE	ENSG00000081177
ADIPOSE_TISSUE	ENSG00000081181
ADIPOSE_TISSUE	ENSG00000081189
ADIPOSE_TISSUE	ENSG00000081237
ADIPOSE_TISSUE	ENSG00000081277
ADIPOSE_TISSUE	ENSG00000081307
ADIPOSE_TISSUE	ENSG00000081320
ADIPOSE_TISSUE	ENSG00000081377
ADIPOSE_TISSUE	ENSG00000081386
ADIPOSE_TISSUE	ENSG00000081479
ADIPOSE_TISSUE	ENSG00000081665
ADIPOSE_TISSUE	ENSG00000081692
ADIPOSE_TISSUE	ENSG00000081721
ADIPOSE_TISSUE	ENSG00000081760
ADIPOSE_TISSUE	ENSG00000081791
ADIPOSE_TISSUE	ENSG00000081803
ADIPOSE_TISSUE	ENSG00000081818
ADIPOSE_TISSUE	ENSG00000081853
ADIPOSE_TISSUE	ENSG00000081870
ADIPOSE_TISSUE	ENSG00000081913
ADIPOSE_TISSUE	ENSG00000081923
ADIPOSE_TISSUE	ENSG00000082014
ADIPOSE_TISSUE	ENSG00000082068
ADIPOSE_TISSUE	ENSG00000082074
ADIPOSE_TISSUE	ENSG00000082146
ADIPOSE_TISSUE	ENSG00000082153
ADIPOSE_TISSUE	ENSG00000082175
ADIPOSE_TISSUE	ENSG00000082196
ADIPOSE_TISSUE	ENSG00000082212
ADIPOSE_TISSUE	ENSG00000082213
ADIPOSE_TISSUE	ENSG00000082258
ADIPOSE_TISSUE	ENSG00000082269
ADIPOSE_TISSUE	ENSG00000082397
ADIPOSE_TISSUE	ENSG00000082438
ADIPOSE_TISSUE	ENSG00000082458
ADIPOSE_TISSUE	ENSG00000082512
ADIPOSE_TISSUE	ENSG00000082515
ADIPOSE_TISSUE	ENSG00000082516
ADIPOSE_TISSUE	ENSG00000082641
ADIPOSE_TISSUE	ENSG00000082701
ADIPOSE_TISSUE	ENSG00000082781
ADIPOSE_TISSUE	ENSG00000082805
ADIPOSE_TISSUE	ENSG00000082898
ADIPOSE_TISSUE	ENSG00000082996
ADIPOSE_TISSUE	ENSG00000083093
ADIPOSE_TISSUE	ENSG00000083097
ADIPOSE_TISSUE	ENSG00000083099
ADIPOSE_TISSUE	ENSG00000083123
ADIPOSE_TISSUE	ENSG00000083168
ADIPOSE_TISSUE	ENSG00000083223
ADIPOSE_TISSUE	ENSG00000083290
ADIPOSE_TISSUE	ENSG00000083312
ADIPOSE_TISSUE	ENSG00000083444
ADIPOSE_TISSUE	ENSG00000083457
ADIPOSE_TISSUE	ENSG00000083520
ADIPOSE_TISSUE	ENSG00000083535
ADIPOSE_TISSUE	ENSG00000083544
ADIPOSE_TISSUE	ENSG00000083635
ADIPOSE_TISSUE	ENSG00000083642
ADIPOSE_TISSUE	ENSG00000083720
ADIPOSE_TISSUE	ENSG00000083750
ADIPOSE_TISSUE	ENSG00000083799
ADIPOSE_TISSUE	ENSG00000083807
ADIPOSE_TISSUE	ENSG00000083812
ADIPOSE_TISSUE	ENSG00000083828
ADIPOSE_TISSUE	ENSG00000083838
ADIPOSE_TISSUE	ENSG00000083844
ADIPOSE_TISSUE	ENSG00000083845
ADIPOSE_TISSUE	ENSG00000083857
ADIPOSE_TISSUE	ENSG00000083896
ADIPOSE_TISSUE	ENSG00000083937
ADIPOSE_TISSUE	ENSG00000084070
ADIPOSE_TISSUE	ENSG00000084072
ADIPOSE_TISSUE	ENSG00000084073
ADIPOSE_TISSUE	ENSG00000084090
ADIPOSE_TISSUE	ENSG00000084092
ADIPOSE_TISSUE	ENSG00000084093
ADIPOSE_TISSUE	ENSG00000084112
ADIPOSE_TISSUE	ENSG00000084207
ADIPOSE_TISSUE	ENSG00000084234
ADIPOSE_TISSUE	ENSG00000084444
ADIPOSE_TISSUE	ENSG00000084463
ADIPOSE_TISSUE	ENSG00000084623
ADIPOSE_TISSUE	ENSG00000084636
ADIPOSE_TISSUE	ENSG00000084652
ADIPOSE_TISSUE	ENSG00000084674
ADIPOSE_TISSUE	ENSG00000084676
ADIPOSE_TISSUE	ENSG00000084693
ADIPOSE_TISSUE	ENSG00000084731
ADIPOSE_TISSUE	ENSG00000084733
ADIPOSE_TISSUE	ENSG00000084754
ADIPOSE_TISSUE	ENSG00000084764
ADIPOSE_TISSUE	ENSG00000084774
ADIPOSE_TISSUE	ENSG00000085063
ADIPOSE_TISSUE	ENSG00000085117
ADIPOSE_TISSUE	ENSG00000085185
ADIPOSE_TISSUE	ENSG00000085224
ADIPOSE_TISSUE	ENSG00000085231
ADIPOSE_TISSUE	ENSG00000085265
ADIPOSE_TISSUE	ENSG00000085274
ADIPOSE_TISSUE	ENSG00000085276
ADIPOSE_TISSUE	ENSG00000085365
ADIPOSE_TISSUE	ENSG00000085377
ADIPOSE_TISSUE	ENSG00000085382
ADIPOSE_TISSUE	ENSG00000085415
ADIPOSE_TISSUE	ENSG00000085433
ADIPOSE_TISSUE	ENSG00000085449
ADIPOSE_TISSUE	ENSG00000085465
ADIPOSE_TISSUE	ENSG00000085491
ADIPOSE_TISSUE	ENSG00000085511
ADIPOSE_TISSUE	ENSG00000085514
ADIPOSE_TISSUE	ENSG00000085552
ADIPOSE_TISSUE	ENSG00000085563
ADIPOSE_TISSUE	ENSG00000085644
ADIPOSE_TISSUE	ENSG00000085662
ADIPOSE_TISSUE	ENSG00000085719
ADIPOSE_TISSUE	ENSG00000085721
ADIPOSE_TISSUE	ENSG00000085733
ADIPOSE_TISSUE	ENSG00000085741
ADIPOSE_TISSUE	ENSG00000085760
ADIPOSE_TISSUE	ENSG00000085788
ADIPOSE_TISSUE	ENSG00000085832
ADIPOSE_TISSUE	ENSG00000085871
ADIPOSE_TISSUE	ENSG00000085872
ADIPOSE_TISSUE	ENSG00000085978
ADIPOSE_TISSUE	ENSG00000085982
ADIPOSE_TISSUE	ENSG00000085998
ADIPOSE_TISSUE	ENSG00000086015
ADIPOSE_TISSUE	ENSG00000086061
ADIPOSE_TISSUE	ENSG00000086062
ADIPOSE_TISSUE	ENSG00000086065
ADIPOSE_TISSUE	ENSG00000086102
ADIPOSE_TISSUE	ENSG00000086189
ADIPOSE_TISSUE	ENSG00000086200
ADIPOSE_TISSUE	ENSG00000086232
ADIPOSE_TISSUE	ENSG00000086289
ADIPOSE_TISSUE	ENSG00000086300
ADIPOSE_TISSUE	ENSG00000086475
ADIPOSE_TISSUE	ENSG00000086504
ADIPOSE_TISSUE	ENSG00000086544
ADIPOSE_TISSUE	ENSG00000086589
ADIPOSE_TISSUE	ENSG00000086598
ADIPOSE_TISSUE	ENSG00000086619
ADIPOSE_TISSUE	ENSG00000086666
ADIPOSE_TISSUE	ENSG00000086712
ADIPOSE_TISSUE	ENSG00000086730
ADIPOSE_TISSUE	ENSG00000086758
ADIPOSE_TISSUE	ENSG00000086827
ADIPOSE_TISSUE	ENSG00000086848
ADIPOSE_TISSUE	ENSG00000086991
ADIPOSE_TISSUE	ENSG00000087008
ADIPOSE_TISSUE	ENSG00000087053
ADIPOSE_TISSUE	ENSG00000087074
ADIPOSE_TISSUE	ENSG00000087076
ADIPOSE_TISSUE	ENSG00000087077
ADIPOSE_TISSUE	ENSG00000087086
ADIPOSE_TISSUE	ENSG00000087087
ADIPOSE_TISSUE	ENSG00000087088
ADIPOSE_TISSUE	ENSG00000087095
ADIPOSE_TISSUE	ENSG00000087111
ADIPOSE_TISSUE	ENSG00000087116
ADIPOSE_TISSUE	ENSG00000087152
ADIPOSE_TISSUE	ENSG00000087157
ADIPOSE_TISSUE	ENSG00000087191
ADIPOSE_TISSUE	ENSG00000087206
ADIPOSE_TISSUE	ENSG00000087237
ADIPOSE_TISSUE	ENSG00000087245
ADIPOSE_TISSUE	ENSG00000087253
ADIPOSE_TISSUE	ENSG00000087258
ADIPOSE_TISSUE	ENSG00000087263
ADIPOSE_TISSUE	ENSG00000087266
ADIPOSE_TISSUE	ENSG00000087269
ADIPOSE_TISSUE	ENSG00000087274
ADIPOSE_TISSUE	ENSG00000087299
ADIPOSE_TISSUE	ENSG00000087301
ADIPOSE_TISSUE	ENSG00000087302
ADIPOSE_TISSUE	ENSG00000087303
ADIPOSE_TISSUE	ENSG00000087338
ADIPOSE_TISSUE	ENSG00000087365
ADIPOSE_TISSUE	ENSG00000087448
ADIPOSE_TISSUE	ENSG00000087460
ADIPOSE_TISSUE	ENSG00000087470
ADIPOSE_TISSUE	ENSG00000087502
ADIPOSE_TISSUE	ENSG00000087842
ADIPOSE_TISSUE	ENSG00000087884
ADIPOSE_TISSUE	ENSG00000087903
ADIPOSE_TISSUE	ENSG00000087995
ADIPOSE_TISSUE	ENSG00000088035
ADIPOSE_TISSUE	ENSG00000088038
ADIPOSE_TISSUE	ENSG00000088179
ADIPOSE_TISSUE	ENSG00000088205
ADIPOSE_TISSUE	ENSG00000088247
ADIPOSE_TISSUE	ENSG00000088256
ADIPOSE_TISSUE	ENSG00000088280
ADIPOSE_TISSUE	ENSG00000088298
ADIPOSE_TISSUE	ENSG00000088320
ADIPOSE_TISSUE	ENSG00000088356
ADIPOSE_TISSUE	ENSG00000088367
ADIPOSE_TISSUE	ENSG00000088387
ADIPOSE_TISSUE	ENSG00000088448
ADIPOSE_TISSUE	ENSG00000088451
ADIPOSE_TISSUE	ENSG00000088543
ADIPOSE_TISSUE	ENSG00000088682
ADIPOSE_TISSUE	ENSG00000088756
ADIPOSE_TISSUE	ENSG00000088766
ADIPOSE_TISSUE	ENSG00000088808
ADIPOSE_TISSUE	ENSG00000088812
ADIPOSE_TISSUE	ENSG00000088826
ADIPOSE_TISSUE	ENSG00000088827
ADIPOSE_TISSUE	ENSG00000088832
ADIPOSE_TISSUE	ENSG00000088833
ADIPOSE_TISSUE	ENSG00000088836
ADIPOSE_TISSUE	ENSG00000088854
ADIPOSE_TISSUE	ENSG00000088876
ADIPOSE_TISSUE	ENSG00000088881
ADIPOSE_TISSUE	ENSG00000088882
ADIPOSE_TISSUE	ENSG00000088888
ADIPOSE_TISSUE	ENSG00000088899
ADIPOSE_TISSUE	ENSG00000088930
ADIPOSE_TISSUE	ENSG00000088970
ADIPOSE_TISSUE	ENSG00000088986
ADIPOSE_TISSUE	ENSG00000088992
ADIPOSE_TISSUE	ENSG00000089006
ADIPOSE_TISSUE	ENSG00000089009
ADIPOSE_TISSUE	ENSG00000089022
ADIPOSE_TISSUE	ENSG00000089041
ADIPOSE_TISSUE	ENSG00000089048
ADIPOSE_TISSUE	ENSG00000089050
ADIPOSE_TISSUE	ENSG00000089053
ADIPOSE_TISSUE	ENSG00000089057
ADIPOSE_TISSUE	ENSG00000089060
ADIPOSE_TISSUE	ENSG00000089063
ADIPOSE_TISSUE	ENSG00000089094
ADIPOSE_TISSUE	ENSG00000089123
ADIPOSE_TISSUE	ENSG00000089127
ADIPOSE_TISSUE	ENSG00000089154
ADIPOSE_TISSUE	ENSG00000089157
ADIPOSE_TISSUE	ENSG00000089159
ADIPOSE_TISSUE	ENSG00000089177
ADIPOSE_TISSUE	ENSG00000089195
ADIPOSE_TISSUE	ENSG00000089220
ADIPOSE_TISSUE	ENSG00000089234
ADIPOSE_TISSUE	ENSG00000089248
ADIPOSE_TISSUE	ENSG00000089280
ADIPOSE_TISSUE	ENSG00000089289
ADIPOSE_TISSUE	ENSG00000089327
ADIPOSE_TISSUE	ENSG00000089335
ADIPOSE_TISSUE	ENSG00000089351
ADIPOSE_TISSUE	ENSG00000089472
ADIPOSE_TISSUE	ENSG00000089486
ADIPOSE_TISSUE	ENSG00000089597
ADIPOSE_TISSUE	ENSG00000089639
ADIPOSE_TISSUE	ENSG00000089682
ADIPOSE_TISSUE	ENSG00000089693
ADIPOSE_TISSUE	ENSG00000089737
ADIPOSE_TISSUE	ENSG00000089775
ADIPOSE_TISSUE	ENSG00000089818
ADIPOSE_TISSUE	ENSG00000089820
ADIPOSE_TISSUE	ENSG00000089876
ADIPOSE_TISSUE	ENSG00000089902
ADIPOSE_TISSUE	ENSG00000089916
ADIPOSE_TISSUE	ENSG00000090006
ADIPOSE_TISSUE	ENSG00000090013
ADIPOSE_TISSUE	ENSG00000090020
ADIPOSE_TISSUE	ENSG00000090054
ADIPOSE_TISSUE	ENSG00000090060
ADIPOSE_TISSUE	ENSG00000090061
ADIPOSE_TISSUE	ENSG00000090097
ADIPOSE_TISSUE	ENSG00000090104
ADIPOSE_TISSUE	ENSG00000090238
ADIPOSE_TISSUE	ENSG00000090263
ADIPOSE_TISSUE	ENSG00000090266
ADIPOSE_TISSUE	ENSG00000090273
ADIPOSE_TISSUE	ENSG00000090316
ADIPOSE_TISSUE	ENSG00000090339
ADIPOSE_TISSUE	ENSG00000090372
ADIPOSE_TISSUE	ENSG00000090376
ADIPOSE_TISSUE	ENSG00000090382
ADIPOSE_TISSUE	ENSG00000090432
ADIPOSE_TISSUE	ENSG00000090447
ADIPOSE_TISSUE	ENSG00000090470
ADIPOSE_TISSUE	ENSG00000090487
ADIPOSE_TISSUE	ENSG00000090520
ADIPOSE_TISSUE	ENSG00000090530
ADIPOSE_TISSUE	ENSG00000090539
ADIPOSE_TISSUE	ENSG00000090554
ADIPOSE_TISSUE	ENSG00000090565
ADIPOSE_TISSUE	ENSG00000090581
ADIPOSE_TISSUE	ENSG00000090612
ADIPOSE_TISSUE	ENSG00000090615
ADIPOSE_TISSUE	ENSG00000090621
ADIPOSE_TISSUE	ENSG00000090659
ADIPOSE_TISSUE	ENSG00000090661
ADIPOSE_TISSUE	ENSG00000090674
ADIPOSE_TISSUE	ENSG00000090686
ADIPOSE_TISSUE	ENSG00000090776
ADIPOSE_TISSUE	ENSG00000090857
ADIPOSE_TISSUE	ENSG00000090861
ADIPOSE_TISSUE	ENSG00000090863
ADIPOSE_TISSUE	ENSG00000090905
ADIPOSE_TISSUE	ENSG00000090924
ADIPOSE_TISSUE	ENSG00000090975
ADIPOSE_TISSUE	ENSG00000090989
ADIPOSE_TISSUE	ENSG00000091009
ADIPOSE_TISSUE	ENSG00000091039
ADIPOSE_TISSUE	ENSG00000091073
ADIPOSE_TISSUE	ENSG00000091127
ADIPOSE_TISSUE	ENSG00000091129
ADIPOSE_TISSUE	ENSG00000091136
ADIPOSE_TISSUE	ENSG00000091140
ADIPOSE_TISSUE	ENSG00000091157
ADIPOSE_TISSUE	ENSG00000091164
ADIPOSE_TISSUE	ENSG00000091262
ADIPOSE_TISSUE	ENSG00000091317
ADIPOSE_TISSUE	ENSG00000091409
ADIPOSE_TISSUE	ENSG00000091428
ADIPOSE_TISSUE	ENSG00000091436
ADIPOSE_TISSUE	ENSG00000091483
ADIPOSE_TISSUE	ENSG00000091490
ADIPOSE_TISSUE	ENSG00000091513
ADIPOSE_TISSUE	ENSG00000091527
ADIPOSE_TISSUE	ENSG00000091542
ADIPOSE_TISSUE	ENSG00000091592
ADIPOSE_TISSUE	ENSG00000091622
ADIPOSE_TISSUE	ENSG00000091640
ADIPOSE_TISSUE	ENSG00000091656
ADIPOSE_TISSUE	ENSG00000091704
ADIPOSE_TISSUE	ENSG00000091732
ADIPOSE_TISSUE	ENSG00000091831
ADIPOSE_TISSUE	ENSG00000091879
ADIPOSE_TISSUE	ENSG00000091947
ADIPOSE_TISSUE	ENSG00000091972
ADIPOSE_TISSUE	ENSG00000091986
ADIPOSE_TISSUE	ENSG00000092010
ADIPOSE_TISSUE	ENSG00000092020
ADIPOSE_TISSUE	ENSG00000092036
ADIPOSE_TISSUE	ENSG00000092054
ADIPOSE_TISSUE	ENSG00000092068
ADIPOSE_TISSUE	ENSG00000092094
ADIPOSE_TISSUE	ENSG00000092096
ADIPOSE_TISSUE	ENSG00000092098
ADIPOSE_TISSUE	ENSG00000092108
ADIPOSE_TISSUE	ENSG00000092140
ADIPOSE_TISSUE	ENSG00000092148
ADIPOSE_TISSUE	ENSG00000092199
ADIPOSE_TISSUE	ENSG00000092201
ADIPOSE_TISSUE	ENSG00000092203
ADIPOSE_TISSUE	ENSG00000092208
ADIPOSE_TISSUE	ENSG00000092295
ADIPOSE_TISSUE	ENSG00000092330
ADIPOSE_TISSUE	ENSG00000092421
ADIPOSE_TISSUE	ENSG00000092439
ADIPOSE_TISSUE	ENSG00000092445
ADIPOSE_TISSUE	ENSG00000092529
ADIPOSE_TISSUE	ENSG00000092531
ADIPOSE_TISSUE	ENSG00000092607
ADIPOSE_TISSUE	ENSG00000092621
ADIPOSE_TISSUE	ENSG00000092820
ADIPOSE_TISSUE	ENSG00000092841
ADIPOSE_TISSUE	ENSG00000092847
ADIPOSE_TISSUE	ENSG00000092871
ADIPOSE_TISSUE	ENSG00000092929
ADIPOSE_TISSUE	ENSG00000092931
ADIPOSE_TISSUE	ENSG00000092964
ADIPOSE_TISSUE	ENSG00000092969
ADIPOSE_TISSUE	ENSG00000092978
ADIPOSE_TISSUE	ENSG00000093000
ADIPOSE_TISSUE	ENSG00000093010
ADIPOSE_TISSUE	ENSG00000093072
ADIPOSE_TISSUE	ENSG00000093100
ADIPOSE_TISSUE	ENSG00000093144
ADIPOSE_TISSUE	ENSG00000093167
ADIPOSE_TISSUE	ENSG00000093183
ADIPOSE_TISSUE	ENSG00000094631
ADIPOSE_TISSUE	ENSG00000094841
ADIPOSE_TISSUE	ENSG00000094880
ADIPOSE_TISSUE	ENSG00000094914
ADIPOSE_TISSUE	ENSG00000094916
ADIPOSE_TISSUE	ENSG00000094963
ADIPOSE_TISSUE	ENSG00000094975
ADIPOSE_TISSUE	ENSG00000095002
ADIPOSE_TISSUE	ENSG00000095015
ADIPOSE_TISSUE	ENSG00000095059
ADIPOSE_TISSUE	ENSG00000095066
ADIPOSE_TISSUE	ENSG00000095139
ADIPOSE_TISSUE	ENSG00000095203
ADIPOSE_TISSUE	ENSG00000095209
ADIPOSE_TISSUE	ENSG00000095261
ADIPOSE_TISSUE	ENSG00000095303
ADIPOSE_TISSUE	ENSG00000095319
ADIPOSE_TISSUE	ENSG00000095321
ADIPOSE_TISSUE	ENSG00000095370
ADIPOSE_TISSUE	ENSG00000095380
ADIPOSE_TISSUE	ENSG00000095383
ADIPOSE_TISSUE	ENSG00000095397
ADIPOSE_TISSUE	ENSG00000095485
ADIPOSE_TISSUE	ENSG00000095539
ADIPOSE_TISSUE	ENSG00000095564
ADIPOSE_TISSUE	ENSG00000095574
ADIPOSE_TISSUE	ENSG00000095637
ADIPOSE_TISSUE	ENSG00000095713
ADIPOSE_TISSUE	ENSG00000095787
ADIPOSE_TISSUE	ENSG00000095794
ADIPOSE_TISSUE	ENSG00000095906
ADIPOSE_TISSUE	ENSG00000095917
ADIPOSE_TISSUE	ENSG00000095951
ADIPOSE_TISSUE	ENSG00000096060
ADIPOSE_TISSUE	ENSG00000096063
ADIPOSE_TISSUE	ENSG00000096070
ADIPOSE_TISSUE	ENSG00000096080
ADIPOSE_TISSUE	ENSG00000096088
ADIPOSE_TISSUE	ENSG00000096092
ADIPOSE_TISSUE	ENSG00000096093
ADIPOSE_TISSUE	ENSG00000096384
ADIPOSE_TISSUE	ENSG00000096401
ADIPOSE_TISSUE	ENSG00000096433
ADIPOSE_TISSUE	ENSG00000096654
ADIPOSE_TISSUE	ENSG00000096696
ADIPOSE_TISSUE	ENSG00000096717
ADIPOSE_TISSUE	ENSG00000096746
ADIPOSE_TISSUE	ENSG00000096872
ADIPOSE_TISSUE	ENSG00000096968
ADIPOSE_TISSUE	ENSG00000097007
ADIPOSE_TISSUE	ENSG00000097021
ADIPOSE_TISSUE	ENSG00000097033
ADIPOSE_TISSUE	ENSG00000099139
ADIPOSE_TISSUE	ENSG00000099194
ADIPOSE_TISSUE	ENSG00000099203
ADIPOSE_TISSUE	ENSG00000099204
ADIPOSE_TISSUE	ENSG00000099219
ADIPOSE_TISSUE	ENSG00000099246
ADIPOSE_TISSUE	ENSG00000099250
ADIPOSE_TISSUE	ENSG00000099260
ADIPOSE_TISSUE	ENSG00000099282
ADIPOSE_TISSUE	ENSG00000099290
ADIPOSE_TISSUE	ENSG00000099308
ADIPOSE_TISSUE	ENSG00000099326
ADIPOSE_TISSUE	ENSG00000099330
ADIPOSE_TISSUE	ENSG00000099331
ADIPOSE_TISSUE	ENSG00000099337
ADIPOSE_TISSUE	ENSG00000099341
ADIPOSE_TISSUE	ENSG00000099364
ADIPOSE_TISSUE	ENSG00000099377
ADIPOSE_TISSUE	ENSG00000099381
ADIPOSE_TISSUE	ENSG00000099385
ADIPOSE_TISSUE	ENSG00000099622
ADIPOSE_TISSUE	ENSG00000099624
ADIPOSE_TISSUE	ENSG00000099725
ADIPOSE_TISSUE	ENSG00000099783
ADIPOSE_TISSUE	ENSG00000099785
ADIPOSE_TISSUE	ENSG00000099795
ADIPOSE_TISSUE	ENSG00000099797
ADIPOSE_TISSUE	ENSG00000099800
ADIPOSE_TISSUE	ENSG00000099804
ADIPOSE_TISSUE	ENSG00000099810
ADIPOSE_TISSUE	ENSG00000099814
ADIPOSE_TISSUE	ENSG00000099817
ADIPOSE_TISSUE	ENSG00000099821
ADIPOSE_TISSUE	ENSG00000099849
ADIPOSE_TISSUE	ENSG00000099860
ADIPOSE_TISSUE	ENSG00000099864
ADIPOSE_TISSUE	ENSG00000099875
ADIPOSE_TISSUE	ENSG00000099889
ADIPOSE_TISSUE	ENSG00000099899
ADIPOSE_TISSUE	ENSG00000099901
ADIPOSE_TISSUE	ENSG00000099904
ADIPOSE_TISSUE	ENSG00000099910
ADIPOSE_TISSUE	ENSG00000099917
ADIPOSE_TISSUE	ENSG00000099940
ADIPOSE_TISSUE	ENSG00000099942
ADIPOSE_TISSUE	ENSG00000099949
ADIPOSE_TISSUE	ENSG00000099956
ADIPOSE_TISSUE	ENSG00000099968
ADIPOSE_TISSUE	ENSG00000099974
ADIPOSE_TISSUE	ENSG00000099977
ADIPOSE_TISSUE	ENSG00000099984
ADIPOSE_TISSUE	ENSG00000099991
ADIPOSE_TISSUE	ENSG00000099992
ADIPOSE_TISSUE	ENSG00000099994
ADIPOSE_TISSUE	ENSG00000099995
ADIPOSE_TISSUE	ENSG00000099998
ADIPOSE_TISSUE	ENSG00000099999
ADIPOSE_TISSUE	ENSG00000100003
ADIPOSE_TISSUE	ENSG00000100014
ADIPOSE_TISSUE	ENSG00000100023
ADIPOSE_TISSUE	ENSG00000100027
ADIPOSE_TISSUE	ENSG00000100028
ADIPOSE_TISSUE	ENSG00000100029
ADIPOSE_TISSUE	ENSG00000100030
ADIPOSE_TISSUE	ENSG00000100033
ADIPOSE_TISSUE	ENSG00000100034
ADIPOSE_TISSUE	ENSG00000100036
ADIPOSE_TISSUE	ENSG00000100038
ADIPOSE_TISSUE	ENSG00000100055
ADIPOSE_TISSUE	ENSG00000100056
ADIPOSE_TISSUE	ENSG00000100058
ADIPOSE_TISSUE	ENSG00000100060
ADIPOSE_TISSUE	ENSG00000100065
ADIPOSE_TISSUE	ENSG00000100068
ADIPOSE_TISSUE	ENSG00000100075
ADIPOSE_TISSUE	ENSG00000100077
ADIPOSE_TISSUE	ENSG00000100083
ADIPOSE_TISSUE	ENSG00000100084
ADIPOSE_TISSUE	ENSG00000100092
ADIPOSE_TISSUE	ENSG00000100097
ADIPOSE_TISSUE	ENSG00000100099
ADIPOSE_TISSUE	ENSG00000100100
ADIPOSE_TISSUE	ENSG00000100101
ADIPOSE_TISSUE	ENSG00000100104
ADIPOSE_TISSUE	ENSG00000100105
ADIPOSE_TISSUE	ENSG00000100106
ADIPOSE_TISSUE	ENSG00000100109
ADIPOSE_TISSUE	ENSG00000100116
ADIPOSE_TISSUE	ENSG00000100124
ADIPOSE_TISSUE	ENSG00000100129
ADIPOSE_TISSUE	ENSG00000100138
ADIPOSE_TISSUE	ENSG00000100139
ADIPOSE_TISSUE	ENSG00000100142
ADIPOSE_TISSUE	ENSG00000100150
ADIPOSE_TISSUE	ENSG00000100151
ADIPOSE_TISSUE	ENSG00000100154
ADIPOSE_TISSUE	ENSG00000100181
ADIPOSE_TISSUE	ENSG00000100196
ADIPOSE_TISSUE	ENSG00000100201
ADIPOSE_TISSUE	ENSG00000100207
ADIPOSE_TISSUE	ENSG00000100209
ADIPOSE_TISSUE	ENSG00000100211
ADIPOSE_TISSUE	ENSG00000100216
ADIPOSE_TISSUE	ENSG00000100219
ADIPOSE_TISSUE	ENSG00000100220
ADIPOSE_TISSUE	ENSG00000100221
ADIPOSE_TISSUE	ENSG00000100225
ADIPOSE_TISSUE	ENSG00000100226
ADIPOSE_TISSUE	ENSG00000100227
ADIPOSE_TISSUE	ENSG00000100234
ADIPOSE_TISSUE	ENSG00000100239
ADIPOSE_TISSUE	ENSG00000100241
ADIPOSE_TISSUE	ENSG00000100242
ADIPOSE_TISSUE	ENSG00000100243
ADIPOSE_TISSUE	ENSG00000100246
ADIPOSE_TISSUE	ENSG00000100258
ADIPOSE_TISSUE	ENSG00000100263
ADIPOSE_TISSUE	ENSG00000100266
ADIPOSE_TISSUE	ENSG00000100280
ADIPOSE_TISSUE	ENSG00000100281
ADIPOSE_TISSUE	ENSG00000100284
ADIPOSE_TISSUE	ENSG00000100288
ADIPOSE_TISSUE	ENSG00000100292
ADIPOSE_TISSUE	ENSG00000100294
ADIPOSE_TISSUE	ENSG00000100296
ADIPOSE_TISSUE	ENSG00000100297
ADIPOSE_TISSUE	ENSG00000100299
ADIPOSE_TISSUE	ENSG00000100300
ADIPOSE_TISSUE	ENSG00000100304
ADIPOSE_TISSUE	ENSG00000100307
ADIPOSE_TISSUE	ENSG00000100311
ADIPOSE_TISSUE	ENSG00000100316
ADIPOSE_TISSUE	ENSG00000100319
ADIPOSE_TISSUE	ENSG00000100320
ADIPOSE_TISSUE	ENSG00000100321
ADIPOSE_TISSUE	ENSG00000100324
ADIPOSE_TISSUE	ENSG00000100325
ADIPOSE_TISSUE	ENSG00000100330
ADIPOSE_TISSUE	ENSG00000100335
ADIPOSE_TISSUE	ENSG00000100336
ADIPOSE_TISSUE	ENSG00000100342
ADIPOSE_TISSUE	ENSG00000100344
ADIPOSE_TISSUE	ENSG00000100345
ADIPOSE_TISSUE	ENSG00000100347
ADIPOSE_TISSUE	ENSG00000100348
ADIPOSE_TISSUE	ENSG00000100350
ADIPOSE_TISSUE	ENSG00000100353
ADIPOSE_TISSUE	ENSG00000100354
ADIPOSE_TISSUE	ENSG00000100359
ADIPOSE_TISSUE	ENSG00000100360
ADIPOSE_TISSUE	ENSG00000100364
ADIPOSE_TISSUE	ENSG00000100365
ADIPOSE_TISSUE	ENSG00000100368
ADIPOSE_TISSUE	ENSG00000100372
ADIPOSE_TISSUE	ENSG00000100376
ADIPOSE_TISSUE	ENSG00000100379
ADIPOSE_TISSUE	ENSG00000100380
ADIPOSE_TISSUE	ENSG00000100387
ADIPOSE_TISSUE	ENSG00000100393
ADIPOSE_TISSUE	ENSG00000100395
ADIPOSE_TISSUE	ENSG00000100401
ADIPOSE_TISSUE	ENSG00000100403
ADIPOSE_TISSUE	ENSG00000100410
ADIPOSE_TISSUE	ENSG00000100412
ADIPOSE_TISSUE	ENSG00000100413
ADIPOSE_TISSUE	ENSG00000100416
ADIPOSE_TISSUE	ENSG00000100417
ADIPOSE_TISSUE	ENSG00000100418
ADIPOSE_TISSUE	ENSG00000100422
ADIPOSE_TISSUE	ENSG00000100425
ADIPOSE_TISSUE	ENSG00000100426
ADIPOSE_TISSUE	ENSG00000100429
ADIPOSE_TISSUE	ENSG00000100439
ADIPOSE_TISSUE	ENSG00000100441
ADIPOSE_TISSUE	ENSG00000100442
ADIPOSE_TISSUE	ENSG00000100445
ADIPOSE_TISSUE	ENSG00000100448
ADIPOSE_TISSUE	ENSG00000100461
ADIPOSE_TISSUE	ENSG00000100462
ADIPOSE_TISSUE	ENSG00000100473
ADIPOSE_TISSUE	ENSG00000100478
ADIPOSE_TISSUE	ENSG00000100483
ADIPOSE_TISSUE	ENSG00000100485
ADIPOSE_TISSUE	ENSG00000100490
ADIPOSE_TISSUE	ENSG00000100503
ADIPOSE_TISSUE	ENSG00000100504
ADIPOSE_TISSUE	ENSG00000100519
ADIPOSE_TISSUE	ENSG00000100522
ADIPOSE_TISSUE	ENSG00000100523
ADIPOSE_TISSUE	ENSG00000100528
ADIPOSE_TISSUE	ENSG00000100532
ADIPOSE_TISSUE	ENSG00000100554
ADIPOSE_TISSUE	ENSG00000100564
ADIPOSE_TISSUE	ENSG00000100567
ADIPOSE_TISSUE	ENSG00000100568
ADIPOSE_TISSUE	ENSG00000100575
ADIPOSE_TISSUE	ENSG00000100577
ADIPOSE_TISSUE	ENSG00000100578
ADIPOSE_TISSUE	ENSG00000100580
ADIPOSE_TISSUE	ENSG00000100591
ADIPOSE_TISSUE	ENSG00000100592
ADIPOSE_TISSUE	ENSG00000100596
ADIPOSE_TISSUE	ENSG00000100599
ADIPOSE_TISSUE	ENSG00000100600
ADIPOSE_TISSUE	ENSG00000100601
ADIPOSE_TISSUE	ENSG00000100603
ADIPOSE_TISSUE	ENSG00000100605
ADIPOSE_TISSUE	ENSG00000100612
ADIPOSE_TISSUE	ENSG00000100614
ADIPOSE_TISSUE	ENSG00000100626
ADIPOSE_TISSUE	ENSG00000100632
ADIPOSE_TISSUE	ENSG00000100644
ADIPOSE_TISSUE	ENSG00000100647
ADIPOSE_TISSUE	ENSG00000100650
ADIPOSE_TISSUE	ENSG00000100664
ADIPOSE_TISSUE	ENSG00000100697
ADIPOSE_TISSUE	ENSG00000100711
ADIPOSE_TISSUE	ENSG00000100714
ADIPOSE_TISSUE	ENSG00000100722
ADIPOSE_TISSUE	ENSG00000100726
ADIPOSE_TISSUE	ENSG00000100731
ADIPOSE_TISSUE	ENSG00000100744
ADIPOSE_TISSUE	ENSG00000100749
ADIPOSE_TISSUE	ENSG00000100764
ADIPOSE_TISSUE	ENSG00000100767
ADIPOSE_TISSUE	ENSG00000100784
ADIPOSE_TISSUE	ENSG00000100796
ADIPOSE_TISSUE	ENSG00000100802
ADIPOSE_TISSUE	ENSG00000100804
ADIPOSE_TISSUE	ENSG00000100811
ADIPOSE_TISSUE	ENSG00000100813
ADIPOSE_TISSUE	ENSG00000100814
ADIPOSE_TISSUE	ENSG00000100815
ADIPOSE_TISSUE	ENSG00000100823
ADIPOSE_TISSUE	ENSG00000100836
ADIPOSE_TISSUE	ENSG00000100842
ADIPOSE_TISSUE	ENSG00000100852
ADIPOSE_TISSUE	ENSG00000100865
ADIPOSE_TISSUE	ENSG00000100883
ADIPOSE_TISSUE	ENSG00000100888
ADIPOSE_TISSUE	ENSG00000100889
ADIPOSE_TISSUE	ENSG00000100890
ADIPOSE_TISSUE	ENSG00000100897
ADIPOSE_TISSUE	ENSG00000100902
ADIPOSE_TISSUE	ENSG00000100906
ADIPOSE_TISSUE	ENSG00000100908
ADIPOSE_TISSUE	ENSG00000100911
ADIPOSE_TISSUE	ENSG00000100916
ADIPOSE_TISSUE	ENSG00000100918
ADIPOSE_TISSUE	ENSG00000100926
ADIPOSE_TISSUE	ENSG00000100934
ADIPOSE_TISSUE	ENSG00000100938
ADIPOSE_TISSUE	ENSG00000100941
ADIPOSE_TISSUE	ENSG00000100949
ADIPOSE_TISSUE	ENSG00000100968
ADIPOSE_TISSUE	ENSG00000100979
ADIPOSE_TISSUE	ENSG00000100982
ADIPOSE_TISSUE	ENSG00000100983
ADIPOSE_TISSUE	ENSG00000100985
ADIPOSE_TISSUE	ENSG00000100991
ADIPOSE_TISSUE	ENSG00000100994
ADIPOSE_TISSUE	ENSG00000100997
ADIPOSE_TISSUE	ENSG00000101000
ADIPOSE_TISSUE	ENSG00000101004
ADIPOSE_TISSUE	ENSG00000101017
ADIPOSE_TISSUE	ENSG00000101019
ADIPOSE_TISSUE	ENSG00000101040
ADIPOSE_TISSUE	ENSG00000101049
ADIPOSE_TISSUE	ENSG00000101052
ADIPOSE_TISSUE	ENSG00000101079
ADIPOSE_TISSUE	ENSG00000101082
ADIPOSE_TISSUE	ENSG00000101084
ADIPOSE_TISSUE	ENSG00000101096
ADIPOSE_TISSUE	ENSG00000101104
ADIPOSE_TISSUE	ENSG00000101109
ADIPOSE_TISSUE	ENSG00000101126
ADIPOSE_TISSUE	ENSG00000101132
ADIPOSE_TISSUE	ENSG00000101138
ADIPOSE_TISSUE	ENSG00000101146
ADIPOSE_TISSUE	ENSG00000101150
ADIPOSE_TISSUE	ENSG00000101152
ADIPOSE_TISSUE	ENSG00000101158
ADIPOSE_TISSUE	ENSG00000101160
ADIPOSE_TISSUE	ENSG00000101161
ADIPOSE_TISSUE	ENSG00000101166
ADIPOSE_TISSUE	ENSG00000101181
ADIPOSE_TISSUE	ENSG00000101182
ADIPOSE_TISSUE	ENSG00000101187
ADIPOSE_TISSUE	ENSG00000101189
ADIPOSE_TISSUE	ENSG00000101190
ADIPOSE_TISSUE	ENSG00000101191
ADIPOSE_TISSUE	ENSG00000101193
ADIPOSE_TISSUE	ENSG00000101194
ADIPOSE_TISSUE	ENSG00000101199
ADIPOSE_TISSUE	ENSG00000101216
ADIPOSE_TISSUE	ENSG00000101220
ADIPOSE_TISSUE	ENSG00000101224
ADIPOSE_TISSUE	ENSG00000101230
ADIPOSE_TISSUE	ENSG00000101236
ADIPOSE_TISSUE	ENSG00000101246
ADIPOSE_TISSUE	ENSG00000101247
ADIPOSE_TISSUE	ENSG00000101255
ADIPOSE_TISSUE	ENSG00000101265
ADIPOSE_TISSUE	ENSG00000101266
ADIPOSE_TISSUE	ENSG00000101280
ADIPOSE_TISSUE	ENSG00000101290
ADIPOSE_TISSUE	ENSG00000101294
ADIPOSE_TISSUE	ENSG00000101298
ADIPOSE_TISSUE	ENSG00000101307
ADIPOSE_TISSUE	ENSG00000101310
ADIPOSE_TISSUE	ENSG00000101331
ADIPOSE_TISSUE	ENSG00000101333
ADIPOSE_TISSUE	ENSG00000101335
ADIPOSE_TISSUE	ENSG00000101336
ADIPOSE_TISSUE	ENSG00000101337
ADIPOSE_TISSUE	ENSG00000101342
ADIPOSE_TISSUE	ENSG00000101343
ADIPOSE_TISSUE	ENSG00000101346
ADIPOSE_TISSUE	ENSG00000101347
ADIPOSE_TISSUE	ENSG00000101350
ADIPOSE_TISSUE	ENSG00000101361
ADIPOSE_TISSUE	ENSG00000101363
ADIPOSE_TISSUE	ENSG00000101365
ADIPOSE_TISSUE	ENSG00000101367
ADIPOSE_TISSUE	ENSG00000101384
ADIPOSE_TISSUE	ENSG00000101391
ADIPOSE_TISSUE	ENSG00000101400
ADIPOSE_TISSUE	ENSG00000101407
ADIPOSE_TISSUE	ENSG00000101413
ADIPOSE_TISSUE	ENSG00000101417
ADIPOSE_TISSUE	ENSG00000101421
ADIPOSE_TISSUE	ENSG00000101439
ADIPOSE_TISSUE	ENSG00000101442
ADIPOSE_TISSUE	ENSG00000101444
ADIPOSE_TISSUE	ENSG00000101445
ADIPOSE_TISSUE	ENSG00000101452
ADIPOSE_TISSUE	ENSG00000101457
ADIPOSE_TISSUE	ENSG00000101460
ADIPOSE_TISSUE	ENSG00000101464
ADIPOSE_TISSUE	ENSG00000101473
ADIPOSE_TISSUE	ENSG00000101474
ADIPOSE_TISSUE	ENSG00000101493
ADIPOSE_TISSUE	ENSG00000101544
ADIPOSE_TISSUE	ENSG00000101546
ADIPOSE_TISSUE	ENSG00000101557
ADIPOSE_TISSUE	ENSG00000101558
ADIPOSE_TISSUE	ENSG00000101574
ADIPOSE_TISSUE	ENSG00000101577
ADIPOSE_TISSUE	ENSG00000101596
ADIPOSE_TISSUE	ENSG00000101605
ADIPOSE_TISSUE	ENSG00000101608
ADIPOSE_TISSUE	ENSG00000101639
ADIPOSE_TISSUE	ENSG00000101654
ADIPOSE_TISSUE	ENSG00000101665
ADIPOSE_TISSUE	ENSG00000101670
ADIPOSE_TISSUE	ENSG00000101680
ADIPOSE_TISSUE	ENSG00000101695
ADIPOSE_TISSUE	ENSG00000101745
ADIPOSE_TISSUE	ENSG00000101751
ADIPOSE_TISSUE	ENSG00000101752
ADIPOSE_TISSUE	ENSG00000101773
ADIPOSE_TISSUE	ENSG00000101782
ADIPOSE_TISSUE	ENSG00000101811
ADIPOSE_TISSUE	ENSG00000101825
ADIPOSE_TISSUE	ENSG00000101843
ADIPOSE_TISSUE	ENSG00000101844
ADIPOSE_TISSUE	ENSG00000101846
ADIPOSE_TISSUE	ENSG00000101849
ADIPOSE_TISSUE	ENSG00000101856
ADIPOSE_TISSUE	ENSG00000101868
ADIPOSE_TISSUE	ENSG00000101871
ADIPOSE_TISSUE	ENSG00000101882
ADIPOSE_TISSUE	ENSG00000101888
ADIPOSE_TISSUE	ENSG00000101901
ADIPOSE_TISSUE	ENSG00000101911
[truncated: 756,305 more rows]
