# Supplementary material for: Characterizing the landscape of gene expression variance in humans
Source: PLoS Genet. 2023 Jul 6;19(7):e1010833. doi: 10.1371/journal.pgen.1010833 (PMC10353820; doi:10.1371/journal.pgen.1010833)
Supplement: S3 Dataset — Tables with final calculated means and standard deviations. (XLSX) [file pgen.1010833.s012.xlsx]

## Sheet: per_study_expression_mean
gene_id	ADIPOSE_TISSUE	ADRENAL_GLAND	BLOOD_VESSEL	BLOOD	BONE_MARROW	BRAIN	BRCA	BREAST	COAD	COLON	E-ENAD-33	E-ENAD-34	E-GEOD-57945	E-GEUV-1	ERP115010	ESOPHAGUS	HEART	KIRC	KIRP	LIHC	LIVER	LUAD	LUNG	LUSC	MUSCLE	NERVE	OVARY	PANCREAS	PITUITARY	PRAD	PROSTATE	SALIVARY_GLAND	SKIN	SPLEEN	SRP032775	SRP035988	SRP051848	SRP057500	SRP059039	SRP069212	SRP095272	SRP098758	SRP101294	SRP102999	SRP145493	SRP150552	SRP162654	SRP174638	SRP181886
ENSG00000227232	16.8238	16.5278	16.4539	14.9802	17.1956	16.5776	15.5304	16.7977	15.502	17.1203	NA	NA	NA	NA	14.4876	17.0239	12.6419	15.9601	15.6312	NA	14.4404	15.0792	16.6186	16.3177	16.6114	17.3194	17.1868	16.2864	16.762	16.0212	17.1045	17.1321	17.3052	17.4085	14.2617	14.6951	15.1966	NA	12.5764	NA	14.0365	16.6712	15.7952	NA	13.7891	12.7465	16.0954	12.6249	14.6847
ENSG00000279457	17.238	16.986	16.701	15.4303	17.3108	16.983	15.5848	16.9869	16.0669	17.4414	NA	NA	NA	NA	15.4105	17.7169	13.4767	16.0738	16.2056	NA	16.0464	14.9405	17.1758	15.9285	17.2221	17.5739	17.7809	16.6419	17.4298	16.2096	17.4964	17.3609	17.5792	17.8119	13.9664	15.2483	15.6163	NA	13.0675	13.9085	14.2866	17.4388	15.8986	NA	13.9224	13.3908	16.1899	13.1758	15.3048
ENSG00000225972	20.9443	20.324	18.1085	15.8441	18.0867	20.9182	21.5805	21.2293	17.1478	18.5017	NA	NA	NA	6.8884	18.7614	18.6211	20.0724	22.1371	18.2723	20.7192	18.5807	18.6448	19.6948	19.0161	19.4871	20.0739	16.818	18.9602	19.5764	20.7916	19.2616	19.893	21.3295	19.6123	14.9906	19.8716	16.9071	19.1475	16.446	NA	16.7386	19.6676	17.953	12.0477	14.386	17.6243	17.7603	16.9212	24.5859
ENSG00000225630	24.2894	23.5843	21.401	18.6074	23.2216	24.0503	24.0953	23.3996	20.8293	23.5339	11.2501	9.71845	10.9365	9.29658	19.6601	22.3721	23.9102	24.7964	21.8433	25.0716	23.6452	20.3464	22.2813	20.6615	22.2922	22.7368	21.5507	22.5214	23.307	22.6835	22.6605	22.6666	22.7628	22.1493	16.8777	21.5429	20.0979	21.009	17.7941	16.6075	18.7035	20.84	23.3565	13.425	15.7138	17.8992	20.5714	18.0731	25.0293
ENSG00000278791	18.9472	18.881	16.827	13.5145	16.8732	18.6875	20.4103	19.7392	16.8006	17.566	NA	NA	NA	NA	17.498	17.0053	17.9757	21.6524	20.2717	22.0577	17.1991	18.4885	17.0317	18.4698	17.2672	18.354	15.7826	16.5558	15.7309	20.0117	17.1994	17.9701	21.6183	18.2577	14.4561	16.7676	17.2159	12.9603	15.2175	NA	14.1687	18.7857	NA	NA	NA	16.6919	15.6307	15.4261	24.0962
ENSG00000237973	24.1619	24.3326	21.2697	19.5819	22.7301	24.4099	24.3906	23.9113	22.2518	23.2026	9.12065	NA	10.3173	8.2305	21.1136	21.932	24.2202	26.0137	24.649	25.4192	24.2827	22.1073	22.6123	21.9644	21.7603	22.887	20.5079	21.9881	20.6142	23.6373	22.2462	23.1916	24.1999	23.336	17.3664	22.7131	21.3989	20.6477	19.1775	18.6831	20.7151	22.5603	22.4852	15.8738	18.9926	19.6864	21.7661	19.3348	26.9257
ENSG00000229344	16.1638	16.7913	15.1763	11.1685	16.5201	17.4067	19.4355	16.3394	18.6241	16.2744	NA	NA	NA	NA	17.7005	16.4502	15.8144	20.7727	18.3445	20.7209	14.6145	16.4439	16.0762	18.4095	14.989	16.2454	15.3635	15.5479	16.1759	20.3431	16.0423	16.2791	15.8812	16.3503	14.1957	17.2349	16.6367	16.9006	15.1204	NA	13.7335	18.1087	15.3258	NA	NA	15.9376	13.1356	15.4794	23.6766
ENSG00000240409	16.7061	16.9305	15.6752	NA	16.0841	16.7752	16.9071	17.0787	13.3408	15.9902	NA	NA	4.97139	NA	14.1949	15.7108	12.3484	17.5325	15.5076	18.8356	13.6023	22.177	14.4697	17.6133	15.6787	16.6532	15.5678	15.6566	15.932	18.8078	17.1007	16.3233	17.2399	16.2667	NA	NA	NA	13.0833	NA	NA	NA	14.7237	15.814	NA	NA	NA	13.8805	NA	NA
ENSG00000248527	23.6838	23.6263	21.2316	19.3678	22.4085	23.7553	23.855	23.3459	21.0206	22.8864	12.2779	10.0281	12.3515	10.2975	20.5803	22.0621	23.9189	25.1003	22.2978	25.0974	24.0471	20.4824	22.2836	21.8147	22.4936	22.6325	20.9343	22.0276	23.1094	23.8263	22.9491	22.4173	23.3023	22.4593	16.6353	21.705	20.1848	20.8451	18.3006	16.2495	18.974	21.8867	22.2431	12.6797	15.3086	18.8059	20.8444	18.5125	25.9207
ENSG00000198744	18.9636	19.6488	16.7298	13.9351	19.4182	19.8703	21.7112	19.1034	19.5375	18.2948	7.77014	NA	6.04174	NA	18.591	18.4805	20.627	23.1066	20.8636	22.9852	18.8575	18.5831	18.4267	19.9113	17.1751	18.3033	17.3878	17.9117	18.9246	22.0554	18.917	18.5334	18.6035	18.4664	13.4131	19.8135	18.3067	18.3058	17.1311	NA	16.6794	19.4437	16.5404	12.5435	15.6177	16.914	18.3115	17.3759	24.8692
ENSG00000228327	17.9105	16.9951	16.927	19.4266	18.753	16.5398	15.6711	16.8184	NA	16.6311	NA	10.1162	NA	NA	16.5494	17.6474	12.1952	NA	14.4132	NA	14.8625	14.09	17.0185	16.0408	16.4644	17.205	17.9038	16.7124	18.0243	16.7525	17.612	17.3968	17.4173	18.6411	16.8343	NA	16.7868	NA	14.205	14.2369	14.5949	18.4127	16.4424	13.7571	14.3672	14.1207	15.3983	14.0317	NA
ENSG00000228794	17.4252	16.7863	17.4363	NA	17.3722	17.0657	17.8025	17.7377	15.3553	17.5456	10.2186	10.1835	6.78536	7.84101	13.7654	16.2259	17.3436	16.3933	16.2953	13.8354	13.508	15.421	16.3207	16.7731	17.6297	16.9175	16.9902	16.1622	18.4714	17.7209	17.2271	16.5667	16.3964	16.7833	15.1099	15.2978	14.5374	NA	12.2	15.0633	14.3787	15.4557	17.7224	12.6829	14.3165	12.3452	16.3804	12.5755	14.2617
ENSG00000187634	15.6226	16.8177	16.5709	NA	16.9317	15.9396	15.0976	16.0909	16.6508	16.6655	10.7861	NA	6.53513	NA	NA	16.9538	14.3062	16.4897	14.9673	13.8824	14.402	13.7836	16.4016	15.8303	15.9189	17.0193	16.0465	15.6399	18.4501	16.0106	17.9943	16.0393	16.6671	17.903	NA	14.7278	NA	NA	12.1001	15.2343	14.0177	15.066	NA	NA	NA	12.1088	14.6786	12.3587	15.7511
ENSG00000188976	18.3423	18.2597	17.986	15.0131	20.0156	18.1893	17.7537	18.5802	18.508	18.3859	11.4289	11.6274	8.51407	10.5135	15.4975	19.0901	17.1175	17.8199	18.0716	16.9467	17.9676	16.8423	18.4693	17.2046	18.5915	18.4343	18.0698	18.0568	18.8681	18.8546	18.7618	18.3776	18.5818	18.7729	15.6536	17.4049	16.1392	NA	14.4434	16.9455	16.4104	17.6549	17.0513	13.2603	15.2215	14.5441	17.2611	14.6641	16.678
ENSG00000187961	15.7827	16.2187	16.3247	12.5647	16.9941	16.1949	NA	16.0752	NA	16.6817	9.77593	NA	6.79881	8.26508	14.2294	17.4012	12.2278	NA	NA	NA	14.3844	NA	16.3665	NA	NA	16.329	NA	15.7488	17.074	NA	16.1303	16.8462	16.7541	17.1758	NA	NA	14.6082	NA	13.0602	NA	14.5164	16.065	NA	NA	13.5591	12.8021	16.0232	12.7295	14.3095
ENSG00000187608	16.3426	15.7099	16.6419	14.3209	16.3547	15.7445	15.6577	15.3611	20.8329	17.1976	8.36092	11.3874	8.5206	11.16	14.6566	15.7881	12.8342	14.7329	15.424	11.0067	14.2299	18.1963	17.3995	18.7313	NA	16.8282	15.2476	NA	16.5321	17.4215	16.7303	15.6324	NA	17.3648	16.055	14.5079	15.7238	12.8248	14.9497	15.6736	17.0069	17.194	NA	12.8507	14.7479	14.9755	15.8612	14.3449	15.4157
ENSG00000188157	17.7742	16.8094	18.5704	11.4673	19.7725	19.68	18.2478	18.3308	18.9395	17.9847	13.5313	NA	9.37673	10.9671	13.2912	19.1071	15.4542	20.2473	21.0102	15.4306	16.5117	19.0611	19.0669	19.6458	16.4052	18.7815	17.9731	19.1854	18.4361	20.7276	18.6755	19.9505	19.1313	17.8148	NA	18.1483	NA	NA	12.6285	17.2348	16.8554	14.6679	15.7198	NA	NA	12.9176	16.0791	12.5122	17.2457
ENSG00000131591	16.0995	16.2328	15.9219	12.7225	17.6195	16.7872	14.6775	16.5921	17.2447	16.01	9.44544	9.93469	7.05317	8.17635	14.1406	17.0286	11.6052	NA	14.7577	NA	12.5372	13.813	15.8968	15.7811	NA	16.7513	16.2861	15.6745	16.8482	16.3541	16.9442	17.0173	17.1435	17.1757	NA	NA	14.425	NA	12.8079	NA	14.396	16.328	NA	NA	13.8346	12.7498	15.7001	12.7631	14.5628
ENSG00000078808	19.393	19.5595	19.8552	17.6073	19.5362	18.7149	18.9889	19.4252	20.3378	18.8246	11.7497	12.2939	10.9476	10.0603	16.8302	18.8236	19.5075	19.899	20.2407	18.1345	18.7384	18.6724	19.4602	19.2498	18.7054	19.2981	19.3084	18.8356	19.7675	19.4956	19.432	19.2325	19.3005	19.4734	16.1514	18.2761	17.3239	NA	15.6798	16.8662	16.0692	19.4638	17.8875	14.22	15.6091	15.8453	18.0741	15.7701	16.7329
ENSG00000176022	16.5955	16.691	16.3354	13.2718	16.8011	16.5652	16.2647	16.6971	15.7862	16.1535	10.887	10.3128	7.24721	8.35144	14.0874	16.3984	13.5478	16.6889	16.641	13.6596	12.5798	16.0068	16.5881	16.7333	16.5776	16.7471	16.3422	16.0974	16.6095	17.036	16.5763	16.4935	16.5033	17.1829	14.5046	15.7296	14.9455	NA	13.3191	13.7414	14.0021	16.7433	15.7679	12.3866	13.992	13.2734	15.8578	13.7439	15.3734
ENSG00000160087	17.7769	17.7699	17.6462	16.1164	18.3845	17.2527	17.2996	17.8112	18.4869	17.7138	10.6023	11.6308	8.87161	9.44551	15.7683	17.9023	14.7461	17.8104	17.5954	14.5867	15.3654	16.7926	17.8172	17.9269	17.0067	17.6966	17.4214	17.047	17.9013	17.8538	17.62	17.7473	18.0586	18.145	16.0965	16.4894	16.2219	NA	14.535	15.4948	15.3118	18.1203	16.2907	13.4038	14.5935	14.5802	16.878	14.6287	16.3533
ENSG00000162572	16.3336	16.2448	NA	NA	NA	17.2614	NA	15.8356	NA	16.7965	8.90027	NA	6.7576	NA	NA	15.3979	11.2045	NA	NA	NA	12.7775	NA	14.5179	NA	NA	17.1369	17.6212	15.0704	17.7111	NA	16.0853	16.2154	16.7678	16.5893	NA	NA	NA	NA	12.0157	NA	NA	14.7315	NA	NA	NA	11.8552	14.5484	11.9678	15.2908
ENSG00000131584	18.4783	18.6726	17.9682	16.4029	18.0574	20.4763	16.7701	17.7687	17.9973	19.9884	12.5047	11.587	9.25726	8.9446	16.2776	19.3552	17.5858	16.8371	15.8777	13.1392	18.6058	14.6446	18.2718	17.2694	18.8506	19.0433	19.5651	17.8467	21.1449	17.4623	18.2913	19.196	19.7784	18.8908	15.3677	17.3611	16.3322	NA	15.1205	14.6118	15.0118	18.3551	16.2634	12.9798	14.7272	15.0691	16.7341	14.8961	18.5111
ENSG00000169972	15.7278	16.3505	15.7748	12.8097	17.2643	15.6579	14.8933	15.8481	17.1593	15.8956	9.02715	NA	6.42405	8.07029	13.4039	16.8015	12.2989	NA	15.5412	NA	14.0893	14.6054	15.9115	16.0014	NA	16.1126	16.052	15.7075	17.3114	15.8308	16.3388	16.6435	16.5523	16.342	NA	14.9747	14.2545	NA	12.3104	12.9995	13.9836	15.9362	NA	NA	13.6834	12.5637	15.0704	12.5556	15.1253
ENSG00000127054	19.1184	18.8806	18.9269	17.1755	19.7947	18.8715	18.0328	19.0825	18.9283	19.8026	11.2243	12.1849	9.78989	10.2666	16.549	19.1111	17.4865	18.1881	18.2672	16.4597	18.1926	17.234	19.045	18.2594	19.3668	19.4057	19.7377	18.7059	20.055	18.8191	19.3179	19.1654	19.5216	19.342	16.1538	17.3558	16.9788	13.166	15.3839	16.3671	16.4074	18.8537	17.2831	13.7041	15.4289	15.4996	17.9021	15.4362	17.2332
ENSG00000224051	16.7381	17.1791	17.0399	15.203	17.0457	17.2302	16.4794	17.1608	18.6644	16.3706	10.0939	10.2206	8.74217	8.62324	14.3415	17.8327	15.5659	18.5425	17.6772	16.5759	15.7844	16.2076	16.8026	16.9648	17.319	17.1989	16.3213	16.3656	16.022	16.9158	17.0447	17.8842	17.5174	17.3851	NA	16.0669	15.0177	NA	13.6523	15.0723	14.1447	17.3277	NA	12.4932	13.6171	13.8027	15.9383	13.7305	15.9324
ENSG00000107404	18.3731	18.7682	18.2127	14.5335	18.9342	19.5476	17.4403	18.4261	18.3783	19.0793	11.1205	10.8601	9.16637	8.8078	14.9169	18.9824	17.7092	18.1014	17.7834	14.8378	16.9687	16.618	18.8627	16.9332	19.6873	19.3357	18.7099	18.4401	19.4671	18.5561	18.1799	18.8541	18.9307	18.129	14.3673	17.1109	15.6222	NA	13.9131	16.029	14.9102	17.2267	15.7544	12.4023	14.5358	13.837	16.8198	13.8672	18.6041
ENSG00000162576	19.7538	17.8545	20.2143	NA	17.085	17.3846	19.9194	19.6281	17.0532	19.7794	10.1362	NA	8.60622	NA	13.0732	17.5148	17.5621	16.4481	16.3688	13.0068	11.4379	16.625	18.5763	18.7281	17.3866	20.7918	20.0302	16.2525	18.1376	18.2262	18.8738	18.8696	19.4951	18.8302	NA	17.4984	NA	NA	11.6731	14.684	NA	NA	18.7619	NA	NA	NA	NA	11.9149	15.0964
ENSG00000175756	18.3761	18.3881	17.5791	16.9218	18.9935	18.1312	17.2818	18.2575	19.8011	18.0346	10.715	11.3385	9.46657	9.91401	15.5915	18.4976	17.7385	19.2259	18.8432	17.2728	17.8286	17.0149	18.5489	17.7006	18.3199	17.6861	17.3355	17.5322	17.9917	18.0993	17.9001	18.0617	18.244	18.2571	14.8743	16.5332	16.4196	12.527	14.821	15.6097	15.4003	18.5194	16.6016	13.2783	14.53	14.8653	16.9377	14.766	17.4169
ENSG00000221978	20.4711	20.414	19.9341	17.7886	20.7619	19.4034	18.711	20.3362	18.6459	20.8818	12.5071	13.6105	10.6252	9.95399	17.8563	20.063	18.3049	17.3416	15.9976	17.3668	20.9511	16.3961	20.1237	18.1238	19.1957	20.6578	21.1251	20.0075	20.6184	19.6778	20.8013	20.5409	20.9113	20.6664	18.0233	17.3751	18.5036	14.0863	16.1926	18.1194	16.9532	19.5883	19.4322	14.8388	16.2107	16.0649	19.6438	15.9706	17.5254
ENSG00000224870	16.6615	16.9531	16.4684	13.9831	18.0935	16.2719	16.4175	16.6523	16.6082	16.3574	9.51402	10.8689	7.33462	8.5557	14.5096	16.9387	13.3439	16.9814	16.8365	13.2629	15.2902	15.7934	16.4834	16.8233	15.9026	16.8462	16.4131	16.1202	16.9085	16.7622	17.0273	16.7841	16.4482	17.2716	15.5325	15.6049	15.6702	NA	13.4916	15.4685	14.9748	16.9863	16.2691	12.8021	14.2312	13.6273	16.3369	13.8173	15.4779
ENSG00000242485	18.0529	18.0998	17.5164	15.1386	18.532	17.5979	18.3232	18.2317	19.5448	18.0963	10.279	11.2303	8.91528	9.93591	15.4991	18.3166	16.7689	18.8899	18.7143	17.6464	17.2298	17.7806	18.1998	18.8125	18.4018	17.8187	17.6952	17.4439	18.14	18.4586	18.3155	17.9213	18.1468	18.2008	16.3577	16.8698	16.0384	13.3501	14.0776	16.2457	15.8824	17.6914	17.6542	13.2134	14.9166	14.2497	16.9319	14.4103	16.756
ENSG00000179403	18.4151	16.8178	17.7341	NA	15.9634	17.7807	17.2386	18.1294	18.3327	20.1309	10.8555	NA	8.09002	7.90054	NA	18.2023	15.7457	17.7984	18.2914	18.0661	18.2366	18.5383	18.0001	18.3649	16.3541	19.8819	17.3402	17.7995	17.0772	20.0672	19.2125	18.9369	17.9341	16.6337	NA	16.4115	NA	NA	NA	14.1301	NA	NA	15.725	NA	NA	NA	NA	NA	16.3119
ENSG00000160072	17.4639	17.2491	16.796	14.0392	18.0621	17.4705	15.2914	17.6793	19.2533	17.7357	9.72567	10.8899	7.73551	8.74266	15.2279	18.0479	14.2732	NA	14.4131	14.5768	17.1711	14.4416	17.4338	15.7018	17.5482	17.8723	18.0385	17.3201	19.0992	16.9452	17.9498	17.7353	18.0434	18.1056	15.0265	15.2186	15.1533	NA	13.7433	15.1433	15.3987	17.2842	15.6176	12.277	14.6015	13.7175	16.8618	13.6177	14.9829
ENSG00000197785	17.221	17.4998	16.3031	13.0239	18.7481	16.8294	15.8988	17.3704	19.0361	16.9973	9.61664	NA	7.26712	9.08597	14.0644	17.8158	14.9452	16.7663	16.6255	16.1398	16.6894	15.7843	17.5536	15.9809	16.9765	17.2257	16.9296	16.9977	18.3724	17.4103	17.1167	17.3747	16.9399	17.5701	14.389	15.6752	14.5949	NA	13.0024	14.4924	15.1107	16.3126	NA	NA	13.8901	12.8903	15.8491	13.0591	15.1226
ENSG00000160075	19.0007	18.9086	18.4913	18.091	19.5649	18.777	19.4107	19.1495	19.1564	18.5945	11.2493	13.1067	10.0851	10.4294	17.1122	18.9938	17.6635	19.5162	19.5262	17.4796	17.5132	18.6218	19.1585	19.5687	19.1339	18.6755	18.5884	18.32	19.073	19.3131	19.0127	18.921	19.0267	19.2673	17.0718	17.8357	17.5337	14.5412	15.6002	16.7291	16.2041	19.3821	18.5648	14.6972	15.7409	15.7193	17.991	15.8134	17.8469
ENSG00000272106	15.3871	16.0819	15.6366	NA	16.2778	16.9891	15.0721	15.6588	15.3005	15.445	9.55756	9.9433	6.3583	NA	NA	15.9023	11.9615	16.7421	15.5845	NA	NA	14.9849	15.1278	15.9181	15.6089	16.4894	16.4624	NA	18.6892	16.5901	16.446	16.277	16.1478	16.1591	NA	14.9276	NA	NA	NA	NA	NA	14.825	NA	NA	13.6956	NA	14.6781	NA	15.0696
ENSG00000197530	18.2423	18.1474	18.7678	16.2556	17.7919	18.8589	16.2234	17.7503	17.102	18.8332	10.8589	11.1254	9.18335	8.68003	16.5039	18.8094	17.2314	17.0169	17.122	14.2933	17.1653	15.5691	18.0217	16.8475	18.7664	18.7131	19.3556	17.4761	20.2961	17.3587	18.7123	18.2339	18.7023	18.6919	15.4654	16.4995	16.2364	NA	15.2934	15.1808	15.0201	18.7022	NA	13.2671	14.6543	15.0929	16.9853	14.8108	16.3789
ENSG00000248333	18.284	18.1669	18.2585	16.4274	18.857	17.8842	17.7997	18.3843	18.3322	18.7918	9.38476	11.6211	8.61577	8.77283	16.6523	18.4365	16.1962	17.276	17.5188	15.8777	17.2097	16.6215	18.7113	17.5897	18.4659	18.4646	18.4063	17.7246	18.6443	17.7341	18.6253	18.358	18.4154	19.0748	16.3562	17.0419	17.3153	13.0904	15.0213	15.4833	15.8011	18.5526	17.2153	13.5602	15.2264	15.3308	17.8339	15.2265	16.4379
ENSG00000189339	18.8008	19.0772	19.2019	17.9072	20.1416	18.8667	19.1563	18.6863	16.7025	19.0466	11.0831	12.443	10.4844	9.0739	17.2708	18.6267	15.7481	18.5941	18.1316	13.6447	16.7818	18.3377	18.4538	18.7603	18.2121	19.2825	19.65	18.3801	19.5382	19.8788	18.9073	19.1115	18.3451	19.3713	17.1714	17.2178	17.947	13.7127	15.7171	16.7864	16.6687	18.8349	18.3277	14.7807	16.1539	15.7651	18.7632	15.9275	16.1119
ENSG00000008128	18.0845	18.0437	17.9416	16.2936	18.5575	17.3603	16.818	18.0566	17.8766	18.5558	NA	10.078	7.31465	NA	16.7167	18.233	15.0421	16.9337	16.6819	15.0232	18.29	15.0378	18.5349	17.27	17.7751	18.2809	18.5335	17.5693	18.4618	17.3742	18.6401	18.1817	18.257	19.246	16.6575	16.0166	17.1695	13.1942	14.8519	15.3475	15.6341	18.0392	16.6929	13.342	15.2974	14.76	17.7212	14.8279	14.6034
ENSG00000227775	16.0739	16.1462	16.5361	12.8847	17.1701	15.2941	15.673	15.9138	15.0277	16.0231	NA	NA	5.90501	NA	14.6578	15.2931	NA	NA	16.0069	NA	NA	NA	15.1839	16.405	NA	16.4869	16.8048	15.3247	16.8814	16.167	16.0558	16.341	15.5164	16.4606	14.7457	14.9621	14.9251	NA	12.8852	NA	14.7976	16.1022	15.8397	12.5647	14.0885	13.0289	16.0406	13.1774	12.4571
ENSG00000268575	18.0139	18.0539	17.9428	16.0966	18.5782	17.3337	16.9979	17.991	17.7078	18.4644	NA	NA	NA	NA	16.6356	18.0573	14.7477	17.0326	16.6925	14.814	17.7258	15.0266	18.3247	17.3122	17.6621	18.2218	18.475	17.4988	18.4695	17.5254	18.5343	18.1589	18.0375	19.0914	16.8424	16.1516	17.0637	13.5612	14.658	15.4509	15.796	17.884	16.9295	13.7321	15.3842	14.6482	17.6353	14.7529	14.4874
ENSG00000215790	15.7215	16.2902	16.2719	NA	17.3774	15.3052	15.6549	15.8772	14.6402	15.863	9.4968	10.613	NA	7.89673	13.8418	15.4663	NA	16.2605	15.7127	NA	NA	NA	15.2981	NA	NA	16.3152	16.5805	15.2772	16.6595	15.9304	16.0384	16.3461	15.4086	16.2947	14.9565	14.9683	15.0754	NA	12.5735	NA	14.4208	15.0898	15.6828	12.4276	14.2771	12.1339	15.7586	12.843	NA
ENSG00000008130	19.2311	19.7232	18.5821	20.7807	19.3045	17.7425	19.214	19.5332	19.5964	18.2814	10.328	15.0821	10.0607	9.90735	18.9348	18.2414	15.6343	18.0636	18.5102	18.147	19.9238	17.9919	19.107	18.5236	17.2495	18.8333	18.5044	17.9601	18.4356	18.6553	18.711	18.6504	18.4317	20.0864	18.9031	16.9563	19.8379	13.627	17.568	16.6387	16.3214	21.0516	18.1222	16.7033	16.6251	17.8578	17.2453	17.3885	16.5331
ENSG00000078369	20.2747	20.3738	20.5029	19.5041	20.8383	21.4967	21.323	20.748	20.5419	20.3573	14.6376	14.6228	12.0255	12.2598	18.3368	19.9848	19.3218	20.9452	21.0688	18.9794	17.612	20.1604	21.0808	21.2171	18.5488	20.3077	20.2373	18.8724	20.4835	21.232	20.229	20.2314	20.3921	20.3654	18.7773	19.9745	19.4014	15.3112	16.9563	18.0623	18.1901	20.6201	20.4659	16.1825	17.3341	17.3268	19.3373	17.4454	20.1079
ENSG00000162585	17.5817	17.959	17.694	15.918	18.2493	18.5795	16.6813	17.4847	17.6064	18.2409	10.4545	10.2711	8.15364	8.936	15.3199	17.6118	15.2069	18.4637	18.0371	13.6502	15.7113	16.7845	18.3775	17.9892	17.4466	17.7434	17.9283	17.0415	19.2803	18.1037	18.0098	17.6147	18.0425	18.1599	14.4321	16.0695	15.62	12.95	14.1879	15.2199	14.7826	18.0737	15.8613	12.6342	14.1257	14.3987	16.2765	14.3684	18.2633
ENSG00000157933	19.2839	18.3164	20.1676	15.6891	18.5776	18.8248	20.0001	19.2635	17.4351	19.8191	11.6514	12.0888	9.12257	8.93376	16.8445	18.2669	17.4387	18.3945	18.0371	17.3705	15.0423	18.3377	19.1117	18.6298	17.4813	19.7139	19.3281	17.2305	18.6068	18.8376	18.9757	19.0308	19.25	19.036	16.617	18.6116	17.281	NA	15.2858	16.3904	14.7731	18.6039	18.3775	14.1038	15.3385	15.6012	17.8879	15.8073	17.0094
ENSG00000157916	19.3478	19.8957	19.0535	18.202	19.7799	18.6652	19.5558	19.2654	20.1963	18.9628	11.2438	12.5722	10.2901	9.89555	17.5094	19.5555	17.9606	19.8511	19.8107	18.299	19.216	18.8037	19.1641	19.7444	18.811	19.295	19.236	18.7744	19.5705	19.7889	19.3927	19.285	19.2291	19.5512	17.1526	17.9653	17.7129	12.9333	15.7368	17.2666	16.2759	19.5091	18.5666	14.7843	15.6529	15.9379	18.1141	15.828	17.3788
ENSG00000157911	18.2609	18.7225	17.8666	15.8501	17.914	18.2424	18.2484	18.0229	17.8886	17.9148	9.52726	NA	6.49386	8.28064	15.5859	18.0111	16.314	18.9042	18.7948	16.3892	16.5064	17.2247	17.731	18.321	18.2315	18.4589	18.1308	17.4716	18.6011	19.6587	18.1616	18.0671	18.0484	18.2945	14.6741	16.7963	15.8437	NA	14.1231	15.2321	15.0273	17.8718	17.135	12.9727	14.3388	14.3372	16.5489	14.3263	17.1673
ENSG00000157881	16.8693	17.0469	16.7414	14.7984	17.389	17.0429	16.4176	17.1003	16.5292	17.3205	10.0628	11.7501	7.75698	8.83485	15.0644	16.6318	16.0442	17.3102	16.6355	14.3809	14.3878	15.4341	17.1264	17.3176	17.1035	17.1215	16.8578	15.9856	17.7423	16.9066	17.0726	17.0363	16.5916	17.4845	15.2908	15.4842	15.9902	NA	14.1022	14.8456	15.0825	17.3505	15.6429	13.3597	14.54	14.1243	16.9492	14.1284	14.6548
ENSG00000238164	16.832	16.7519	15.9411	15.1291	NA	NA	15.5075	16.2952	18.0063	16.5684	NA	9.88044	9.31847	8.22567	15.1605	15.7117	11.1891	16.3246	16.0705	NA	13.0184	15.7205	17.1217	17.6383	NA	16.7926	16.3134	15.6247	17.1325	16.6345	16.7087	17.0498	16.775	17.8862	14.9645	NA	15.9184	NA	14.0585	15.1717	16.1637	17.315	15.721	12.7558	14.4191	13.7336	16.0544	13.8984	NA
ENSG00000157873	19.5177	18.9884	18.1884	19.3642	16.4961	17.5375	17.4501	18.4734	19.9357	19.0444	NA	13.4934	11.0819	10.6216	18.2623	18.4031	14.794	18.1628	17.7978	16.3085	18.7186	17.7086	19.8131	19.4716	17.0641	19.2015	18.6995	17.3416	19.0303	19.0047	19.2763	19.2088	19.5807	20.5784	16.7364	16.2135	18.4452	13.2455	17.0418	16.1992	18.1326	20.3199	17.1547	15.0101	16.2615	17.0782	18.6638	16.8588	15.2266
ENSG00000157870	16.8309	17.5634	16.3722	13.5638	16.7525	18.4236	16.6681	16.6857	18.7268	16.8877	10.8622	9.93148	9.45716	8.80982	14.3282	17.4653	12.4988	17.8632	18.3309	11.3242	12.0338	16.2223	17.4647	17.4333	NA	17.4494	16.4709	15.7756	16.9609	18.1102	16.9969	16.8244	16.8079	17.655	NA	15.7701	15.4058	NA	13.6148	13.8057	14.908	16.8941	16.0122	NA	13.8072	13.6069	16.5198	13.9325	17.3475
ENSG00000130762	15.6019	NA	NA	NA	NA	NA	15.2782	16.752	19.5907	14.5551	8.43972	NA	9.60448	NA	NA	18.3681	NA	17.9767	18.0986	NA	12.8335	15.6034	15.7948	16.0379	NA	17.9349	NA	16.6262	18.5874	17.3392	16.5866	17.9837	16.8327	NA	NA	14.8229	NA	NA	NA	11.635	NA	NA	NA	NA	NA	NA	NA	NA	NA
ENSG00000162591	17.2067	16.5338	20.1233	14.49	NA	15.6635	16.6832	17.5435	NA	18.3538	9.64386	11.8927	7.3527	NA	15.3061	17.5045	13.5346	15.4903	14.6304	NA	9.98731	16.0509	17.7186	17.5718	15.991	18.087	18.6316	16.0757	16.9014	17.5564	19.1759	18.9605	19.4949	17.7738	14.7275	17.4882	16.383	NA	13.9637	14.1023	NA	17.5361	NA	13.3174	14.384	14.3197	17.047	14.3295	NA
ENSG00000158109	18.5078	18.2787	18.344	17.1144	17.2826	19.3157	19.3737	18.4682	19.037	18.2239	11.0796	12.0177	10.2388	9.12118	16.2718	18.39	16.8126	20.4871	19.9198	16.6279	16.6888	17.5647	18.3444	19.1592	18.3298	18.4065	18.1249	17.5467	18.8088	18.1607	18.3062	18.4044	18.3764	18.1375	15.8163	18.0299	17.2358	13.0522	14.6915	16.4745	15.1603	18.7375	18.5448	14.1884	14.6822	15.0766	17.3296	15.2103	18.1936
ENSG00000116213	17.0754	17.04	16.9967	15.0598	17.6981	16.6188	16.2309	16.934	17.1459	16.9887	9.49882	11.4131	8.47228	9.03701	15.3164	17.225	13.2149	16.2395	16.463	NA	14.5496	15.2058	16.91	17.3436	16.5429	17.3699	17.0421	16.7714	17.7539	16.5579	17.3134	17.2838	17.1055	17.9156	15.234	15.183	16.05	NA	14.1331	14.8429	15.1761	17.4148	15.8978	12.9561	14.3873	14.2982	16.7052	14.2133	14.9263
ENSG00000227372	18.1145	17.8107	18.1834	13.5155	18.7828	16.9946	17.5062	17.7974	14.9058	18.9449	10.2925	11.0011	7.69475	8.66966	14.798	17.2042	15.8875	17.1736	16.9838	NA	15.3607	16.5491	17.4236	17.6611	18.3379	18.5815	18.8512	17.0987	18.0604	17.7544	18.1151	17.909	17.689	18.0133	14.9221	16.3952	15.5275	NA	13.5344	15.5078	15.4456	16.5538	17.384	12.496	14.2673	13.3554	16.5632	13.6821	14.9527
ENSG00000130764	18.4014	18.2923	18.1117	14.6653	18.7154	18.0999	18.1947	18.2889	17.1722	18.3512	11.1349	11.6237	8.88447	9.66811	15.4533	18.1634	17.1934	18.5584	18.5581	16.1146	17.0505	17.2952	17.9158	17.9995	18.966	18.2377	18.2723	17.7414	18.6031	18.1344	18.3283	18.1261	18.1861	18.2534	15.3685	17.0917	16.0717	NA	14.2961	16.1655	15.4967	17.7142	17.1323	13.3129	15.0527	14.4981	16.8886	14.5717	16.3871
ENSG00000116198	17.1374	17.8399	17.6099	13.3473	18.5248	16.593	18.1278	17.417	17.3466	17.6935	10.5647	11.3114	8.2663	9.24909	14.9809	17.1498	14.3333	18.2748	18.2356	15.221	13.5627	16.6569	17.1901	17.4141	16.4167	17.6556	17.3793	16.7131	17.8315	17.9195	17.6056	17.5544	16.5656	17.1623	16.2024	16.1711	15.9414	13.1973	13.5069	16.0364	15.4542	16.4646	17.1778	13.3789	14.8882	13.6455	16.7031	13.9034	15.5608
ENSG00000169598	16.0433	15.8254	16.4377	NA	16.643	15.5373	15.0165	15.8612	15.6232	15.8309	8.64722	10.3205	7.11406	7.99073	14.0211	15.839	NA	NA	NA	NA	12.9202	NA	15.5945	NA	NA	16.5384	17.0095	15.7364	16.4201	NA	16.3185	16.0356	NA	16.6622	14.7804	NA	14.7683	13.2581	12.6159	NA	14.2271	15.9552	15.4783	12.1749	14.0069	12.7936	15.6925	12.8899	14.0941
ENSG00000198912	17.1175	16.9327	17.0663	13.6873	17.6991	15.9949	16.7423	17.0533	17.6348	17.17	9.4489	11.1476	8.04259	9.1462	15.092	17.4126	12.8859	17.0773	16.4989	12.9266	14.7635	16.1294	16.8081	18.1413	16.2396	17.189	16.7866	16.4216	17.0346	17.3281	17.2223	17.0391	17.2357	17.6427	15.2196	15.5988	15.7219	13.7836	13.5592	15.0698	15.2571	16.9984	16.7409	12.8685	14.4719	13.6968	16.5323	13.8729	14.3151
ENSG00000131697	16.626	16.4609	16.1172	12.7403	17.7116	17.541	15.9113	16.7679	15.9506	16.6869	9.71091	10.4413	6.65961	8.20855	13.7121	16.4062	12.5308	15.9876	15.6379	NA	9.29198	15.4852	16.6034	16.56	15.2536	17.5009	17.3962	16.0172	18.8317	16.8042	16.6206	16.678	16.7395	16.7474	14.2232	15.8903	14.5926	NA	12.5006	14.4854	14.4505	15.5439	15.454	NA	13.8376	12.6849	15.2197	12.7102	14.3258
ENSG00000069424	16.8769	16.6851	16.8151	19.4756	16.7144	21.2315	16.5294	16.349	17.1173	17.4091	11.2803	13.4714	8.49579	11.454	18.1542	15.5846	14.6712	18.6898	16.7508	15.8148	9.68256	18.4741	18.0327	18.8857	13.5991	17.4869	16.377	15.0458	17.7656	16.2264	16.7501	16.882	17.0064	19.9191	16.994	15.9319	18.5246	13.559	16.4834	14.4985	17.5628	20.3713	16.4345	15.1646	16.7041	16.815	19.0687	16.9976	19.6647
ENSG00000116251	20.5516	19.7033	20.1854	17.8068	21.6878	19.0473	21.087	20.6724	19.4739	19.9218	11.3432	12.8531	11.3711	10.2809	17.8901	20.749	19.0048	20.6561	20.5513	19.1307	18.3273	20.4165	20.1621	20.9208	19.9734	20.2839	21.2855	19.6857	19.1046	20.8523	20.8201	20.0297	20.9425	19.9612	18.0019	19.4851	18.7681	15.2248	16.8224	18.1556	18.7528	19.7249	20.33	15.6464	17.7967	16.732	20.1211	17.5306	18.0035
ENSG00000158286	16.4752	16.6476	17.3977	NA	16.9684	16.3232	15.0765	16.3471	NA	17.1963	9.21079	NA	7.83581	8.05607	NA	17.8635	17.7194	15.7605	14.7988	NA	14.9065	NA	15.6355	NA	NA	17.2608	17.0051	16.9834	17.1704	17.0593	17.6221	17.6651	16.7547	16.0533	NA	NA	NA	NA	NA	14.8361	14.9339	NA	15.5437	NA	NA	NA	NA	NA	14.5547
ENSG00000116237	18.3502	18.9267	18.8974	14.1001	19.096	17.4868	19.7537	18.7243	19.009	18.472	11.5908	11.1487	9.93984	9.89929	15.0003	18.5958	17.8878	20.0424	20.3333	15.5365	14.8063	18.5188	18.5972	19.1106	17.4139	18.3223	17.8636	17.3816	18.8033	19.0783	18.3087	18.4061	17.9754	17.6702	15.4228	17.9565	15.8853	NA	13.68	17.0533	15.6307	17.0465	18.7795	13.0745	14.9305	13.7304	16.6937	14.1093	16.3861
ENSG00000158292	18.6632	NA	16.127	NA	NA	16.9648	17.591	17.504	17.5267	16.5163	11.6819	NA	8.50614	7.86469	NA	16.5602	13.8058	NA	13.2515	NA	7.89168	15.0925	16.4843	17.3753	NA	17.8045	17.4464	NA	18.7693	16.1803	16.4537	15.9724	17.3297	16.7075	NA	16.9866	NA	NA	NA	NA	14.4841	15.2315	16.317	NA	NA	NA	14.5667	NA	15.5854
ENSG00000097021	16.0969	16.4116	16.6437	11.484	17.9199	19.0311	15.8645	16.0091	20.3725	17.4055	12.5947	NA	9.30982	9.97933	NA	17.4553	12.7005	20.0917	18.4669	12.8494	13.1527	15.1291	17.3793	16.9648	NA	16.9454	16.4287	NA	19.0204	16.9623	16.571	16.2853	16.9512	17.0408	NA	16.0724	NA	13.6879	12.1785	13.9736	15.1819	15.3995	15.478	NA	NA	12.0154	15.0278	12.0346	17.1042
ENSG00000215788	16.508	16.3241	16.8545	15.0218	NA	17.8465	15.4993	15.9123	17.6646	15.7537	9.54279	11.6019	8.46557	NA	16.5433	18.5251	12.4878	NA	NA	NA	10.1339	NA	15.3535	NA	NA	18.4962	16.0558	NA	19.2717	NA	16.818	16.7819	18.7292	18.9499	15.4031	15.5817	16.7371	NA	15.1107	NA	NA	18.5291	16.7021	13.2162	15.3159	14.9527	19.4467	14.9531	15.6782
ENSG00000171680	17.4061	17.4822	17.923	NA	NA	18.8687	17.5474	17.3339	16.7048	16.7455	10.9627	NA	7.40391	NA	NA	18.5069	14.4812	15.6578	15.6886	NA	NA	14.8441	16.1247	17.0088	15.6498	19.2179	16.9771	15.495	20.1557	15.9936	16.9992	17.6036	19.3817	19.6331	NA	17.5459	NA	NA	NA	14.2161	NA	NA	17.4099	NA	NA	NA	14.7176	NA	16.1406
ENSG00000162408	16.8852	17.038	16.9232	12.9002	18.0899	16.277	17.1789	17.2317	15.911	16.9688	9.9206	12.1976	7.8245	9.60109	15.317	17.1303	13.887	17.1178	16.7164	13.8464	13.0519	16.7791	16.434	15.9947	17.2328	17.1884	16.939	16.5147	16.7169	17.025	17.0157	16.9257	17.1517	18.0907	16.464	16.1557	15.3585	13.5686	13.5151	16.6802	16.0038	16.8365	16.9611	13.5369	15.3971	13.5046	16.3844	13.9778	15.5004
ENSG00000204859	17.3727	16.9371	17.0304	16.668	17.7598	16.3835	15.8612	17.0492	16.3156	16.8171	9.47253	12.0005	8.50287	8.40674	15.6978	17.2388	13.0944	16.6591	16.5428	13.634	16.2607	15.81	16.947	16.4762	16.6864	17.5138	17.6721	16.4889	17.2319	16.9419	17.7022	17.1803	17.4303	17.9979	14.966	15.2295	15.9967	NA	14.1809	15.3661	14.7948	18.0116	16.0317	13.5767	14.853	14.2125	16.4352	14.1328	14.4343
ENSG00000162413	19.1863	18.8825	19.213	18.2281	18.8116	18.4423	19.3695	18.6971	16.3535	19.6547	10.2876	12.8581	7.92204	8.94499	16.7092	18.3395	18.3111	19.3585	19.3485	13.4438	16.8976	18.6265	18.044	17.3254	20.4723	18.9852	18.8717	18.1852	18.6711	18.6844	18.3445	18.8969	19.3604	18.1701	15.6328	17.7957	17.7849	NA	15.3195	15.3738	15.239	19.1811	18.3026	15.2733	15.6132	15.4764	17.6736	15.4557	16.9969
ENSG00000116273	17.5092	17.0773	17.0936	12.8502	18.03	16.5924	17.6175	17.6489	15.935	18.0147	10.0501	10.6497	7.33191	8.94699	13.9797	16.9268	13.5366	16.5944	16.0594	16.6707	12.6897	15.8555	16.7335	17.2047	16.9543	17.4692	17.6134	15.8894	17.5518	17.9005	17.6042	17.1763	17.559	16.8233	14.3349	16.235	14.9443	NA	12.8467	15.1271	15.1584	16.0651	16.8431	NA	13.4691	13.0133	15.6933	13.2111	15.1067
ENSG00000041988	17.9917	17.9915	17.507	14.6257	18.1597	17.7627	17.3971	17.8102	18.0276	17.756	9.17405	10.0617	7.04495	8.27538	14.8656	18.0553	15.7666	18.8087	18.3817	14.883	16.296	16.17	17.5105	17.2775	17.4002	17.852	17.6797	17.0149	17.4483	17.4378	17.7243	17.5188	17.781	18.1802	14.564	15.887	15.3706	NA	13.7438	14.9037	15.1892	17.254	16.3828	12.382	14.171	13.8153	16.4876	13.9377	16.5423
ENSG00000007923	18.2283	18.6531	17.6196	14.27	18.9824	18.1419	17.9843	18.1965	19.1061	18.1388	10.656	10.885	7.78738	9.46243	15.2749	18.5282	17.2059	19.784	19.5039	15.7323	16.6841	17.3017	17.8237	17.3606	17.8213	18.0621	18.0075	17.434	17.7287	18.1	17.9602	18.0511	18.0994	18.6033	15.857	16.8048	15.6508	NA	13.8206	16.1865	15.9024	17.2632	17.1713	12.7924	14.6622	13.9879	16.6602	14.1315	16.3785
ENSG00000171735	16.6977	17.2033	17.5609	12.5447	17.2493	18.5714	17.3329	17.0036	17.2305	17.6668	12.3752	10.3832	8.1455	8.7631	14.2763	16.9845	15.6041	18.2373	18.3941	15.5005	14.8203	16.3335	17.5036	17.8629	16.3431	17.3283	16.959	16.0506	18.3119	17.9576	17.6953	17.1767	17.1172	17.6939	15.2118	15.8607	14.8452	16.6575	12.5981	15.6178	14.7907	16.0931	16.7225	12.5331	14.4583	12.7099	15.7074	12.9966	16.7449
ENSG00000049245	19.3908	18.8745	19.4622	17.3653	18.3836	17.7707	20.4782	19.4903	19.4206	18.5449	10.4987	13.4445	9.99471	8.57185	16.6464	18.8506	17.2201	19.6714	19.5457	16.3002	14.1782	19.4916	19.3629	20.2797	18.2417	19.2058	18.8101	16.9211	18.1461	18.6782	19.1064	18.4386	19.3327	18.5261	16.9559	18.0167	17.3462	13.6771	14.7438	17.0613	14.7465	18.4972	19.7103	14.5372	15.9156	14.9274	16.8166	15.105	16.6951
ENSG00000049246	18.7886	17.2945	18.6423	NA	17.7167	17.4405	19.0611	17.94	15.5907	19.1214	9.27136	NA	7.91856	8.00498	13.1743	17.5191	13.8358	18.2882	17.9567	13.8186	15.9739	14.5049	17.1682	19.5943	18.4266	18.421	18.1323	16.5203	19.1296	18.8319	17.5199	17.3336	17.9569	16.7111	14.698	17.4967	14.5636	13.4285	NA	16.8615	14.1874	NA	18.8906	NA	14.0362	11.587	14.8498	12.5446	15.1039
ENSG00000049247	16.3541	NA	16.3328	NA	16.1121	14.8507	16.5265	15.8946	NA	16.4575	9.44526	NA	NA	NA	NA	15.5762	NA	15.7545	15.4505	NA	12.0326	13.0197	NA	17.1681	NA	16.3076	15.9071	NA	16.6828	16.5336	15.7604	15.5267	15.9958	NA	NA	15.1105	13.8966	NA	12.0445	NA	NA	NA	16.8155	NA	NA	NA	NA	NA	NA
ENSG00000116288	19.7757	19.9696	19.4548	16.9801	20.2341	19.42	20.0093	19.6914	20.2107	19.3534	11.9784	11.9163	9.89133	11.2726	16.2962	19.273	19.6276	20.3593	20.5426	19.0374	19.5887	19.1908	19.6984	20.372	19.8717	19.6224	19.3483	18.5065	19.7186	19.8845	19.6974	18.9311	19.1673	19.1591	17.1331	17.6562	17.2705	17.0802	15.0377	17.0442	17.3655	18.6546	19.2025	13.7514	15.5766	15.1798	17.8378	15.4624	18.5052
ENSG00000116285	18.4985	17.7853	19.0758	NA	16.1923	17.5691	19.2134	20.8841	21.547	18.7774	10.7556	NA	7.94959	NA	NA	17.5655	15.3982	18.4515	18.6332	21.0714	19.9096	19.1392	19.6863	18.3889	17.2779	18.9861	20.5604	20.5514	20.9157	21.058	18.8523	19.2788	20.5347	16.5965	NA	16.4183	NA	NA	NA	18.8255	NA	NA	18.6015	NA	14.263	NA	NA	NA	15.043
ENSG00000142599	20.1675	20.1917	20.0618	18.3008	18.8773	19.4839	20.3514	20.3573	18.093	20.6202	12.6649	13.0865	10.2965	10.7677	17.9518	18.6932	19.655	20.6345	20.2443	15.2498	17.0873	19.1859	19.2957	18.8538	18.5406	19.9057	20.0352	18.7562	19.8588	21.1271	20.0608	19.7991	19.5765	20.0406	18.4213	18.1875	18.5466	13.7105	16.2221	17.5712	16.7917	19.4807	18.965	14.8763	15.6729	16.6099	17.5985	16.4356	18.0048
ENSG00000074800	21.3408	21.3959	20.9194	20.8565	23.6344	21.8364	21.6603	21.8048	22.9815	21.0022	14.1575	15.2067	12.4003	15.4412	18.3945	22.8935	21.2989	23.1117	23.724	21.0031	22.0599	22.0759	22.3745	21.9056	19.8543	21.0328	20.3668	19.4425	20.4115	21.8158	20.6964	21.7252	21.8917	21.5073	18.9828	20.6066	19.4878	16.5299	17.5985	18.6613	21.0136	21.0907	20.8483	16.6132	18.3011	17.7977	20.3531	18.0089	19.9544
ENSG00000180758	15.6294	16.4077	15.9617	NA	NA	NA	15.9898	16.3592	15.4007	14.581	NA	9.98202	7.17984	8.90172	13.4614	18.2225	13.6582	16.6288	16.3022	15.3915	11.6964	15.431	16.3311	16.4531	16.9951	16.3141	16.3369	15.5487	14.6866	16.4968	16.2655	17.2491	17.3511	16.0315	NA	17.141	14.3667	NA	NA	15.2056	15.4942	15.0944	15.5672	NA	13.3981	11.9581	15.4717	12.2056	NA
ENSG00000049239	19.7821	19.9987	19.5181	17.1656	18.5521	17.2927	20.3142	20.1932	17.3449	18.7736	10.4244	12.9779	9.89921	10.1646	16.182	18.4407	18.4743	18.7513	18.3252	18.4219	20.0085	18.9548	19.1703	18.2535	18.953	19.6263	20.599	18.4357	18.2797	19.6203	19.5904	19.7133	19.4772	19.0909	16.7674	19.1121	17.2916	NA	14.3365	18.3768	16.2809	17.9179	19.2242	14.3519	16.0738	15.0214	17.4196	15.3753	15.0243
ENSG00000171621	18.0268	16.3825	18.2264	NA	NA	16.2767	18.13	18.3964	18.653	18.0957	9.90613	NA	8.28366	7.72407	NA	17.522	13.7676	15.693	17.4076	19.3449	15.0733	17.6344	17.4168	15.0218	15.6977	17.2678	17.7574	16.9697	17.0494	17.3754	17.5188	17.3116	17.551	15.9221	NA	16.4617	NA	NA	11.7535	14.3376	13.9728	14.3765	17.2482	NA	NA	NA	15.2484	NA	13.7815
ENSG00000171612	16.0018	NA	NA	NA	16.8114	16.5233	16.849	16.6672	16.4811	14.6208	9.73545	9.88667	6.10302	8.04879	NA	NA	NA	17.2265	16.8485	14.1486	12.0489	15.0369	NA	15.5259	13.8723	15.5671	NA	NA	15.6041	17.3144	16.0659	16.1225	NA	NA	NA	NA	NA	NA	NA	14.5494	14.3046	NA	17.0059	NA	13.9136	NA	14.6342	NA	14.459
ENSG00000188807	16.9612	16.6788	16.3049	NA	17.5463	16.893	15.9955	16.6392	16.5579	16.4947	10.5604	NA	6.64967	8.91375	NA	16.7378	14.744	17.1661	16.9199	NA	NA	15.9598	16.12	16.1131	16.0673	17.1531	17.083	15.7544	17.3331	17.238	16.5095	16.5854	16.3093	16.6543	NA	15.3471	NA	NA	11.9772	13.6835	14.921	15.0171	NA	NA	NA	11.9796	14.8316	12.1699	15.206
ENSG00000171608	16.8275	16.0763	17.4541	20.1415	18.603	17.5851	16.7165	16.4334	15.628	17.6044	9.94245	15.4149	9.36474	11.6258	19.0983	16.9081	12.9169	17.2543	16.3	12.4702	12.6718	17.4726	17.3872	18.4435	NA	17.5639	17.3738	15.5995	16.4043	16.8749	17.0404	17.1483	16.7098	19.9397	18.9195	15.7279	20.0521	14.1348	17.7433	16.1325	18.1314	21.1358	16.4304	16.8796	17.546	18.1631	19.2136	17.924	17.7515
ENSG00000171603	18.7356	19.3223	20.408	15.1793	18.9594	21.5473	19.5606	18.9586	20.0526	19.3241	13.6724	12.5165	10.5797	10.5516	16.7723	19.674	18.7194	20.6958	21.3192	15.4287	13.8429	18.5477	19.101	19.437	17.8945	20.0515	20.1441	19.0797	20.3781	21.1724	19.9825	20.4239	19.9233	19.1104	17.0676	19.9624	17.1297	13.1749	15.4724	16.9337	16.521	18.5422	17.755	14.0956	15.9816	15.979	18.2532	16.0987	19.8888
ENSG00000178585	17.1472	16.8038	16.8419	13.7086	18.2936	18.1353	18.0685	17.6961	17.2267	16.2143	11.1649	10.5742	7.46514	8.34786	14.4318	19.0031	14.9267	18.1898	17.2705	12.6311	11.6597	18.3727	17.1781	18.6153	15.493	17.2384	16.804	16.9175	17.7096	18.5887	17.5083	18.5338	20.0005	16.5981	NA	19.5084	15.1878	12.6499	12.8907	14.3494	14.2024	16.6663	18.0238	12.2587	14.2773	13.0596	15.2775	13.4402	16.4618
ENSG00000162441	16.5252	16.5509	16.8968	13.328	18.3481	15.7872	17.5919	16.6888	17.0778	16.2084	10.191	11.4317	8.10688	8.58927	14.3418	16.6259	13.5765	18.0332	17.6492	12.814	12.5491	16.8441	16.5512	17.8319	16.0427	16.6907	16.8427	15.385	16.0799	16.9972	16.5903	16.49	16.5925	16.1687	15.8621	16.0219	15.5288	13.6138	12.7009	15.8897	14.7023	15.9363	16.8134	12.8289	14.746	12.9603	15.9455	13.2442	14.337
ENSG00000173614	16.1281	16.5483	16.207	13.7591	17.0393	15.0355	16.7245	16.2555	18.0529	15.4476	9.15656	10.784	8.01306	8.34219	13.8975	16.0696	14.1707	18.0317	17.3802	NA	12.2142	15.6342	15.5738	16.5289	15.8561	16.1763	15.5159	15.1033	15.2278	16.0274	15.963	16.2067	15.6145	16.1947	15.0806	15.0172	14.9819	NA	12.1366	14.5437	14.4799	15.3941	16.5511	12.3809	13.9187	12.2725	14.9798	12.6115	14.0397
ENSG00000162444	18.7401	15.1004	15.8908	14.2233	NA	NA	18.7492	18.3731	NA	NA	NA	11.4591	NA	NA	14.7649	16.2227	12.63	17.0834	14.4157	NA	NA	NA	NA	NA	NA	16.9961	NA	NA	15.7651	14.671	15.5069	16.0203	17.1358	17.4747	NA	15.1376	15.6211	NA	12.8337	NA	NA	16.2365	19.1401	NA	14.3158	13.2376	NA	13.4144	12.644
ENSG00000130939	18.3318	18.7695	18.3944	15.7793	19.7227	17.7729	18.9732	18.2528	17.2273	18.8732	11.6602	13.009	9.1453	10.0582	16.1836	18.2623	17.1752	18.8189	18.2916	14.4207	16.0986	17.6488	17.7393	18.3122	17.7554	18.1893	18.7366	18.055	18.6419	18.8307	18.0958	18.393	18.2611	18.0132	17.182	17.8917	17.176	13.59	14.418	16.8779	15.9615	17.8421	18.0659	14.4903	15.7109	14.7775	17.2319	14.973	16.1994
ENSG00000054523	18.3726	19.1344	18.2915	16.5449	19.0673	20.8776	19.4864	18.5269	17.5529	18.9353	14.3963	13.4466	9.15917	9.07685	15.7027	18.0608	18.369	19.7538	19.1455	14.7213	15.7479	17.8084	18.4402	18.0971	20.0714	18.9847	18.6944	18.026	19.2005	18.9779	18.2925	19.0395	18.1633	18.0642	18.3677	18.0599	16.8562	14.2444	13.4396	17.9713	15.5638	16.8779	18.5204	14.6295	15.7051	14.1333	16.7941	14.1301	19.2636
ENSG00000142657	20.0244	18.6709	17.5322	21.0503	21.3098	18.1275	20.3198	20.2107	19.0075	16.9986	13.0468	14.4155	9.59929	10.9418	17.9885	21.2023	16.31	19.035	19.2492	16.0026	18.5445	21.1838	20.4799	20.1805	18.0265	18.3202	18.0672	16.9232	18.4502	19.015	18.1604	19.3317	18.4538	19.7422	18.4945	17.7932	18.9625	15.7951	16.3799	16.1068	16.7495	20.495	19.7924	16.0197	16.5831	16.8852	19.0883	16.7287	16.407
ENSG00000160049	17.6203	17.7759	17.9562	13.6009	18.7383	17.2106	18.25	18.0186	17.2624	17.6923	11.1024	11.1786	8.40949	10.1113	15.1938	17.988	15.2304	19.0395	18.7507	14.2369	14.591	17.4698	17.9059	18.0518	17.2613	17.7295	17.7976	16.6367	17.0499	18.1685	17.7379	17.5579	17.4335	17.3425	15.7498	16.7605	15.6506	13.7022	13.2937	16.8635	16.469	16.4623	17.4904	13.1172	14.8684	13.4889	16.721	13.8218	16.2247
ENSG00000142655	17.0435	16.9333	16.6612	12.95	17.8122	17.148	16.905	17.2928	16.5924	16.4967	10.0735	10.0828	7.79959	8.70487	13.9222	17.1807	14.2146	17.6703	17.4569	14.2844	14.4615	15.9025	17.1627	17.6928	16.6697	16.972	16.6805	15.6718	16.9507	17.0552	17.3037	16.9775	16.9399	16.8293	13.8933	15.9052	14.6548	NA	12.7763	14.93	14.818	16.4167	15.8965	NA	13.8912	13.0038	15.6336	13.1509	15.6078
ENSG00000272078	15.2037	15.4365	15.9528	11.474	NA	NA	14.9158	16.2429	16.9815	18.3974	NA	NA	NA	NA	13.0952	16.965	15.3798	16.548	15.9232	NA	NA	15.0818	17.349	16.0814	17.125	NA	NA	15.7619	15.6024	17.582	17.3299	18.1515	18.1599	15.8341	NA	16.6905	NA	NA	11.8699	NA	13.8033	15.241	NA	NA	NA	12.0829	14.6523	11.983	NA
ENSG00000130940	15.9442	15.9716	16.7411	12.5031	NA	NA	16.1225	17.0586	18.0427	19.4306	9.17752	NA	8.523	7.87985	13.9501	17.7745	16.8723	17.7292	16.9913	NA	12.33	16.6322	18.2998	17.0463	18.4572	16.1609	15.1621	16.6904	16.2513	18.9405	18.2093	19.1767	19.0661	16.3734	14.8468	17.812	14.7541	NA	12.5518	14.3903	14.2631	15.8967	NA	NA	13.9355	12.7772	15.2941	12.653	NA
ENSG00000120948	19.591	19.3597	19.5973	16.718	20.4517	18.8904	19.7751	19.747	19.8046	19.699	11.1163	12.316	10.0014	10.4141	17.2039	19.8358	18.1369	19.3581	19.4199	18.2098	19.3126	18.2904	19.5612	19.847	18.8773	19.9679	19.8553	18.6873	20.0605	20.0498	20.0278	19.6606	19.4896	19.7428	17.7502	18.0929	18.4903	14.2394	15.5273	17.7751	17.6046	18.8537	19.5306	14.7766	16.113	15.5091	18.8606	15.9096	16.9698
ENSG00000271895	15.8021	15.315	15.604	NA	NA	15.6898	NA	16.0513	NA	15.8437	NA	NA	NA	NA	14.237	NA	NA	NA	NA	NA	12.5252	NA	14.9537	NA	NA	16.7474	16.127	15.1686	16.6626	NA	16.6045	16.0457	17.5492	16.6775	14.007	NA	14.3785	NA	12.1102	NA	NA	15.6498	16.0274	NA	NA	12.04	15.184	12.154	14.7493
ENSG00000277726	18.3545	18.0666	18.3454	14.8214	19.3433	17.6354	18.4398	18.4706	18.3552	18.433	NA	NA	NA	NA	15.9763	18.2325	15.3344	18.0926	18.2212	15.9632	16.6378	17.1179	18.0149	18.3893	17.8041	18.7332	18.6078	17.3642	18.7128	18.5963	18.724	18.4189	18.3927	18.4105	16.7001	16.9147	17.3269	13.3439	14.2126	16.5463	16.4113	17.4216	18.2522	13.6836	15.2259	14.2419	17.7102	14.5882	15.4371
ENSG00000116649	18.3166	18.078	17.5223	14.519	18.8314	17.9139	17.607	18.4333	18.7278	18.2366	10.941	9.98989	7.85311	10.8505	14.6736	18.0217	17.5737	16.8549	16.903	16.3805	17.5552	16.7345	18.5796	17.4927	18.6897	18.6985	18.0024	18.7073	18.0607	18.5327	18.0481	17.6016	17.5289	18.341	NA	16.6761	15.0894	NA	14.018	14.2736	15.7637	17.6069	16.6406	NA	13.9684	14.1027	16.4528	14.237	16.8976
ENSG00000226849	16.5067	16.2669	16.1625	12.4416	17.0772	16.3081	16.0292	16.8301	15.816	16.2434	NA	NA	NA	NA	14.1709	17.0179	11.9692	15.5224	15.2151	NA	12.9092	15.1502	16.5188	16.2718	16.0476	17.527	16.7243	15.6735	17.4215	16.0472	17.2792	16.6746	17.228	17.0615	14.9435	15.0511	14.6004	NA	12.5235	13.9912	14.5254	15.9362	16.2922	NA	13.7028	12.6096	15.7947	12.7135	14.7358
ENSG00000171824	18.5396	18.1982	18.1727	15.346	19.499	18.3921	18.5727	18.7711	18.2387	18.4086	11.0805	12.0443	8.84077	10.2712	16.1805	18.6383	15.4943	17.8057	17.8856	15.4744	16.3408	17.1831	18.4238	18.4258	18.0988	19.4631	18.7752	17.5823	19.4444	18.341	18.998	18.5641	18.9159	18.7823	16.8947	17.2244	16.8589	13.662	14.4009	16.3621	16.3443	18.0456	18.1065	13.6739	15.4689	14.7556	17.8969	14.7859	16.4202
ENSG00000198793	18.2851	18.5896	18.2595	14.935	19.603	18.4608	18.983	18.5223	18.0762	18.8434	11.7329	13.175	8.90084	10.2668	15.9419	18.0688	17.2751	19.4954	19.2707	15.6644	16.903	17.8974	18.2089	17.9261	18.2133	18.5442	18.2208	17.5675	18.8644	19.4176	18.3683	18.5626	17.9273	18.5107	17.6607	17.5895	17.169	13.5999	14.2953	17.8214	16.4251	17.4977	18.0726	14.7194	16.3322	14.7861	17.7627	14.8125	15.9129
ENSG00000120942	16.7553	16.9137	16.6101	13.5129	17.5541	15.4462	16.9383	17.0298	16.4401	16.3484	9.86526	10.789	7.28729	8.85272	14.8132	16.0748	13.6005	17.4264	17.1511	14.7246	13.7078	16.434	16.587	16.7568	16.5635	16.8289	17.0679	16.1101	16.2846	17.4708	16.872	16.8295	16.7264	16.8357	14.848	16.6802	15.5627	13.2721	13.3727	14.6324	14.7581	16.7421	16.1459	12.7791	14.4169	13.6794	16.3488	13.9213	13.4074
ENSG00000132879	17.2351	17.6159	17.4591	14.5494	17.0919	19.7117	16.0373	16.9879	15.0605	17.1666	11.2233	10.4141	7.44671	8.49279	15.319	17.2716	15.4322	18.1263	18.3182	12.0985	13.8615	14.8809	16.745	17.2182	16.1244	18.2312	17.2658	17.1841	19.766	16.8659	18.0151	17.6434	18.4518	17.8419	14.084	15.6864	15.4679	NA	13.9816	14.4858	14.8529	17.349	15.8383	NA	14.0589	13.8167	16.8241	13.748	18.4081
ENSG00000116663	16.2648	16.0741	NA	14.6294	17.4508	15.4346	16.0232	15.9109	17.4119	16.1497	NA	10.4808	6.77424	8.66559	14.1062	16.4746	NA	16.7196	16.2759	12.0932	12.6883	16.2441	16.5005	18.0891	15.0995	16.0326	15.5062	15.4284	15.3757	16.5678	16.3178	16.1039	16.18	16.7138	NA	14.9045	15.005	NA	13.1841	13.8442	14.6636	16.5388	15.5855	12.1749	14.0705	13.2573	14.9136	13.1417	14.0164
ENSG00000116670	16.7937	16.5525	16.3476	15.1474	19.223	16.5528	16.1911	16.7705	15.957	16.5582	10.529	10.5119	7.07141	9.26261	14.3109	16.4086	13.3467	16.5654	16.8847	14.232	14.7651	16.0838	17.5178	16.8387	16.6622	17.0307	16.645	16.2933	17.4167	17.4205	16.9822	16.5243	16.7971	17.0354	14.5203	15.5198	15.1032	NA	13.3165	14.4728	14.8247	16.9622	15.8525	NA	14.07	13.4382	15.9672	13.4678	15.4404
ENSG00000177674	17.4153	17.7663	16.7774	20.0352	18.4211	15.7557	17.0387	17.3754	17.2229	16.5881	8.80821	12.9944	7.22698	7.98165	16.6357	17.9552	14.427	18.5861	18.709	13.6876	12.9001	17.3273	18.3472	18.6635	18.2191	17.6436	16.6294	16.9013	16.7252	18.3043	17.8133	17.5343	17.7063	18.5743	15.6757	15.9237	17.4905	13.6187	15.516	14.0407	13.8383	19.4875	16.0886	14.475	15.5492	15.8118	15.7984	15.562	14.7089
ENSG00000215910	16.2391	16.2717	16.4104	NA	18.6124	NA	14.8639	15.6666	16.0743	15.7168	NA	NA	NA	NA	13.5661	15.988	12.7356	16.5441	15.8842	NA	11.0605	16.166	16.0431	15.8604	16.3182	16.7589	16.2991	NA	16.7705	16.7831	15.9126	NA	16.619	16.808	NA	14.7853	14.5454	NA	12.2006	NA	13.9132	15.3013	NA	NA	13.763	12.3455	15.0782	12.633	NA
ENSG00000177000	18.4099	18.1457	18.3644	15.8984	20.9641	17.7683	17.3289	17.7097	18.1463	18.0001	11.0291	12.8165	8.82044	8.94499	16.0112	17.6029	17.1223	18.8127	18.6001	12.5582	14.6915	17.8817	18.0434	17.5156	18.6503	18.8477	18.5337	17.1502	19.2279	19.1595	17.8328	17.4304	18.62	18.9063	16.4711	16.6178	16.652	13.9267	14.2017	16.2763	15.6163	17.6115	17.0247	14.2417	15.9132	14.6149	17.0362	14.753	15.4965
ENSG00000011021	18.4023	18.0675	17.7629	13.6615	18.3628	18.4484	17.8274	18.2671	15.9853	18.0195	12.2638	11.4857	8.12861	9.17301	14.9791	17.1333	15.5291	18.1626	17.0976	13.0254	15.6122	16.2165	17.854	17.6167	17.3544	18.6031	18.6632	16.8042	19.4787	17.2408	17.8162	17.5993	17.5733	17.9579	15.6475	15.9662	15.5863	NA	13.4596	15.1301	15.9437	16.415	17.1903	12.3423	14.5332	13.6095	16.2893	13.6809	16.893
ENSG00000116685	18.0581	18.1089	18.5795	18.3658	18.3743	17.1158	18.2671	18.1718	18.8068	17.9652	10.2179	12.0932	10.2073	9.38983	16.116	18.2197	16.884	19.2674	19.2792	16.3377	17.0329	17.5951	18.4175	18.6842	17.5314	18.0579	17.4633	17.7461	18.532	18.1512	18.2561	18.4061	18.2373	18.4713	15.7644	17.3207	17.2053	12.8769	15.0905	16.0321	15.6813	19.0558	17.002	14.3947	15.1926	15.3164	17.287	15.2392	15.9804
ENSG00000083444	19.0433	18.6505	18.9467	17.3884	19.5052	17.3024	19.3958	19.4535	17.9583	18.9855	11.7478	12.0737	9.50043	10.4108	15.4517	18.3369	18.3106	19.8222	19.9262	18.3052	18.1235	18.7596	19.3783	19.7586	17.5739	18.7607	18.9106	17.8943	17.7256	18.9659	18.1944	18.6915	18.858	18.453	15.7778	17.5684	16.6365	NA	14.361	16.4288	15.8628	18.1974	18.5153	13.4801	14.9443	14.6913	15.9148	14.6194	16.9627
ENSG00000116688	19.2888	19.0774	18.6651	18.0736	20.0958	19.4545	19.8564	19.4024	19.3893	20.1262	12.4348	13.1478	10.3337	10.5574	16.6141	19.8617	21.7448	20.1005	19.9574	18.7951	18.2437	18.878	19.2728	19.0589	20.0089	18.9473	18.742	17.6793	19.245	19.576	18.9016	18.9652	19.3116	19.1655	17.7276	18.9377	17.83	15.1857	15.3064	17.384	16.5394	18.7635	18.837	15.0485	15.8634	15.6755	17.527	15.6567	17.6862
ENSG00000116691	17.5866	16.3682	17.1144	17.3207	18.8114	16.7191	15.8785	16.9984	16.6428	17.2685	10.0171	11.5003	7.94874	9.35396	15.2853	16.6624	13.6881	16.1747	15.4524	13.3027	15.3831	15.4064	17.5784	17.52	17.5778	17.6608	17.8205	16.2546	16.4743	16.7378	17.2812	16.6089	17.3191	18.0727	14.8126	15.1595	15.9769	12.5662	14.4237	14.1768	15.5404	17.9382	15.3082	13.1474	14.7961	14.398	16.58	14.3045	15.2656
ENSG00000028137	19.1517	17.0754	17.7468	21.5666	18.4356	17.4191	18.8745	19.1355	18.6228	17.3835	NA	15.7413	9.91653	10.9318	19.1909	16.725	14.8324	16.7162	16.2552	18.5189	14.0366	19.3442	19.1552	19.0497	16.3118	18.9106	16.9521	15.5855	17.8334	17.4747	18.0861	17.1491	17.826	20.3993	18.5308	16.479	20.3482	14.5714	17.844	15.6079	16.7181	21.7746	18.2429	17.2603	18.211	18.1665	19.0223	18.182	14.492
ENSG00000048707	18.8991	18.721	19.3829	15.5606	19.8225	18.9697	19.9469	19.3389	17.9317	18.9276	11.1648	14.503	9.21915	9.47718	16.2177	18.8389	18.4187	19.8503	19.5034	16.2409	15.7109	18.3549	18.4617	18.1885	17.4487	19.6414	19.0671	18.0617	18.8738	19.9795	19.3386	19.124	19.3207	18.6577	19.1813	18.987	17.5861	14.5448	14.5214	18.7967	16.1308	17.5672	18.7361	16.0893	17.4229	15.1563	17.8893	15.2328	16.5575
ENSG00000162496	20.4152	16.8369	19.1096	13.0168	17.1716	16.8586	19.843	19.7516	17.0714	18.1298	8.83029	10.5274	9.87834	NA	14.3872	19.4275	16.8093	20.2091	19.8825	20.1394	20.0014	18.1595	18.6018	19.4013	16.9292	20.3232	18.0081	18.3827	18.2927	20.4081	19.9824	18.3528	18.7249	17.3639	14.2452	17.177	15.1232	15.2175	13.1225	17.0369	NA	16.694	18.6113	12.5152	14.575	13.3224	16.3562	13.6995	16.4943
ENSG00000162493	15.9422	NA	16.8732	NA	NA	15.9988	16.5409	17.7985	17.15	16.3375	9.43326	NA	6.50083	NA	NA	17.2164	14.4487	NA	NA	NA	NA	18.0629	17.9917	17.8078	15.9563	17.2025	17.9994	NA	14.1058	16.808	17.9614	16.5846	17.8072	NA	NA	15.8195	NA	NA	NA	NA	NA	NA	NA	NA	NA	NA	NA	NA	13.3545
ENSG00000116731	18.3065	18.0463	18.627	16.2841	18.4215	18.7705	18.7392	18.4725	17.0046	18.7275	11.6011	13.224	9.11461	10.4914	16.8301	17.9631	15.4154	17.5994	17.7323	14.1409	14.1546	17.3943	17.8085	17.8967	17.6592	18.7202	19.1196	17.098	18.4533	18.5378	18.6765	18.6169	18.6314	18.2861	18.2996	17.0466	17.9125	14.4473	14.8242	16.6794	17.2204	18.2372	17.9526	15.1988	16.6001	15.1769	18.1078	15.4081	16.3581
ENSG00000189337	17.1291	17.8138	17.0623	14.242	16.8925	18.4707	17.8386	17.7551	15.9515	16.5419	11.1119	10.4722	6.36566	NA	13.3472	18.495	12.4825	18.4718	18.8676	13.0219	13.5149	14.6805	17.7033	17.3791	NA	18.8323	18.3564	17.3947	17.1973	16.9543	17.6582	17.722	18.2279	20.2902	NA	16.8823	14.6241	NA	NA	NA	NA	14.9931	17.2471	NA	NA	NA	NA	NA	16.2829
ENSG00000175147	15.761	15.9499	15.9592	NA	NA	16.677	16.0021	16.2684	NA	15.6415	NA	NA	NA	NA	NA	16.5225	NA	15.399	15.2026	NA	NA	14.2596	15.6328	16.1885	NA	18.3141	17.1264	17.8758	15.5048	15.0789	16.4104	16.3422	16.4231	18.9377	NA	14.7436	NA	NA	NA	NA	NA	NA	16.0426	NA	NA	NA	NA	NA	15.58
ENSG00000171729	15.0643	17.094	15.3707	NA	NA	14.8009	14.794	15.0828	16.8149	17.1768	8.79703	NA	8.01463	7.84707	NA	17.2173	NA	17.7673	17.511	NA	NA	16.0399	16.7436	16.6729	NA	16.4953	17.0701	17.4813	15.8334	16.1384	16.9463	16.5773	16.0489	16.2269	NA	14.8929	NA	NA	NA	14.0944	13.6663	NA	NA	NA	NA	NA	15.2498	NA	13.0485
ENSG00000142634	17.8533	18.7322	17.2779	21.3351	18.3532	19.3575	17.4857	17.671	20.7313	18.3899	9.81612	14.296	11.364	10.4525	19.2738	19.0407	13.3796	17.2669	16.9782	14.4174	15.5676	17.6128	19.2782	19.2717	NA	17.8536	17.7886	18.4896	17.7965	18.2766	18.6138	17.8824	18.2657	20.3685	17.9148	16.8957	20.0172	13.9789	17.9294	15.034	15.8103	21.868	16.5128	16.3816	16.8811	18.0344	18.421	17.8677	17.4926
ENSG00000132906	16.1362	17.1144	16.5563	13.927	17.9978	16.5662	16.0433	16.1755	17.4456	16.1053	9.46637	11.0037	7.5246	8.15845	14.2652	16.2968	13.4125	17.1558	17.0822	13.5214	11.6154	15.7777	15.8466	17.0697	16.7536	17.2258	18.0977	18.5224	17.9795	17.1698	17.4151	16.5758	16.4483	16.6346	14.1856	14.6192	15.3694	13.1106	13.1615	14.4939	14.2201	16.5581	15.8623	12.3885	14.7642	13.3329	15.5036	13.3187	14.4834
ENSG00000116138	16.4082	16.9949	16.7227	13.1515	17.784	16.3254	17.6537	16.988	17.176	16.3346	10.3727	11.5118	8.31316	9.05055	15.0391	16.872	13.2953	20.2149	18.4549	15.5826	14.8092	16.6963	16.5649	17.0641	16.6288	16.8933	17.0771	16.3969	17.0657	18.0257	17.3177	17.3246	16.107	17.0877	16.5551	15.6426	15.6049	14.5183	13.1178	16.9675	15.4265	16.2571	16.7421	13.2898	15.1287	13.3359	16.4715	13.71	14.4567
ENSG00000235084	16.2715	17.4643	16.2616	13.0316	18.0759	16.0999	15.1757	16.4834	16.9737	15.8394	NA	NA	NA	NA	NA	16.5458	14.1013	16.9198	16.3451	12.3251	13.6138	15.6256	16.5607	17.0819	16.6307	16.1048	16.3448	15.608	16.8098	16.4382	16.6581	16.3249	16.3833	16.3798	NA	15.4635	NA	NA	12.9874	NA	14.1692	14.861	NA	NA	NA	13.6381	NA	12.9951	14.7019
ENSG00000215695	16.1857	15.9446	15.8047	NA	17.3337	NA	17.1266	16.5555	15.0444	14.6126	NA	NA	NA	NA	13.1179	16.2464	NA	16.4607	16.6481	12.6191	11.2731	16.178	15.8999	16.107	16.1368	15.9668	15.955	NA	NA	17.1611	16.3382	16.4848	15.8687	15.6511	15.9852	15.364	14.8045	NA	NA	16.5637	14.8175	NA	16.2909	13.0356	14.4988	11.8262	15.5183	12.0452	NA
ENSG00000197312	18.5383	17.9301	17.7209	14.0381	19.253	16.9651	19.3665	18.8989	17.1366	17.2931	10.6783	12.112	9.12412	9.89131	15.4746	18.782	14.9892	18.4296	18.2309	16.2161	16.6887	17.86	18.0986	18.0659	18.7952	18.088	17.9679	17.3221	17.5796	19.6497	18.571	18.7136	18.2534	17.9899	18.219	17.424	16.6649	13.7967	13.7774	18.6944	16.6568	16.7527	18.6562	14.7366	16.043	14.1408	17.6719	14.5481	14.8344
ENSG00000116786	19.3307	19.0536	19.0091	17.5811	19.2405	20.9092	18.6974	19.1031	17.9197	18.9693	11.5239	12.756	9.0739	10.2492	16.5729	18.8769	18.6726	18.3115	17.9323	14.88	16.0331	18.7303	19.8188	18.3923	19.7232	19.3688	18.8125	17.884	19.0765	18.492	18.722	18.7764	19.2257	19.3647	16.0351	17.9671	17.1933	NA	15.2564	16.0953	16.2916	18.8217	17.2808	14.0563	15.6216	15.5533	18.2473	15.449	19.4435
ENSG00000162458	18.2381	17.6897	21.7908	NA	NA	NA	17.1999	18.1734	20.7315	18.3028	10.3138	NA	10.1719	NA	NA	17.6841	17.0258	16.5862	17.8633	13.1564	10.4867	15.857	18.4519	18.0869	15.1636	18.0885	18.3252	17.4354	17.8031	19.3033	19.2364	18.605	17.7863	18.1943	NA	16.3758	NA	NA	NA	15.5075	NA	NA	16.3989	NA	NA	NA	NA	NA	NA
ENSG00000233954	17.8057	16.9525	16.5526	13.6593	20.6657	17.5411	16.6281	17.8096	18.3264	16.9017	NA	NA	NA	NA	14.1318	18.7243	18.7216	17.7835	17.9739	13.043	14.3535	15.7527	18.1048	17.1062	17.0269	16.7588	17.4645	16.0633	17.3502	16.9148	17.6508	17.1884	17.7453	17.1099	15.0964	16.4293	14.764	14.6826	13.3545	15.3952	15.8371	15.3752	16.8967	NA	14.4115	13.7306	16.1019	13.6361	16.2595
ENSG00000178715	16.0744	16.2527	15.9195	13.7611	16.9326	15.4329	15.5495	16.631	15.9961	15.1233	NA	NA	5.09675	NA	15.1504	16.3196	11.8824	16.0414	17.1617	NA	8.76324	15.4462	16.7644	17.8059	14.6664	17.1136	16.509	16.3713	16.5282	15.6826	16.9766	16.9	16.4899	16.9287	NA	17.1922	14.4054	NA	14.1018	NA	14.6984	17.5455	15.5612	NA	NA	12.9233	17.1681	14.0053	13.8453
ENSG00000065526	19.1657	18.841	19.6342	16.6127	20.3927	18.7887	19.7582	19.3453	17.5579	19.1067	11.8325	14.1509	9.53384	10.9125	17.2022	18.5326	17.2102	19.283	18.3494	16.1607	17.524	17.4293	18.8052	17.4717	18.2608	19.502	19.787	18.48	19.3988	19.0514	19.314	19.2071	18.9335	19.1133	19.2181	18.1687	18.492	14.3721	15.2333	18.2015	17.5737	18.4826	18.253	15.9082	17.1812	16.0021	18.3389	16.0198	16.6521
ENSG00000116809	17.1748	17.5218	17.0909	15.7569	18.0421	17.4674	16.2553	17.5927	16.7279	17.5229	10.0942	11.671	8.0907	8.96517	15.3116	17.906	14.274	16.5704	15.9518	13.1396	15.4311	15.4071	17.8259	16.2462	16.854	17.6066	17.5686	16.8549	17.7847	17.174	17.4758	17.5923	17.5594	18.1157	15.1459	15.6725	16.1288	NA	14.1928	14.8441	15.0094	17.6378	15.7622	13.1324	14.4503	14.2241	16.9069	14.1032	16.11
ENSG00000173641	17.6294	20.2231	18.9071	NA	NA	14.6784	20.458	20.0437	16.1305	20.9939	NA	NA	NA	NA	NA	15.4028	23.8019	17.8381	18.5874	NA	NA	13.7687	17.4608	16.3738	21.0376	16.6673	16.9388	14.8861	15.8897	16.9893	16.9242	17.2077	15.5471	15.8898	NA	15.8251	NA	NA	NA	NA	NA	NA	20.1074	NA	NA	NA	NA	NA	NA
ENSG00000142627	17.3815	16.8123	17.2273	NA	NA	15.7689	16.9759	17.3068	21.594	16.1846	10.3071	NA	7.45208	NA	NA	20.1824	15.0529	15.4779	18.0722	19.6557	12.2815	14.8491	17.8042	17.1212	15.2194	18.2009	16.6818	16.5039	16.8724	18.9357	17.9375	18.5707	18.7806	17.0334	NA	16.5417	NA	NA	NA	15.3925	NA	NA	15.8293	NA	NA	NA	NA	NA	13.5749
ENSG00000142632	15.6338	17.2854	15.6453	NA	16.8685	NA	15.072	16.3636	14.6436	15.5001	NA	NA	6.51201	NA	13.2808	18.2133	NA	NA	14.1646	NA	NA	15.5536	16.0419	16.4225	NA	16.1136	17.0946	16.269	14.5472	16.9201	16.8574	17.6063	18.4424	16.4271	NA	16.5319	14.1569	NA	12.3071	NA	NA	15.6583	NA	NA	NA	12.2861	15.0231	12.3536	NA
ENSG00000037637	17.1201	17.3485	18.2526	15.0827	18.6025	17.0639	17.6854	17.7192	16.6825	17.2931	10.8686	12.7072	7.99461	9.37783	15.5513	17.6123	14.7134	17.5098	17.0893	13.497	13.6996	16.5815	17.2771	17.9343	17.2414	17.7866	17.7639	16.6132	17.6431	17.8286	18.0768	17.5453	17.6293	17.4944	16.2677	16.9589	16.1391	13.8988	13.9006	15.5887	15.5594	17.3819	17.0645	13.8428	15.407	14.1939	16.5422	14.2348	15.5109
ENSG00000055070	19.2105	19.3975	19.3227	17.9508	19.8163	17.7652	19.5604	19.4407	19.6671	19.2996	11.018	12.5231	9.80847	11.1547	17.0654	19.1105	18.4483	19.8759	19.5199	16.5935	16.5998	19.1659	19.3648	19.819	18.782	19.068	19.4614	17.729	18.0886	19.3776	18.997	18.8225	19.2145	19.2808	16.0983	18.3507	17.7848	14.1661	15.7487	16.8429	17.5524	19.5215	18.5219	14.7192	16.0898	16.0779	18.024	16.0861	17.1338
ENSG00000187144	17.3172	17.5329	17.5987	15.2359	18.0206	15.9194	17.8233	17.5669	17.6842	17.4622	NA	NA	NA	NA	15.3332	17.1404	15.1312	18.0279	17.518	13.2471	12.5357	17.203	17.3082	18.2687	16.8717	17.3071	17.7089	15.9643	16.2655	17.3883	17.2843	17.0834	17.4	17.4543	15.0412	16.4216	15.9537	13.2936	13.8754	15.0791	15.7643	17.5129	16.9876	12.8624	14.566	14.1021	16.2436	14.2079	14.8272
ENSG00000157191	18.1779	18.0637	17.8505	17.4304	19.0185	16.7379	18.4741	18.1799	18.4249	17.0862	9.80534	13.1117	9.33608	10.2382	16.6216	18.2224	13.9891	18.1917	18.122	15.4729	14.5488	18.5787	18.7855	20.4099	16.0369	18.4058	18.1695	16.6863	17.0115	17.9444	17.8589	18.0039	18.2204	19.1793	17.0682	17.1011	17.5698	14.3974	15.5981	16.2837	16.5412	19.1634	17.9496	14.9844	16.2258	15.7074	18.1771	15.9567	15.5317
ENSG00000080947	15.9795	15.9758	16.6877	NA	16.4823	15.8911	NA	15.5524	NA	17.0541	8.86352	10.2289	5.82366	NA	14.0351	15.3732	NA	NA	NA	NA	NA	NA	15.0655	NA	NA	17.1532	17.4882	15.1111	17.4559	NA	16.314	16.1102	15.7738	16.4006	15.7633	NA	14.354	NA	12.1146	14.0989	14.0266	15.5983	15.4707	12.7739	13.9283	12.0793	15.3161	12.1243	14.9104
ENSG00000219481	17.4916	18.9126	18.4719	NA	18.7894	16.8028	17.8292	16.8572	16.6562	17.9501	10.0555	10.1007	8.66701	NA	14.4985	16.5411	13.5018	17.7925	17.8494	13.6042	16.2128	17.4821	16.3126	17.4902	16.2203	18.1669	18.2182	16.3097	17.0426	17.7225	17.2186	17.5995	16.9768	17.056	16.099	16.0672	15.3757	NA	12.4837	16.4164	14.0854	16.037	17.5356	13.1722	15.3114	13.1646	16.1481	12.8256	14.7115
ENSG00000215908	18.3768	17.4861	18.1936	15.2197	18.9483	17.5259	15.9533	17.8634	16.8748	18.1478	9.94205	11.5548	8.65618	8.4321	15.6374	17.1953	13.8263	15.9507	16.2989	15.6894	19.0681	15.3591	17.3997	16.9388	18.0771	18.6076	17.9508	17.0831	17.6357	16.9936	17.8117	17.9275	17.8333	18.4189	16.2864	15.4563	16.3217	13.3716	14.2024	15.834	15.1736	17.6988	16.4866	13.3127	15.3135	14.3563	17.8119	14.107	14.9174
ENSG00000236698	16.6347	16.5868	16.7003	NA	17.8547	15.0917	17.1121	16.94	17.1364	16.0111	NA	NA	NA	NA	13.3801	16.8867	12.8036	17.1635	17.6172	13.9146	12.7708	16.0094	17.035	17.689	16.0571	16.3187	16.9444	15.8866	15.5363	16.8501	16.3367	16.7505	16.7964	16.1682	14.4865	15.864	14.4884	12.9046	11.8881	14.4516	14.9265	NA	16.194	NA	13.7649	12.4456	15.5477	12.2718	11.7608
ENSG00000058453	17.6529	17.5803	17.9477	14.281	16.9138	17.4117	16.1453	17.6626	15.2187	18.3835	9.84325	11.0697	7.88428	NA	14.8703	18.0046	14.0166	15.7944	16.331	NA	14.3098	15.447	17.4882	16.6659	17.3619	18.6029	18.5815	17.5777	17.3257	17.0714	17.8388	17.972	18.3818	18.242	15.3826	16.1741	15.807	NA	14.0016	14.644	NA	17.5293	15.7441	12.6159	14.6719	14.0322	17.0038	14.0127	16.1037
ENSG00000159363	17.5283	17.9643	17.2945	15.2767	18.2381	19.8173	17.3167	17.8494	18.9992	17.169	12.8226	11.0017	8.97737	9.03445	15.2187	17.3135	14.3099	17.7011	18.3301	11.6423	13.688	17.0738	18.2681	17.4626	16.6554	18.2421	16.8886	18.4619	19.0832	18.5905	17.3898	18.3662	17.5928	18.5279	14.3345	16.5852	15.7783	NA	14.1791	15.0103	14.7812	17.8189	15.9037	12.9356	14.7974	14.5429	16.8488	14.5267	17.412
ENSG00000117118	18.7667	18.5685	17.8476	16.3774	19.6472	17.8464	18.73	18.5934	19.8299	17.9003	10.5851	12.3936	9.75429	10.2896	15.6941	18.3167	18.7186	20.7693	19.5847	18.1303	19.2544	18.5118	18.6456	19.3074	18.567	17.7937	17.1631	17.4197	17.8833	18.4168	17.9889	17.9463	18.1874	18.2044	16.0069	16.822	16.7432	13.3562	14.3409	17.1233	16.01	18.0472	17.8306	13.6454	15.1037	14.6499	16.8682	14.6393	15.8295
ENSG00000227751	15.7302	15.5014	NA	NA	17.7218	NA	15.3321	15.6276	16.0209	14.8046	NA	NA	NA	NA	13.5113	17.1796	NA	NA	NA	NA	NA	14.6079	15.9811	16.1152	NA	15.9266	15.2408	NA	14.8174	16.4218	16.3069	16.3402	16.3975	16.7164	14.0027	15.5665	NA	NA	12.2634	NA	14.6458	15.7975	NA	NA	13.8918	12.6637	14.817	12.6613	14.6033
ENSG00000179051	18.5861	17.9793	17.5904	16.0127	21.2502	17.3899	18.5429	18.4736	18.663	17.9217	11.409	12.9176	9.69201	11.2653	16.5229	19.5677	14.7395	18.1115	17.9419	16.1407	15.7847	18.0291	18.6758	19.0573	16.5397	18.3313	17.7383	17.4704	16.7437	19.7295	18.6304	19.1557	18.9106	19.3366	16.9449	18.3944	17.0155	13.6014	15.3182	16.7118	17.7354	18.76	17.5556	14.3144	16.3161	15.575	17.7246	15.6994	16.337
ENSG00000074964	18.4548	17.4215	19.9418	13.2138	NA	17.8459	17.6586	17.952	18.3989	17.9283	11.1902	12.1996	8.95653	NA	14.5065	18.5328	17.7038	19.5264	18.8982	17.8287	20.1234	16.454	17.689	17.9533	18.3648	18.3048	17.3492	18.9729	17.0662	17.5117	18.1668	18.9814	18.9984	17.7069	14.9768	17.5695	15.6753	NA	13.2982	16.7554	NA	16.457	16.7481	12.9326	15.0002	13.6664	15.0558	13.8906	16.4125
ENSG00000159423	17.092	17.3806	16.72	12.1617	17.8411	19.1902	19.7265	18.7389	16.1267	16.5122	9.81013	NA	NA	8.16345	NA	18.1999	16.6208	22.1704	20.4041	21.3443	20.6693	18.0867	16.199	16.7419	18.5205	17.2084	16.6392	15.1105	16.3564	18.9928	17.848	16.4828	17.4681	16.7126	NA	16.1056	NA	NA	11.9308	16.813	14.3533	14.9827	18.2646	NA	NA	11.8798	NA	12.0711	18.2198
ENSG00000255275	16.1023	16.7082	16.3133	NA	16.9951	18.0092	18.4442	17.8085	15.6219	16.1502	NA	NA	NA	NA	13.2382	16.9862	14.5201	20.813	19.4889	19.4247	18.2445	17.3451	15.5587	16.1929	17.1148	16.3001	15.8796	15.5779	15.6602	18.1315	16.8111	16.6418	17.9204	15.959	14.5387	18.1443	14.6543	NA	11.8614	15.8823	14.5964	14.8138	17.0052	NA	14.1483	12.2082	15.1311	12.4052	15.4946
ENSG00000169991	16.5261	17.1551	17.7041	13.1949	NA	17.4651	17.2319	17.4767	16.1026	17.9857	10.2358	10.848	6.95087	9.05823	15.2351	18.1111	12.2544	16.3868	17.064	11.5728	13.1988	16.6913	17.0533	17.1638	16.468	16.5637	16.3453	17.8126	16.609	18.9457	17.6109	18.2532	20.9171	17.0519	15.7498	20.1654	16.1545	NA	13.6815	14.2882	15.7997	17.3705	16.6464	13.3698	15.401	14.2385	16.8284	14.4445	16.0366
ENSG00000272084	16.4158	16.6307	16.4583	14.3707	17.299	16.6015	16.2205	16.704	16.1192	16.5976	NA	NA	NA	NA	14.0637	16.988	13.3912	17.3671	16.9713	14.1491	16.0943	15.5944	17.2091	15.9602	16.7422	16.9686	16.8066	15.8817	18.1739	16.5768	17.1673	16.6678	18.2878	17.3383	NA	16.4121	14.6444	NA	13.0973	NA	14.4266	16.4273	16.0024	NA	13.9265	13.5666	15.5638	13.3828	16.4899
ENSG00000127481	19.795	20.2211	20.0031	18.2505	21.8179	19.8291	20.4246	20.0091	18.6143	20.4448	12.7035	15.0935	10.2438	11.8185	17.5664	19.2634	19.1179	20.8606	20.6842	17.9173	19.9721	19.1042	19.8253	18.4956	19.6745	20.2339	20.4187	19.1987	21.3616	20.0321	19.9797	20.0808	20.3697	20.0978	19.7858	18.9661	18.6627	14.9022	15.9963	19.4138	18.8298	19.1636	19.3777	16.323	17.9731	16.6171	19.2836	16.4811	17.601
ENSG00000127463	17.888	18.0637	18.252	13.3743	19.2519	17.396	18.63	18.3014	18.0431	17.5675	11.8974	12.0017	8.33557	9.90713	15.0418	18.0025	16.4585	18.7952	18.7609	14.9128	15.0121	17.4903	18.1005	18.1647	17.4321	17.9835	18.1226	16.8482	18.4005	18.7388	18.0482	17.8067	17.629	17.8215	16.6028	17.1836	15.883	13.3188	13.4961	16.879	16.2055	16.5278	17.8775	13.4193	15.7531	13.8333	16.7164	14.1428	15.7689
ENSG00000053372	17.4142	17.3655	16.3135	13.0095	18.5139	17.1574	16.9088	17.7187	18.3441	16.6954	10.3787	10.4433	8.01908	10.0114	13.9295	17.922	13.9457	17.0939	16.6921	14.8753	16.796	16.8157	17.2473	16.7097	17.2106	16.9362	16.8532	16.825	16.5213	17.5175	17.3123	17.0156	17.2039	17.3906	14.2605	16.1911	14.7985	12.6448	12.7979	15.3199	15.6883	16.0154	16.7361	NA	13.9393	12.8989	15.8322	13.1722	16.1731
ENSG00000053371	17.7585	18.3056	17.6037	14.0104	18.5638	16.6977	18.1084	17.4474	18.3144	16.7615	10.0087	10.5891	9.17113	9.27024	14.2746	17.6391	14.7757	20.2145	19.2997	15.7223	16.2458	17.1362	17.1017	18.2186	17.3018	17.4395	17.7771	16.9054	17.4059	17.6491	17.3623	17.2615	17.6867	17.3187	14.3179	16.4048	15.2234	NA	13.4011	15.089	14.9236	17.2926	17.1245	12.5267	14.3045	13.5002	16.1132	13.758	15.6318
ENSG00000040487	16.474	17.3177	15.9477	13.3409	17.4913	16.0843	15.6693	16.6204	16.2279	15.8487	9.78428	10.5371	7.72965	8.02292	13.3609	16.3498	12.2162	16.7392	16.0823	13.6439	15.8004	16.133	16.6851	16.4023	16.3028	16.7669	16.2386	16.0776	17.4592	16.2636	16.6069	16.5744	16.1996	16.8267	NA	15.1969	14.4801	NA	12.1829	13.5753	13.978	15.6597	15.2935	NA	13.6148	12.2772	15.3978	12.4974	14.5579
ENSG00000077549	19.7129	19.9255	20.1381	19.9064	19.8541	19.2589	20.1629	19.8845	21.0041	20.4879	12.5349	13.5985	11.0117	12.0423	18.4721	20.0447	19.5913	19.8607	19.9114	18.0209	17.9425	20.3662	20.3548	20.2795	19.4627	19.711	19.6912	17.9113	19.3211	20.3185	20.1647	19.4274	19.5661	20.1435	17.6278	18.885	19.0078	16.236	17.0187	16.5295	17.749	20.8136	19.2281	15.5699	16.5288	17.3666	18.8292	17.4279	17.4604
ENSG00000226396	15.812	15.8106	15.6811	12.7647	16.9216	NA	15.5028	16.1707	15.5256	15.0798	NA	NA	NA	NA	14.9568	16.4829	12.4146	16.1096	15.9422	NA	NA	15.4626	16.2909	18.135	14.4577	16.2249	16.9129	15.9349	16.2209	17.0163	17.1488	16.2489	16.2707	16.4153	NA	16.6235	14.5762	NA	15.2163	NA	13.9963	15.4391	NA	NA	13.3091	14.2931	15.4062	15.3356	15.4273
ENSG00000173436	17.7486	17.818	17.8255	14.0284	19.1344	17.9913	18.1877	17.7555	19.429	18.2074	9.58533	10.2957	8.138	8.16089	14.6041	18.3798	18.0239	19.3096	18.749	14.2192	15.3198	16.917	18.1409	18.4513	17.3809	17.5956	17.6284	16.6057	18.481	18.1469	18.3156	17.4176	17.8711	17.5942	15.2324	16.7399	15.7216	13.9067	13.2976	15.5132	15.8902	16.7004	17.7275	12.6095	14.7717	13.1835	16.3589	13.8406	17.2597
ENSG00000270136	19.4309	17.9557	19.8057	13.7755	18.7666	19.4208	19.5408	19.3081	20.8352	19.5569	NA	NA	NA	NA	14.1099	19.6482	18.7579	18.6777	18.4577	14.0661	14.884	18.8397	19.6266	19.496	17.631	19.6327	21.1285	16.9021	19.8123	19.343	20.4208	18.2954	19.9571	17.8661	13.9231	19.1786	15.2959	13.1398	12.8882	14.6977	15.5904	16.4244	18.4354	NA	14.0282	12.6695	16.4825	13.4476	17.8149
ENSG00000158747	19.5107	17.0215	19.9339	NA	NA	19.4816	19.5065	19.3797	20.8276	19.6165	11.1241	NA	10.1751	NA	NA	19.648	17.5931	17.5153	17.0852	NA	10.3144	18.8848	19.6887	19.647	16.2394	19.8597	21.4667	16.3103	19.9243	19.3084	20.6732	18.1263	20.1961	17.3104	NA	19.3557	NA	NA	NA	12.6285	NA	14.6923	17.9029	NA	NA	NA	15.8204	11.8396	18.2312
ENSG00000162542	17.1191	17.5194	17.2195	13.0823	NA	NA	17.2641	17.2438	17.1831	16.6302	NA	10.643	7.51907	8.58272	14.1502	16.919	12.7798	17.8494	18.2276	12.6328	12.6883	16.0153	16.821	17.2925	NA	17.2943	17.1582	16.678	16.1104	17.8556	17.7226	17.5165	17.1938	17.3583	14.8403	15.4943	14.9249	NA	12.865	14.4607	14.708	16.6109	16.3848	12.2937	14.3216	12.9189	15.8149	13.2741	NA
ENSG00000169914	16.9426	16.9495	16.8812	NA	17.8545	17.0873	16.7251	16.9965	15.0806	17.1953	9.78316	10.8861	7.50116	8.44175	14.2777	16.4505	12.6141	16.7068	16.1381	NA	12.4047	14.2037	16.7298	15.7799	15.5928	17.0392	17.5013	16.063	17.6621	17.3972	17.2093	16.8008	17.3868	17.0588	15.6002	15.4445	15.0222	NA	12.6132	15.418	15.2262	15.8026	16.8259	12.4634	14.6165	12.2925	15.9578	12.6772	14.8335
ENSG00000188257	23.1413	15.6571	19.6596	NA	NA	NA	18.487	19.2015	23.4121	18.1935	NA	NA	12.6535	NA	NA	17.0928	17.7775	NA	NA	26.2435	11.4336	16.223	16.2121	15.2962	17.0251	22.3354	20.2703	14.5729	16.8301	22.5481	21.4579	18.2143	19.9344	NA	NA	15.9865	NA	NA	NA	14.2564	NA	NA	17.2905	NA	NA	NA	NA	NA	NA
ENSG00000162545	16.8404	18.1372	17.4028	NA	NA	21.8148	17.2935	16.8252	18.6714	18.101	11.0415	NA	10.7471	NA	NA	16.2876	13.7268	20.291	20.3705	17.3483	13.7187	17.1764	18.3065	19.6247	NA	16.747	18.1697	15.2784	17.8871	19.0228	17.9675	16.1525	18.1903	16.6633	NA	15.8765	NA	NA	NA	15.7295	NA	NA	15.6577	NA	NA	NA	14.6015	NA	20.2845
ENSG00000090432	17.3258	17.5079	17.2289	14.9734	17.6069	16.587	17.7051	17.5996	18.3082	17.303	10.3746	11.2243	8.09321	8.85991	14.6196	17.0266	15.6562	18.6554	18.2368	15.846	13.3268	17.2548	16.7874	18.6038	16.7778	17.5056	16.8839	16.5218	17.1704	17.2239	17.3396	17.3845	17.6598	17.4499	14.8924	16.4372	15.7626	NA	13.7275	15.0919	14.7759	17.214	16.7692	12.7756	14.093	13.8538	16.1464	14.0167	15.6126
ENSG00000158828	18.842	20.6465	18.8902	18.968	17.9726	20.7615	19.713	19.1086	18.3618	19.291	10.7875	11.4686	7.98902	NA	17.1073	18.4579	20.1323	20.6932	20.2978	18.016	18.5652	18.1955	18.395	19.0166	20.4574	19.42	18.5069	17.7985	19.0853	18.7222	19.1078	19.1816	18.696	18.6519	17.063	18.1828	17.2557	12.7719	15.0448	16.4347	14.1141	19.1775	18.7681	15.8288	14.8574	15.4691	16.927	15.3085	19.1814
ENSG00000117242	18.6641	20.2692	18.7852	18.3244	18.389	20.2991	19.4839	18.9347	18.6199	18.9195	8.71831	9.99133	NA	7.78122	16.7868	18.6416	19.5959	20.3252	19.9909	17.9401	18.562	18.1572	18.6173	18.9835	20.0309	19.2063	18.4473	18.2701	19.2338	19.0215	19.0442	19.0109	18.6304	18.9175	16.9142	18.0361	16.9776	13.1873	14.7171	16.5945	15.2993	18.8727	18.7029	15.299	15.0694	15.1673	17.0024	15.09	19.0024
ENSG00000244038	19.239	19.9961	19.6592	17.6694	20.8459	18.1775	19.6738	19.5295	21.1053	18.7349	12.496	13.0565	10.3644	11.2936	16.7823	19.3897	19.3185	20.247	20.4215	18.5703	19.1012	20.1101	19.9157	20.4807	18.6851	19.2649	19.6175	19.9937	20.3614	20.8425	19.6755	19.609	19.3051	20.126	16.3735	18.5582	17.8266	13.5382	15.6029	17.6135	17.3654	19.3938	18.6422	14.8474	16.4605	15.9823	18.329	16.1039	15.3798
ENSG00000127483	20.0443	19.8393	20.476	17.1618	21.4579	19.0855	20.3191	19.9509	18.6499	20.6272	12.4443	14.3506	10.8394	11.1904	17.8196	20.4042	18.6221	20.1632	19.9933	18.012	19.1064	19.035	20.0787	20.3461	19.2364	20.5213	21.3477	19.0186	18.9841	20.1165	20.1245	19.9896	19.6355	19.9113	19.196	18.4196	18.6179	15.2007	15.9884	18.3351	17.8791	19.4194	19.876	15.9291	17.2856	16.1354	19.1829	16.4035	17.581
ENSG00000075151	18.3321	18.9289	18.4323	15.3283	19.1431	18.8938	19.3081	18.563	19.3328	18.6545	13.0813	13.0966	8.96432	10.5464	16.0226	18.349	16.792	18.6279	19.7228	15.5579	16.2577	17.7495	18.4829	18.01	17.9254	18.6198	18.9666	17.2139	19.3869	19.2704	18.5392	18.1849	18.0977	18.5823	18.2888	17.1069	17.1885	15.7728	14.1214	17.635	16.871	17.0205	18.7212	14.5034	16.1151	14.59	16.9951	14.5912	16.0924
ENSG00000117298	20.4961	21.1224	19.843	19.4857	19.1222	18.5843	20.8659	20.8234	18.8925	19.9361	11.9205	14.499	10.2019	9.4885	17.5935	18.3382	19.08	19.6323	19.4314	18.9636	17.0784	18.4454	20.7431	19.3371	16.9989	20.0134	20.3329	19.7033	20.4966	20.2464	20.2532	19.3254	19.6988	19.9021	18.4316	18.325	18.7627	14.4819	16.2591	17.6837	15.3862	19.6012	19.3911	15.825	16.1928	16.7226	17.4332	16.4192	17.0826
ENSG00000142794	16.8882	16.29	NA	NA	16.6328	14.9424	16.4557	16.4837	15.4629	15.5313	8.87605	9.58246	6.53224	NA	13.5033	15.9606	NA	16.6962	17.2581	NA	NA	14.5944	15.2901	17.2821	NA	15.9362	16.1259	NA	16.6484	16.0961	16.2369	16.0863	16.5125	15.8076	14.7134	15.2638	14.5848	NA	11.8299	NA	NA	15.1006	16.0369	NA	13.365	12.3487	15.7562	12.392	13.3022
ENSG00000162551	16.9617	18.8662	15.0231	21.9786	NA	16.5714	17.3564	18.6183	NA	14.7579	9.00875	13.5263	6.14726	NA	18.0655	15.5018	13.3597	20.8308	18.696	20.7146	19.2621	20.5156	20.6938	17.9158	NA	16.5762	15.7987	NA	16.2687	16.3059	17.1644	16.4834	17.5982	19.3857	16.8653	NA	18.646	NA	17.049	15.187	NA	20.2048	15.9517	15.2665	NA	16.831	NA	15.7794	14.6911
ENSG00000090686	18.3288	19.2478	18.4573	16.0619	20.6925	17.8324	18.8139	18.2216	17.4065	18.3048	11.3388	13.5298	9.21598	11.1376	16.439	17.8783	16.0375	17.9228	18.1801	14.9752	16.6526	17.5147	18.0955	18.5364	17.0789	18.6474	18.6257	17.5123	19.0054	18.5058	18.6554	18.8278	18.3597	18.8756	18.1756	16.8785	17.3557	14.3394	14.4044	16.9983	17.7836	17.9042	18.3837	14.7724	16.1831	14.6254	17.5551	14.9137	16.025
ENSG00000187942	20.6166	19.3601	21.1007	NA	18.3338	15.2953	20.1455	20.3076	18.0011	21.8356	NA	NA	NA	NA	NA	18.73	20.0865	17.9547	18.072	15.2527	13.3321	17.2038	18.8389	17.8827	16.6671	20.9498	18.1043	17.6299	17.648	18.9219	19.257	19.0674	19.2161	19.2735	NA	17.9015	NA	NA	NA	15.478	NA	NA	19.1846	NA	NA	NA	NA	NA	13.4462
ENSG00000142798	22.0438	21.1347	22.7516	NA	21.0341	16.9362	22.5453	22.1511	19.3554	23.552	11.4914	NA	9.01843	8.00879	NA	19.764	21.951	20.3344	20.3076	16.4741	15.477	19.0446	20.0868	19.5463	17.9195	22.4291	19.8621	19.2059	19.27	20.898	20.5676	20.695	20.4878	20.3792	NA	19.8903	NA	NA	11.623	18.6652	14.5042	NA	20.646	NA	NA	11.7471	NA	12.0562	13.6615
ENSG00000218510	16.6924	16.2542	16.6747	13.4199	17.14	14.737	16.7081	16.5466	15.3468	16.5123	NA	NA	7.10119	NA	13.9167	15.8277	14.5448	17.0099	17.5535	12.529	13.7362	15.0267	15.9178	18.7709	16.6665	16.7406	16.728	17.9011	15.8886	16.3129	16.3904	16.3193	16.3492	16.9281	NA	14.9139	15.0814	NA	13.1417	13.6536	14.1594	16.0297	16.5641	NA	14.0573	12.9207	15.4423	13.1572	13.6077
ENSG00000070831	19.1772	19.3346	19.2521	19.7846	20.2391	18.5625	20.5134	19.994	20.7995	19.2675	11.0337	11.1225	11.2173	NA	18.304	19.7054	18.1052	20.4955	20.3591	18.595	17.1445	20.0448	20.1352	21.5642	19.2145	19.3924	19.4113	18.1014	19.0028	20.0536	19.4768	19.4895	19.8384	19.7016	18.7558	18.796	19.3147	17.5538	16.7792	18.1454	18.071	20.3498	19.9845	16.8325	18.1089	16.9329	19.0214	17.0604	16.4441
ENSG00000184677	17.6995	18.9273	18.9165	14.7657	19.1909	16.7469	17.9879	18.0492	16.279	18.4143	10.3602	13.107	8.90559	9.47295	16.4416	17.5516	14.9105	18.159	17.1896	NA	15.1263	16.6675	17.9163	17.5616	16.034	18.1681	18.3965	17.732	18.9314	18.5246	17.9631	18.2986	17.4159	19.1334	17.3882	16.4869	17.3663	13.5426	14.5847	16.5616	16.1171	18.1004	17.8161	14.4564	15.9821	14.8762	18.2078	14.9587	15.1323
ENSG00000173372	19.2655	18.212	20.0301	13.4824	NA	15.5572	19.7317	17.5498	19.9406	18.5886	NA	NA	10.7598	NA	NA	16.3621	15.6441	16.5812	15.2189	19.6987	18.4119	19.4123	20.6454	22.787	NA	18.9061	16.8587	15.4088	16.5376	17.8334	18.1596	17.2726	18.2765	21.8381	NA	16.8763	NA	NA	11.9649	16.4813	NA	15.2809	17.8248	NA	NA	11.5821	14.7594	NA	16.572
ENSG00000159189	19.4356	18.6556	20.1106	11.6342	NA	16.3331	19.5193	17.6707	20.3272	18.5146	NA	NA	10.4673	NA	NA	16.2997	15.854	16.6773	15.6368	18.7662	18.3398	19.3501	20.5445	22.9675	NA	18.8979	16.9137	15.6492	16.6411	17.9812	18.185	17.6695	18.1769	21.8079	NA	17.0181	NA	NA	NA	16.9198	NA	NA	17.194	NA	NA	NA	15.8007	NA	15.8834
ENSG00000173369	19.802	19.0082	20.4922	13.6812	NA	16.7605	19.822	17.855	20.4933	19.0588	NA	NA	10.4807	NA	NA	16.7788	16.92	16.696	15.6637	19.7094	19.4203	19.7734	21.331	23.3407	14.7723	19.2203	17.4137	15.845	17.0684	17.9888	18.5459	17.9192	18.6036	22.4069	NA	16.1933	NA	NA	NA	17.4724	NA	14.2499	17.4189	NA	NA	NA	15.1072	NA	16.324
ENSG00000133216	17.0575	15.5156	NA	NA	NA	16.4002	15.7766	15.6752	18.2628	15.0858	12.0184	10.1036	9.10957	NA	NA	NA	NA	16.1857	15.1773	NA	NA	17.8784	15.5537	15.91	NA	17.3101	17.5862	15.3323	15.5934	16.3997	15.7746	NA	NA	16.1652	NA	14.6753	NA	NA	NA	NA	NA	NA	15.7862	NA	NA	NA	16.1469	NA	14.1946
ENSG00000004487	18.3309	18.5898	18.0902	14.6137	20.2844	18.1023	18.465	18.5339	17.9882	18.4392	12.6453	12.3617	9.39792	10.5657	15.6271	18.7566	15.9846	18.525	18.5553	14.8748	16.8036	17.5661	18.2591	18.5385	17.8034	18.4636	18.6791	17.8116	19.5655	19.1798	18.9992	18.8939	18.794	18.467	16.5794	17.3192	16.4062	12.9249	14.3064	17.172	16.8175	17.587	17.637	13.8044	15.7424	14.5672	17.4263	14.6641	15.9624
ENSG00000169641	17.6753	18.4223	17.7822	12.2625	18.191	18.4473	18.7996	18.0528	18.6592	17.8832	10.8713	11.6292	9.84911	9.53739	14.4877	17.6136	16.9987	18.742	17.8005	12.5255	12.0043	17.0096	18.0397	18.4252	15.7176	17.8031	17.7178	16.1915	16.724	18.2858	17.8437	17.849	18.0495	17.8477	16.3929	17.2916	16.012	13.465	12.7769	16.3153	15.7121	15.8175	18.0771	13.3412	15.4419	13.2443	16.5444	13.4779	16.2594
ENSG00000261326	16.7581	16.0247	15.4413	NA	17.4146	14.9715	14.9478	16.392	NA	16.9854	NA	NA	7.12641	8.04104	13.9856	16.2996	11.5185	NA	NA	NA	14.7168	NA	14.7855	NA	16.3949	17.3868	17.2405	15.9854	17.1844	NA	17.5006	16.8829	15.4465	16.8389	15.746	NA	NA	NA	12.1674	15.3013	14.8414	14.8711	16.5127	12.3593	NA	11.5976	15.0109	11.9495	13.6118
ENSG00000125944	18.8937	19.2226	18.9897	15.9427	20.423	18.3385	19.3222	19.238	19.1466	18.8673	12.4605	13.3274	9.9598	11.4885	16.5594	19.1585	16.451	18.9194	19.399	16.9608	16.6063	18.8531	19.2433	19.2745	18.4678	18.9875	19.3515	17.9706	19.0428	20.173	19.3607	18.9551	19.3038	19.2222	18.6495	18.1478	17.812	14.9504	15.1542	18.0034	17.6036	18.4677	18.7896	15.3589	16.739	15.3176	18.3448	15.7522	15.4225
ENSG00000125945	18.3388	18.0562	17.7903	NA	17.1548	16.7833	18.9868	16.9534	15.2398	16.843	10.5097	10.4079	7.64887	8.01935	13.708	18.0324	12.9976	17.2176	16.0668	NA	14.1589	16.8634	15.556	17.1065	16.7767	17.7104	17.7741	15.678	15.7923	17.2485	17.4123	17.6502	17.9574	17.0729	15.3252	16.8683	15.0659	NA	12.1409	15.0185	14.1259	15.1445	17.7902	12.5011	13.8701	12.407	15.686	12.6133	14.6916
ENSG00000204219	17.3034	18.9929	18.2705	NA	NA	NA	17.2163	16.4284	18.5908	16.8543	NA	10.1441	9.00755	NA	13.2484	17.7531	14.8036	19.4273	19.3074	18.1179	18.0956	16.8663	16.7022	17.755	19.5436	17.5114	18.2524	19.0984	15.9336	19.1493	17.6665	18.6129	18.3335	16.1819	13.8426	16.8698	NA	NA	12.0368	15.8029	NA	14.8964	16.1237	NA	13.7216	12.2425	14.7785	12.5841	14.0049
ENSG00000088280	18.4049	18.9346	17.9579	NA	18.7906	17.4163	17.9892	17.6606	17.759	17.1879	10.2034	NA	7.05517	NA	NA	17.5687	15.9682	17.7203	17.597	12.2793	13.3452	17.4823	17.5571	17.7595	17.7081	18.8785	19.3722	17.248	17.2197	17.8933	18.5287	18.894	19.2986	16.3465	NA	17.6571	NA	NA	NA	14.4802	NA	NA	16.9495	NA	NA	NA	NA	NA	15.5193
ENSG00000117318	18.8937	18.1925	20.3073	12.5665	16.5428	16.7493	18.1118	18.8738	19.4766	17.7563	10.0418	NA	9.21844	9.05755	13.8987	17.42	17.431	18.1281	17.0612	14.8999	13.704	17.3989	19.1131	19.6786	16.4167	19.5463	17.4942	16.8547	18.5174	18.3916	19.6555	17.6407	18.3328	17.9329	NA	16.112	14.7763	12.2167	13.6949	15.1752	15.5676	16.3294	16.4407	NA	13.7923	13.675	16.7603	13.5818	15.0238
ENSG00000142676	22.3819	20.8998	21.0449	18.9488	22.7442	19.5732	22.0749	21.9711	21.2291	20.8955	13.2618	15.8534	12.9314	13.8895	19.7751	22.1229	21.0466	21.1595	21.3598	21.1354	21.1712	21.6573	21.6943	22.4008	20.5088	21.4495	22.4629	21.4435	21.0131	22.208	22.0173	21.347	22.3785	21.6169	19.2374	21.3319	20.6667	16.5067	18.3496	19.5905	19.9629	20.4317	21.2569	16.2339	19.3985	18.7988	21.6345	18.9579	18.8286
ENSG00000011007	18.6076	17.9923	17.8482	14.7804	18.7746	17.0401	19.0384	18.6892	18.4429	17.803	10.7136	12.1052	8.39299	9.83888	15.6555	18.2615	15.7253	18.3787	18.3633	17.8571	16.2926	19.1828	18.453	18.633	17.6444	18.0485	17.9182	17.895	17.8363	18.5652	18.3524	18.0932	18.0911	18.1329	16.8897	17.1731	16.4408	13.8622	14.0863	17.2708	16.1137	17.4825	18.1803	13.826	15.385	14.4897	16.9149	14.5498	15.3693
ENSG00000236810	16.5627	16.3136	16.092	NA	16.8888	15.1969	16.779	16.6077	16.0198	15.4896	NA	NA	NA	NA	13.6669	16.2747	12.3356	16.3709	16.1588	14.1544	12.5525	16.7291	16.2826	16.7488	15.733	16.387	16.302	15.8755	16.3013	16.4513	16.7166	16.3097	16.0025	16.3376	15.0672	15.3303	14.4276	NA	12.2317	14.8206	14.3661	15.5431	16.3032	NA	13.6603	12.4566	15.0936	12.5835	13.2637
ENSG00000057757	17.7147	17.9339	17.4655	15.4377	19.2312	18.7138	18.2555	17.9253	17.5032	17.5479	11.4936	11.7574	8.67427	9.66472	15.8383	18.3264	15.0327	17.7357	17.6035	15.2927	15.456	19.5254	17.9842	18.1178	17.5388	18.4821	17.6567	16.8368	18.4426	17.98	18.1426	17.7215	18.4495	17.9473	18.2716	17.1071	15.9918	13.022	14.0735	15.4391	15.4471	17.6043	17.647	15.3249	15.3188	14.2555	17.1184	14.4671	17.4681
ENSG00000011009	17.3745	17.5291	16.8193	16.5579	17.9733	16.9969	16.7068	17.4948	19.3539	16.8205	11.2268	11.6519	9.3502	9.67363	15.3871	18.3525	14.693	18.6152	18.2413	16.265	16.6867	16.9254	17.7538	17.7781	16.8428	17.6405	16.956	16.886	17.7624	18.2301	17.6326	18.0124	17.9066	18.2332	NA	16.0207	16.3116	13.1535	14.4575	15.296	15.3674	18.1533	16.044	12.9392	14.6394	14.6838	17.0592	14.6912	15.7786
ENSG00000117308	15.8244	16.6699	15.6434	12.4577	18.5874	16.5222	15.4476	16.4061	20.7102	15.2855	9.82778	10.0584	8.6832	8.85234	13.2357	18.7054	NA	17.9325	18.6949	16.6091	16.3405	17.2606	17.7106	17.9681	NA	16.2785	16.0453	15.8686	16.3437	17.0581	16.4641	18.2192	16.5621	17.3895	NA	14.7997	14.179	NA	12.0691	15.2207	15.026	15.3503	15.3126	NA	13.6853	12.1883	15.3147	12.2929	14.3712
ENSG00000117305	17.8867	18.4018	17.3325	14.8057	18.336	16.3473	18.0121	17.4994	17.9241	16.7062	9.53445	10.857	8.96488	9.27382	14.6927	17.3952	15.1096	20.5304	19.4967	19.5382	19.7182	18.0341	17.4427	18.9259	18.3104	17.5321	16.974	16.5685	17.287	17.6576	17.5552	17.4486	17.3107	17.5048	15.0396	15.9837	15.4081	13.382	13.3124	16.986	15.5077	16.9209	17.2712	12.7628	14.3012	13.4723	16.0756	13.7006	15.1223
ENSG00000179163	17.3606	17.7881	18.2185	14.4497	17.4809	15.2279	18.4168	16.9056	20.1332	17.0247	9.84627	11.4313	10.936	8.81311	14.8837	16.6632	13.5128	19.8196	20.3016	17.7659	16.1708	23.7052	17.2864	20.0433	16.5542	17.1044	17.0116	16.3276	17.1572	18.504	18.0568	18.186	17.1257	18.3342	15.5406	16.4222	15.7963	NA	13.1133	16.7183	15.0554	16.9607	17.1842	13.0623	14.7434	13.7954	20.2554	13.8558	13.5558
ENSG00000189266	18.3621	18.678	18.5523	15.7224	19.9718	17.5239	19.2913	18.7337	19.437	18.5443	9.63888	13.2563	10.474	9.73023	16.9095	18.5222	16.1491	19.3582	18.9465	16.0257	15.8431	18.3421	18.9996	19.6228	18.2532	18.6181	19.0797	17.4284	17.803	19.1358	18.7821	18.3054	18.84	18.6215	18.0435	17.1112	17.9917	14.374	15.1981	17.749	17.1063	18.1268	18.6307	15.0801	17.1794	15.1814	18.6337	15.6734	15.3709
ENSG00000188529	18.6766	19.1314	18.983	15.165	20.1337	17.6116	18.9832	18.9017	18.8804	19.242	11.3259	14.0909	9.96634	11.184	16.628	18.6836	16.2518	18.4687	18.6661	16.7907	17.241	17.9709	18.6523	18.9986	18.6354	19.069	19.5144	18.5581	19.5062	19.5132	19.0876	19.147	19.5839	19.1305	17.9555	17.0761	17.9421	15.0917	14.7715	17.949	17.7528	17.8886	18.7949	15.1456	17.184	14.5548	18.6631	15.1781	15.5348
ENSG00000001460	15.8367	15.8937	NA	NA	16.5744	16.3976	16.1643	16.0083	17.3047	15.0507	9.28884	NA	7.19118	NA	NA	15.9454	NA	16.4281	17.1437	NA	NA	14.9382	15.7519	16.7113	NA	NA	16.0167	NA	16.8924	16.1729	15.8806	16.0814	15.8605	NA	14.0097	14.9552	NA	NA	NA	NA	NA	NA	15.7236	NA	NA	NA	14.4437	NA	14.6435
ENSG00000001461	16.1494	17.3983	17.1302	13.831	18.1459	18.67	17.8162	16.9014	17.124	17.6784	10.7538	11.606	9.07723	8.77819	15.7945	17.3806	15.1791	18.9644	20.1773	NA	11.1993	17.9119	17.1644	18.4456	15.5396	17.4998	16.6732	16.9008	16.94	18.8664	17.5772	17.9869	17.5487	16.8802	16.6936	17.1475	16.3556	14.8536	13.9699	14.789	15.1742	17.1592	16.8965	14.1706	15.5829	14.2338	16.4432	14.6461	17.1638
ENSG00000117602	15.6203	NA	NA	14.9408	NA	14.5488	16.7833	16.2191	16.5421	16.0347	10.3486	13.369	8.05369	NA	16.6044	17.561	12.1075	16.9563	17.3324	NA	NA	16.5516	16.1316	17.5086	NA	16.8394	NA	16.8368	17.7275	18.1752	17.5651	17.8711	17.4787	17.0261	17.9019	17.0215	17.4008	14.8032	15.3072	16.472	NA	18.0778	16.7752	15.1051	17.0414	15.4942	18.6488	16.2162	12.6145
ENSG00000133226	19.3596	18.9421	19.0932	15.9583	20.1974	18.4628	18.8942	19.1524	18.3521	19.7375	11.2493	13.0673	9.43754	10.9533	17.1312	18.8207	17.285	18.6278	18.5167	16.0662	16.8908	18.0471	19.0276	18.5466	19.1006	20.0203	20.3242	18.2995	19.5992	19.5708	19.8001	19.4	18.9673	19.3989	17.9522	17.6676	17.519	15.1342	14.7757	17.0101	17.6852	18.2403	18.6691	14.3183	16.4801	15.0746	18.2484	15.3274	15.4362
ENSG00000169504	19.5632	19.1752	21.7549	14.5304	20.5331	18.626	21.2175	20.6322	18.6973	20.947	12.1526	11.7968	9.12902	10.502	14.7795	17.8781	20.5124	22.2187	20.458	16.248	15.1711	19.7184	20.9533	21.9192	18.0356	20.6862	19.6931	17.7268	18.1763	20.6212	19.9136	19.5506	19.7246	18.603	16.9982	18.4229	16.0907	15.9316	13.5664	18.2047	17.0766	15.8846	20.7106	13.5348	15.4727	13.022	16.4443	13.8975	14.9401
ENSG00000020633	14.5844	NA	14.971	16.2671	NA	NA	15.4948	15.6266	16.8695	15.1015	NA	11.5987	8.83179	11.7472	17.8024	15.2717	NA	NA	NA	NA	NA	17.782	16.0477	17.9662	NA	NA	NA	NA	NA	16.968	16.0266	16.1224	17.9001	18.7676	16.2645	16.7477	17.9924	14.1139	15.9581	NA	17.7931	19.9337	15.3504	14.4534	16.3654	16.3151	18.8136	16.4461	NA
ENSG00000117614	18.0269	17.9261	18.3081	16.1975	19.1256	16.6024	18.6152	18.3199	17.4515	17.6737	9.86387	13.17	9.39979	9.56435	16.6063	17.8857	14.7991	18.3677	18.8074	15.0185	15.0089	17.7779	17.9818	18.8429	17.4623	18.1654	18.4087	17.0738	16.9113	18.4302	18.4329	17.9806	18.5466	18.0897	17.4174	16.8493	17.4908	14.801	14.6927	15.7135	15.9663	17.9806	17.8274	14.2366	15.7379	14.9346	17.4223	15.2366	15.3186
ENSG00000117616	18.9386	18.5941	19.3833	18.5913	19.8549	18.5331	17.96	18.7206	18.3237	18.931	10.442	14.8021	10.8108	9.77421	18.7283	19.1347	17.1628	17.1616	15.911	14.9101	19.1309	15.0992	19.1228	18.6657	18.8116	19.6604	19.9755	18.2887	20.5638	19.7669	19.782	19.8136	19.1938	19.9391	19.2032	16.1143	19.4031	15.397	16.6734	17.2501	16.8811	19.8792	18.9036	15.9679	18.4579	16.5266	19.2798	16.3913	16.8951
ENSG00000183726	18.3112	19.3004	18.6493	17.9801	19.6029	17.7026	19.6545	19.0325	18.8491	18.2978	11.9499	13.5327	10.1269	10.1294	17.2603	18.6787	16.8879	19.2647	19.7461	17.242	15.1316	19.7604	19.0698	20.5166	18.0168	18.5076	18.2873	17.3827	17.3162	19.395	18.9146	19.1129	19.1527	18.5925	17.6946	17.8074	18.1867	17.3237	15.7158	16.5165	16.2066	19.2044	18.6123	15.0199	16.0683	15.9205	18.2164	15.9911	15.9886
ENSG00000238084	16.5828	16.4722	16.0085	NA	17.3339	NA	16.0714	16.5029	16.8225	15.9133	NA	NA	NA	NA	NA	16.6459	14.3987	18.1493	17.783	13.0748	13.136	16.0733	16.219	16.9849	16.5025	15.9467	16.1922	NA	NA	15.7613	16.2914	16.1731	16.3993	16.0286	NA	15.2703	14.4042	NA	12.4039	14.4591	14.3781	14.7056	16.2599	NA	NA	11.9069	15.4436	12.6017	NA
ENSG00000204178	16.4552	17.9227	17.0576	13.8468	18.3881	16.5198	17.8856	17.3746	16.9362	16.4209	11.2715	11.56	8.65645	9.2508	14.9024	17.0011	13.508	17.928	17.5727	16.4183	16.4741	17.4598	17.0691	17.5749	18.3791	17.1279	17.0933	17.6927	17.6028	18.4718	17.5804	17.787	17.377	17.2721	16.1541	16.2774	15.6952	12.9812	13.5582	16.3487	15.2767	16.6756	17.1485	13.2899	14.9786	13.6644	16.5439	14.0605	14.718
ENSG00000157978	17.1729	17.9554	18.3696	16.7949	18.1662	15.5022	17.4401	17.4346	17.8605	16.7667	8.65623	12.5729	8.95435	8.64774	17.3439	17.776	13.7037	17.5909	17.5956	14.939	14.1679	16.7101	17.7208	18.5234	16.8193	17.65	17.1801	18.0681	17.58	18.0761	17.9715	18.1705	17.2559	19.2604	16.1109	16.5103	17.4269	15.7022	15.9956	15.434	14.6364	19.4854	16.7577	14.6864	15.7138	16.473	18.7876	16.5301	14.507
ENSG00000117643	17.5293	17.3774	18.193	NA	NA	17.7356	17.5077	16.4678	15.3199	17.7138	9.94304	11.4297	7.71758	NA	14.5067	15.7356	13.3975	19.0635	19.1831	17.7899	13.3898	16.8598	16.9992	17.3055	NA	17.9234	17.9421	NA	17.7509	17.3095	17.4057	16.652	16.8304	17.7969	15.2225	16.0358	15.2428	NA	13.6705	16.5645	NA	16.5425	16.3185	12.7111	14.7565	13.9516	17.3826	14.1452	15.6731
ENSG00000162430	19.3685	19.3893	18.9018	15.5058	18.9554	18.9799	19.8884	19.6549	18.205	19.2194	11.9906	11.0067	8.92911	7.99206	15.7924	18.905	17.8587	19.6056	19.1487	14.212	14.4695	18.5253	19.4314	19.8396	18.4396	19.4849	19.3997	18.7825	18.8727	20.2542	19.4618	19.4383	18.8975	19.2028	14.3718	18.0271	15.9483	12.9673	14.1614	16.7531	14.1071	17.6492	18.6628	12.7835	14.5856	14.73	17.0125	14.7784	17.3232
ENSG00000228172	16.4368	17.0863	16.1588	NA	16.3198	16.0439	16.8257	16.6729	15.6174	16.0951	NA	NA	NA	NA	13.1998	16.5509	12.7558	16.6366	16.156	NA	NA	15.5456	16.4312	17.0105	15.8338	16.8439	16.7063	15.9035	16.3935	17.0718	16.9026	16.7128	16.3317	16.7005	NA	15.1122	NA	NA	11.8982	NA	NA	14.9754	16.0554	NA	NA	11.8338	14.4147	12.2747	14.3125
ENSG00000255054	16.5784	17.4415	16.6937	NA	16.9434	16.3583	16.8755	16.8181	15.9058	16.657	NA	NA	NA	NA	13.6733	16.1742	14.5778	17.5903	17.0458	NA	11.0963	15.9958	16.2544	17.1429	15.7529	16.9124	16.9833	15.9356	16.5635	17.0809	16.7066	16.8127	16.1296	16.4657	NA	15.632	14.4693	13.1722	12.2311	14.6582	NA	15.3264	16.322	NA	NA	12.4489	14.9796	12.4543	13.1394
ENSG00000272478	15.7186	17.3022	16.4737	NA	16.4167	15.8295	16.0642	15.7693	15.0665	16.2308	NA	NA	NA	NA	NA	15.66	14.5178	17.2776	16.4744	NA	11.7798	NA	15.1982	NA	15.5516	16.3156	16.2611	NA	16.0347	15.6425	16.2629	16.0095	15.9262	16.1021	NA	NA	NA	13.4335	NA	NA	NA	14.9857	15.8364	NA	NA	11.7538	14.5277	NA	13.9932
ENSG00000117640	18.4855	20.0528	18.8651	15.5543	18.7849	18.6811	18.7516	18.2688	17.7124	19.116	11.0114	11.2023	8.96863	8.99369	15.9891	18.2029	19.3113	20.1267	19.0624	15.4957	16.8728	17.2423	17.7736	18.6623	18.3517	18.9134	18.9998	17.7371	18.762	18.3069	18.7268	18.4022	18.2146	18.519	15.4339	16.7084	16.4211	16.0935	14.2249	16.6039	15.5361	17.8412	18.1649	13.1367	14.6864	14.6035	16.8672	14.3901	17.2447
ENSG00000127423	15.8702	17.485	16.6461	NA	18.0574	16.1057	16.2719	15.9308	15.7544	16.4619	NA	NA	NA	8.06525	13.1638	16.1622	14.806	17.4226	16.69	NA	12.1168	15.1978	15.3918	16.4047	15.7202	16.46	16.3953	15.2115	16.1512	15.9081	16.4104	16.1449	16.0953	16.3045	NA	14.6395	14.089	13.8357	11.6893	NA	14.3422	15.1862	15.9861	NA	NA	11.9589	14.6474	11.9754	14.2817
ENSG00000182749	16.1921	18.2906	16.9167	NA	16.6861	15.9915	16.0283	15.9929	14.5591	16.4722	9.64581	10.347	7.14784	8.21646	13.8486	17.8148	NA	19.7724	19.9641	11.1735	11.195	15.0675	16.243	17.0573	NA	17.3525	18.4886	15.5604	16.5269	17.0513	17.2145	16.1089	17.4474	17.1903	NA	16.9621	14.7228	13.2584	12.4883	14.7457	14.728	15.9983	15.6186	NA	13.7598	12.7089	NA	12.8608	14.5099
ENSG00000117632	18.0836	16.6383	18.1564	15.1599	22.2999	20.8503	18.3405	17.1973	18.4412	17.8283	14.6202	10.2567	10.129	11.8086	14.928	18.9895	13.4342	18.3568	18.546	14.3391	18.7069	16.6922	17.9999	20.7902	16.843	19.7329	19.2331	15.8324	18.4451	18.9547	17.835	17.7983	18.2234	18.2962	15.3037	16.5598	15.6338	13.6359	14.2068	16.5978	17.4076	17.2465	17.6505	12.3795	14.9064	13.9998	17.3297	14.1739	19.5338
ENSG00000158006	16.4436	16.572	16.3783	13.3614	17.219	14.8383	16.842	16.277	17.5643	15.5219	9.24867	10.5914	8.96288	8.31638	15.2444	16.5714	11.8046	18.9525	18.8487	14.6252	13.106	16.8222	16.3233	18.3489	16.8942	16.6828	16.0954	17.0286	16.1369	17.2733	16.5631	17.0291	17.2243	16.7383	15.2489	15.9473	15.9273	12.9519	13.2918	15.5838	14.3477	17.1816	16.3281	13.0316	14.7022	13.7026	16.5229	13.799	13.3221
ENSG00000175087	15.5309	15.7791	NA	NA	18.5785	15.0288	16.4887	15.8035	14.3765	15.1739	9.6731	10.9462	7.47412	8.43522	13.635	16.2975	NA	17.0351	16.2085	13.1525	11.9161	16.2217	15.287	16.9564	NA	15.8749	16.0469	15.7655	15.7786	16.5919	16.0007	16.4632	16.3447	16.107	15.3884	15.4856	15.1244	12.814	12.3724	15.4555	14.6843	14.8836	16.0257	12.309	14.2661	12.2212	16.0558	13.0554	12.8877
ENSG00000142684	16.0165	16.0588	15.7108	NA	17.1646	15.0674	15.0353	16.1725	18.0557	15.1969	NA	NA	NA	NA	NA	16.427	12.6751	16.8813	16.7076	15.1403	14.7819	15.1941	16.3306	16.0054	17.1788	15.9448	15.7954	16.015	15.9916	16.662	16.3752	16.0826	16.4571	16.3885	NA	14.6875	NA	NA	11.9445	13.7869	14.0967	14.9714	NA	NA	NA	11.9124	14.7894	12.0697	14.1871
ENSG00000236782	16.019	16.0504	15.7159	NA	17.1608	15.1098	15.0137	16.1729	18.0231	15.2046	NA	NA	NA	NA	NA	16.422	12.6782	16.8448	16.6985	15.0433	14.7238	15.1984	16.3229	15.986	17.194	15.9611	15.8558	16.005	16.0229	16.6337	16.3777	16.0813	16.4589	16.3833	NA	14.672	NA	NA	11.9208	13.672	14.0892	14.9538	NA	NA	NA	11.8722	14.8129	12.0569	13.9921
ENSG00000130695	16.0952	16.0633	NA	13.0301	19.7841	16.1923	15.602	15.9641	16.0965	15.5093	10.1723	11.3984	6.92606	9.19463	14.4427	16.6813	15.0929	16.3981	16.5838	NA	14.6217	15.8396	16.1756	16.9522	18.1647	17.4977	15.5963	15.6031	16.6249	16.4636	16.0664	16.4278	16.6714	16.7829	15.8652	15.4139	15.6488	NA	13.0495	14.6808	15.408	16.3005	15.4298	12.7466	14.8171	13.4106	16.569	13.3246	14.3974
ENSG00000142669	19.6089	18.6499	19.224	21.538	18.8668	18.4525	19.5426	19.0928	22.2479	17.9905	11.8194	13.4458	10.2352	10.6321	19.2699	20.492	17.0597	18.3243	18.8181	18.5954	16.8981	19.1559	20.8097	20.8837	16.8091	19.1635	18.1714	18.0752	18.3338	19.501	18.9491	19.0425	19.631	20.4083	14.7921	18.7016	19.4742	20.8121	17.84	15.4469	15.7192	22.2855	18.6506	16.5322	17.1655	18.2424	19.6438	18.1454	18.3041
ENSG00000158062	18.7237	17.7911	17.8542	19.8035	18.1382	17.9303	17.7083	18.0008	19.9393	17.5538	9.07506	13.243	7.7689	8.44541	18.1527	18.5271	15.1243	17.3045	16.8799	16.1933	15.9929	17.08	19.2038	19.4541	16.7407	18.339	18.0458	17.4222	19.8948	17.8336	18.2844	18.3079	18.6466	19.9505	16.7212	16.6368	18.4731	18.9437	16.5713	15.4367	15.425	20.6182	17.4207	15.5691	17.0658	17.1066	18.8003	16.691	17.7832
ENSG00000169442	14.9988	NA	NA	18.7907	17.9432	NA	16.1783	14.6869	18.0048	NA	NA	13.1861	9.85804	10.6798	18.3456	NA	NA	NA	NA	12.5553	NA	17.0079	18.6394	22.4256	NA	NA	NA	NA	NA	15.5351	NA	NA	NA	19.7754	16.9164	15.3036	19.5337	16.9317	17.449	14.1549	17.0666	19.9154	17.2488	14.9999	17.6986	17.708	19.7531	17.6201	NA
ENSG00000117682	18.5174	17.7086	17.3815	13.979	17.9277	17.32	19.7164	18.5125	18.966	16.9794	10.927	11.2464	8.36302	9.25858	14.9764	17.6081	14.945	18.5546	18.5244	14.5273	14.7003	17.617	17.0921	17.6036	16.3998	17.3692	17.0915	16.7347	18.6439	17.4916	17.4432	17.7297	17.554	17.4538	16.0772	16.8516	15.3752	13.1252	13.1322	15.2768	15.3433	16.65	19.4201	13.3335	14.4757	13.2851	16.0486	13.4434	14.4105
ENSG00000198830	19.4203	19.0929	19.6263	18.5518	21.286	18.0578	19.2473	19.0468	19.9732	19.094	10.6658	12.5099	11.529	10.4932	17.1461	19.5523	16.5062	19.0504	18.1707	16.5816	18.4091	18.325	19.4679	20.6077	19.8	19.3173	19.938	18.4475	19.708	19.8454	19.6616	18.9169	20.0601	19.6094	17.5348	17.5854	17.9519	14.9108	15.3217	17.2747	16.9086	19.382	19.1586	14.3541	15.8485	15.0581	18.2181	15.3962	13.1921
ENSG00000117676	16.4621	17.4795	16.154	20.4471	18.299	15.9773	16.5275	16.4988	20.6734	15.4123	9.27069	14.7326	10.8824	10.9523	18.1635	17.9179	NA	19.0943	19.0193	13.3178	12.93	18.5217	19.0651	19.8592	NA	16.9053	NA	16.9189	17.1647	18.5655	17.7452	18.0698	17.6628	19.4693	17.8617	16.482	19.1433	13.4722	16.8921	15.6708	16.7569	20.7551	16.3991	16.3854	16.6526	17.2219	18.3522	17.0722	15.0401
ENSG00000117713	19.144	19.1082	19.1521	17.0847	20.2631	18.4578	19.2706	19.0589	18.0565	19.1635	12.4247	13.7763	9.85569	11.2425	17.8433	18.775	17.3591	19.2999	18.7397	15.1932	16.8903	18.2112	18.6631	18.621	18.3069	19.2957	19.293	18.1979	18.728	19.4882	18.9735	19.3232	18.2478	19.6244	18.7447	17.936	18.519	15.0905	16.0637	17.765	17.405	18.8089	18.0358	15.304	16.9244	16.6964	18.4179	16.7127	16.3035
ENSG00000060642	16.5614	17.1339	16.4095	13.6184	17.382	15.4597	17.2231	16.445	16.6775	15.4571	8.86163	10.5027	7.50368	8.46562	14.1417	16.4068	NA	18.1884	18.144	14.5754	14.3302	16.4141	15.8873	17.4672	NA	16.531	16.6533	15.6773	15.9793	17.2665	16.7351	16.825	16.3256	16.4161	14.5753	15.4964	15.1088	NA	12.839	14.9658	14.559	16.1493	16.4808	12.419	14.2111	12.9847	15.4471	13.0352	14.0047
ENSG00000204160	18.818	16.7279	17.3953	20.8294	17.9352	17.2415	18.1548	18.3074	17.8117	17.7426	10.7698	14.932	8.80068	9.96629	19.0928	18.0233	14.0769	16.6263	16.4975	15.1847	16.0014	16.9217	18.0745	17.3358	16.2935	17.4462	16.9941	16.2539	18.1399	18.2075	17.2599	18.0109	17.6686	19.0683	17.5448	16.2014	19.7764	NA	17.3039	14.9269	16.3639	21.1254	17.3545	16.2451	15.2468	17.4954	17.3771	17.0335	16.0999
ENSG00000142751	17.0943	17.8441	16.9142	14.7911	18.1991	16.7906	17.204	17.4687	17.1226	16.9608	9.97175	11.3021	8.38354	9.23891	15.1675	17.4127	13.6623	17.5971	17.6553	14.1571	14.8666	16.3301	16.845	16.7166	16.3789	17.3334	17.0461	16.4603	17.5734	17.0681	17.6873	17.2632	17.3997	17.6411	15.215	16.0762	15.8314	NA	13.4965	15.4177	15.4338	17.4029	16.9443	12.9615	14.5737	13.7271	16.8011	13.9389	15.8661
ENSG00000198746	15.9971	16.6092	16.0745	13.6443	16.7942	15.8113	16.0768	16.3962	16.196	16.0061	9.18539	10.6171	7.21881	8.23848	14.0065	16.3036	12.0246	16.5064	15.9404	11.8422	12.3285	16.3554	15.8343	16.4888	15.7622	16.4986	15.8901	15.2147	16.3344	15.7979	16.2904	16.3995	16.2782	16.7784	14.4732	15.4565	15.0545	NA	12.9783	13.9392	14.1842	16.4509	15.8015	NA	13.9361	13.0804	15.7225	13.3023	14.3815
ENSG00000090273	18.837	19.5818	18.6635	15.5268	19.7777	19.1202	18.4274	18.7577	18.9907	19.0681	11.4759	11.3108	9.2715	10.6365	15.4862	18.5373	17.9586	18.5864	18.9745	18.1802	19.5131	17.7811	19.2486	17.9289	18.2613	18.8239	18.5873	18.0503	19.0618	18.7941	18.9577	18.3985	18.7828	18.7124	15.6418	17.5071	16.0503	13.0513	13.966	16.263	16.2437	18.0246	17.4901	13.1766	14.8191	14.368	17.0185	14.4865	18.4894
ENSG00000253368	15.772	NA	17.8325	NA	NA	17.2981	14.8412	15.5643	NA	16.6094	10.6522	NA	NA	NA	NA	17.9989	14.9473	16.4094	16.6017	NA	NA	13.4982	15.9884	16.2817	NA	16.9812	15.511	16.1664	16.3513	15.6307	16.4452	16.0293	16.506	15.6955	NA	14.6089	NA	NA	NA	14.1282	NA	NA	NA	NA	NA	NA	NA	NA	16.2974
ENSG00000090020	17.1931	18.102	17.697	16.7876	17.6221	17.757	17.8636	17.6099	20.0466	17.5059	10.3895	11.2231	9.25563	9.09579	15.5851	17.5074	17.3457	18.0039	17.5776	NA	11.7388	18.0807	18.3127	18.8576	16.4704	17.3036	17.2152	16.4685	17.6932	17.822	17.9933	18.6374	17.8504	18.0682	15.2454	17.0543	16.2678	13.0815	14.005	NA	14.9956	17.4781	16.4493	12.2672	14.4202	14.6157	16.0945	14.524	15.654
ENSG00000225159	16.6929	16.5384	16.406	11.8204	19.0442	NA	15.554	16.7959	16.4381	15.8285	NA	NA	NA	NA	13.4388	17.2917	12.9201	16.1414	15.9159	NA	NA	16.0245	16.9361	16.312	15.6281	16.4507	17.3823	16.1299	16.3739	16.8079	17.0466	16.5037	16.8875	16.3885	15.0861	16.0038	14.1609	12.538	13.0451	13.0447	16.1079	15.0344	15.6059	NA	14.5102	13.4516	16.4631	13.7149	13.2708
ENSG00000142784	18.8506	19.0141	18.6271	18.7957	19.3733	18.8028	19.2584	18.6262	17.2793	19.088	11.1751	12.9416	9.65528	10.0508	17.517	18.3487	18.7205	19.7231	19.6394	15.2071	16.3694	18.9261	18.4749	19.0612	18.9694	18.9165	18.7694	17.9756	18.9334	19.0676	18.7868	18.9163	18.7938	18.7547	17.2587	18.0757	17.924	13.4819	15.8241	15.8916	16.3034	19.4332	17.6542	15.0945	15.4046	16.1534	17.8321	16.0714	17.4175
ENSG00000186501	17.6698	17.8611	17.4129	16.5458	18.0017	17.879	17.4966	17.7311	17.5025	17.4473	10.6178	11.0973	8.51926	8.8358	15.6056	17.7118	14.8694	18.3804	17.9412	15.432	15.5508	16.9941	17.2394	17.9626	16.8561	18.074	17.6401	16.8169	18.358	17.4464	17.9434	17.6981	17.7836	17.9673	14.3173	16.5231	16.1029	13.003	14.2849	14.5228	14.873	18.2846	16.8393	13.0346	14.1178	14.4381	16.8301	14.3371	16.7285
ENSG00000142765	14.5008	NA	NA	18.7507	17.4181	13.6082	14.6771	16.1644	16.393	14.4788	8.12208	12.3106	8.60368	8.55695	17.6868	19.9332	NA	NA	NA	NA	NA	15.1864	16.8137	17.562	NA	NA	NA	19.2527	18.3799	18.7646	18.0012	18.7787	19.4006	19.0388	16.5553	16.9739	17.7133	NA	16.526	NA	15.0499	20.0309	NA	14.334	15.7694	16.4936	17.7442	16.1805	NA
ENSG00000142733	19.1916	17.7546	18.4184	13.0001	17.254	17.4506	17.865	19.9741	17.0936	18.4315	9.48915	9.9655	7.28499	NA	13.6132	20.066	16.9131	16.3619	16.3906	NA	15.1024	16.7679	19.274	16.6377	16.0245	19.1348	17.8693	16.8689	18.1091	18.4641	19.5066	18.737	19.725	18.2618	NA	17.8491	14.3067	NA	12.2207	14.0848	NA	15.3575	17.2977	NA	NA	12.5085	14.6996	12.4376	15.0748
ENSG00000158195	20.0126	19.4407	19.9096	19.316	21.0022	18.416	20.9769	20.183	19.4128	19.7592	11.1457	13.9916	10.6957	11.4954	18.6292	19.9935	17.7034	19.697	19.5794	13.8495	14.1615	20.0094	19.8993	19.7052	17.9421	20.234	20.1423	18.532	18.3343	20.4917	19.2441	19.7255	19.9788	19.858	18.4955	19.5947	18.9651	15.5053	16.407	17.1168	18.0201	20.1745	19.7126	16.3127	16.8893	16.8324	18.8664	16.8678	16.731
ENSG00000126705	17.6807	19.0936	18.6298	11.7153	17.3001	18.4118	17.1835	18.0304	16.0031	18.9074	11.1624	NA	7.26955	8.70947	14.0644	18.9724	16.4917	18.0666	17.5836	13.0328	13.6309	16.4411	17.4697	16.7212	18.8403	18.6768	18.4121	16.8264	19.0801	17.2043	17.9055	18.5489	18.4093	18.6625	13.8494	17.2749	14.8381	NA	12.9936	14.8053	14.7749	15.7966	15.4992	NA	13.6623	13.3547	16.0956	13.3113	15.8463
ENSG00000000938	17.0257	15.9389	15.3633	21.8436	NA	15.8242	16.3576	16.968	17.2148	15.8053	NA	15.7433	7.39884	10.6928	19.5249	15.7651	11.1277	15.443	14.417	NA	13.0616	17.7446	20.4233	17.9893	NA	16.7046	15.396	NA	15.532	NA	16.7579	16.4669	15.8779	20.4379	19.2644	14.5745	20.5269	14.7874	17.9829	13.8301	16.6672	21.7445	17.2241	16.8599	17.8753	18.2615	17.8631	18.0615	13.7196
ENSG00000126709	17.8403	18.89	18.5505	16.3262	15.6421	17.5185	18.013	16.6796	17.7178	18.1113	9.43069	11.8788	8.92475	10.3182	16.0173	16.8225	16.0134	16.6203	17.4122	11.7605	16.3238	20.4897	18.746	21.5364	15.6644	18.0152	16.7736	15.7116	20.3739	18.8111	18.3654	17.026	17.3234	18.2548	16.9167	16.0656	16.1406	13.1569	15.3332	18.0583	16.1307	18.2389	16.2673	13.5569	14.426	15.6297	16.6343	14.8227	16.4383
ENSG00000009780	16.2861	15.9902	16.5177	NA	16.5027	15.3802	17.1827	16.8844	15.8635	16.4974	8.88026	10.8446	7.20549	7.96708	14.3138	16.2682	12.2342	16.6073	16.8279	NA	11.3762	16.222	16.0556	17.4718	16.3165	16.7689	16.3812	15.5579	16.9809	16.5398	16.7502	16.3512	16.7779	16.5724	15.0295	15.7325	14.8186	13.9094	12.3094	14.3818	14.1908	15.7862	17.1862	NA	14.2686	12.2749	15.5573	12.7918	13.5812
ENSG00000117758	18.4702	18.1547	18.3348	15.1453	18.2546	18.4898	19.7331	19.2232	19.2117	17.8987	11.815	12.5749	9.08231	9.4347	15.7301	18.204	14.8622	18.933	19.092	16.0148	13.9251	18.9154	19.3941	19.696	16.6849	18.3473	17.7349	16.9957	19.0406	18.48	18.4676	18.4207	18.1277	18.327	16.7457	17.0296	16.3917	12.9864	13.7043	16.154	15.5171	17.163	19.0914	13.6814	15.4525	13.7413	16.3398	14.1322	16.0451
ENSG00000117751	17.3949	17.3104	17.7188	14.5557	18.7241	16.7378	18.0702	17.8802	17.8109	17.4466	10.8021	11.652	8.38581	9.82727	15.407	17.6157	14.2428	17.9563	17.9479	14.5895	13.7394	17.2774	17.2508	18.4492	16.5404	17.5068	17.385	16.2515	17.118	17.8803	17.5631	17.3389	17.8128	17.6131	15.6713	16.6252	16.4252	NA	13.9862	15.674	15.823	17.4651	17.4735	13.3748	14.9335	14.2155	17.2327	14.4933	15.3926
ENSG00000130775	17.0571	16.4243	16.7877	20.6073	17.0162	16.1609	17.089	16.4423	18.7709	16.4986	NA	15.5448	8.29347	10.8808	18.6341	15.3836	11.9181	14.9538	15.2016	14.9979	12.1386	18.2868	18.9588	20.0459	NA	17.2654	15.1287	NA	16.4024	16.5058	17.0199	17.1113	16.9675	20.4349	19.4176	14.9717	19.4634	13.8335	17.1794	15.1459	16.9875	20.9328	16.8878	16.7471	17.2027	17.5009	17.7151	17.2237	13.4212
ENSG00000117748	17.421	17.2914	17.7221	15.9637	19.5544	17.1983	17.9078	17.6446	17.8044	16.872	10.0384	12.6232	8.59446	9.99274	15.9837	17.0723	14.2434	17.7792	18.2263	12.8207	14.4347	17.0236	17.3126	19.8273	17.9861	17.4782	17.7656	16.0706	17.4206	17.7337	17.833	17.2846	17.4777	18.1068	16.7186	16.5439	16.8152	13.6585	14.8004	15.6201	15.9416	18.1905	17.3277	14.1964	15.3308	14.9556	17.6184	15.1424	14.9552
ENSG00000158156	15.7211	16.0095	16.3457	17.2113	NA	15.0658	15.6365	15.6332	15.7131	15.5105	NA	12.3696	6.97859	7.7206	15.848	15.8268	12.0055	16.4464	16.3967	12.8845	14.2716	15.5656	16.3067	16.4421	NA	16.1154	15.9777	16.3152	15.4741	15.8437	16.0566	16.3788	15.6969	16.7935	14.6837	14.6705	17.0294	NA	14.6306	13.8225	NA	18.7477	15.3661	13.7733	13.8989	14.868	16.0192	14.5565	14.8835
ENSG00000158161	16.5319	16.9392	16.9584	15.365	18.4791	16.4637	17.3156	17.131	16.9241	16.5329	10.3019	12.0439	8.54195	9.7266	15.5782	17.3775	14.617	18.4515	17.9888	12.678	14.0529	16.1564	17.2513	16.8707	16.8114	17.1682	16.8874	16.4259	17.5677	17.8921	17.5172	17.2146	16.6629	17.5028	17.0499	16.2265	16.3061	13.13	13.6218	16.2289	16.2988	17.1829	16.6263	13.5839	14.9724	14.033	16.3858	13.9982	15.148
ENSG00000228589	17.1325	17.6691	17.371	14.7108	18.4273	16.72	18.0755	17.5019	18.6804	16.8303	NA	NA	NA	NA	15.1263	17.0369	14.6063	18.2204	18.3329	16.8967	16.9199	17.7607	17.7229	18.301	15.8262	17.4242	17.1809	17.3107	17.5848	18.2939	17.6903	17.4792	17.4795	17.5716	14.5893	16.1144	15.7996	12.7916	13.3283	14.6754	15.4751	17.2556	17.1443	NA	14.0861	13.8666	16.2179	13.6903	15.0565
ENSG00000169403	16.009	15.5414	NA	20.2278	NA	NA	17.1529	15.4953	16.7422	15.1131	NA	14.8734	7.92646	9.43513	18.5234	16.0644	NA	14.7734	15.5437	NA	NA	20.131	17.6518	19.2158	NA	NA	NA	NA	NA	15.8999	NA	15.7628	16.0084	18.1527	17.9504	15.7986	19.9148	14.3987	16.6499	13.9833	15.5857	20.5598	16.4529	16.4242	15.9367	17.1531	17.0075	16.8886	13.3762
ENSG00000126698	18.5564	18.3769	18.6429	15.6436	19.8018	18.0654	19.0225	18.7519	18.4986	18.4304	11.5418	12.2712	9.41171	10.6751	16.0441	18.4372	16.569	18.9048	18.7599	15.8867	16.1075	18.5714	18.8043	19.7487	17.6945	18.413	18.5135	16.8011	18.0039	18.4314	18.7056	18.1107	18.6123	18.5501	15.961	17.1556	16.9144	14.5685	14.5159	16.2457	16.5014	17.7788	18.6247	13.6325	15.4818	14.8275	17.778	14.853	16.7696
ENSG00000130770	17.4298	18.3405	17.8255	15.1702	19.7852	18.4815	17.4664	17.122	19.9661	17.1539	11.6287	11.1894	10.2754	10.0555	15.9968	18.712	18.5208	20.7018	20.6007	16.3396	18.6423	18.158	17.9576	19.1176	19.95	17.9428	18.0808	17.3577	19.0772	18.6367	18.1738	17.8929	18.1859	18.1554	15.6402	17.2054	16.6326	14.6694	14.3672	16.2386	16.4003	17.7978	16.7689	12.9936	15.1051	14.4594	17.0861	14.5165	17.3222
ENSG00000130766	17.1403	16.4607	16.9448	14.651	20.233	16.9276	16.7971	17.8333	16.8641	15.5088	10.2458	10.7763	8.68617	9.59668	14.3286	15.6779	13.2623	18.738	18.2597	13.5101	14.209	14.8895	17.3919	17.3212	17.9702	16.2402	18.1999	16.0441	16.2296	16.3243	16.8702	16.9845	16.4676	16.6827	13.9822	15.2833	15.267	NA	13.0275	15.3503	15.7734	16.8719	16.1535	NA	14.8468	13.2347	15.4426	13.2387	15.0614
ENSG00000130772	15.7287	16.1689	NA	14.4795	17.2481	NA	16.2632	15.8913	17.7883	15.111	9.05559	10.065	8.07691	8.86643	14.2852	15.7882	NA	17.3425	16.5493	13.1218	12.9424	14.9007	15.0095	17.425	16.0289	NA	NA	NA	15.4402	16.2084	15.6316	16.0081	15.5575	16.6545	14.2187	15.0587	15.3508	NA	13.1472	14.6305	14.8365	16.5432	16.1135	12.4981	NA	13.1174	15.7758	13.2954	13.795
ENSG00000204138	17.3161	17.8167	17.842	13.6021	18.8472	16.1787	17.8948	17.687	18.134	17.4747	10.7885	11.2686	8.921	9.72714	15.433	17.6927	14.6937	19.0336	18.5607	15.146	14.6957	16.7429	17.4569	17.5857	17.0171	18.2028	17.7522	17.0183	16.6475	18.4442	18.0968	18.3075	18.1648	17.9002	15.9664	17.1504	15.7534	13.9509	13.1903	16.6402	15.9521	16.6556	17.4576	12.82	14.9539	13.4412	16.5739	13.8999	15.0243
ENSG00000242125	17.1356	17.2037	16.2927	14.0318	20.1884	16.2501	15.5874	17.4023	18.3843	17.3363	9.40394	11.7161	8.03434	10.2231	15.3735	18.7293	12.6192	15.4182	15.1989	NA	16.9833	16.1873	18.085	15.9844	17.3212	17.1011	18.0848	16.5903	17.445	18.3558	17.9008	17.6449	17.9095	18.5533	16.0745	15.437	15.8147	13.7755	13.505	18.0954	17.1253	17.0693	16.358	16.353	18.013	13.4941	17.2376	13.4583	15.1565
ENSG00000180198	17.0527	16.84	16.0689	13.9885	19.5386	15.115	16.4983	17.3872	19.3247	16.7577	9.49417	10.7249	8.21585	10.4069	14.5675	18.6268	12.8565	15.7032	17.1417	13.7115	16.4318	17.0705	18.1972	17.0799	16.4686	16.9757	17.8585	16.3717	15.3105	18.4489	17.1075	17.9843	17.1323	17.5586	15.0384	15.9032	15.4996	NA	13.5891	15.2325	16.5163	16.5413	16.1513	12.2392	14.6597	13.4787	16.671	13.5646	13.7602
ENSG00000180098	16.7501	16.5306	16.8196	13.5819	17.7244	15.5854	16.5845	16.8407	16.7678	16.5383	9.51637	10.8017	7.4878	8.82613	14.7352	16.9364	12.2288	16.3699	16.6591	NA	13.1541	15.6332	16.8895	17.7977	16.6756	16.7995	16.9665	15.8052	16.0509	16.2755	16.6938	16.9139	16.9222	16.983	15.3681	15.6416	15.0927	13.3333	12.8841	14.5342	15.1205	16.4084	16.5861	12.3588	14.5763	13.0665	16.1306	13.1601	14.5931
ENSG00000197989	17.0433	16.0676	15.9801	13.0295	17.5263	16.2942	15.3321	16.7729	17.5565	16.9693	8.80818	10.4927	7.869	9.25568	15.1106	17.7122	12.047	NA	NA	NA	16.4417	14.8356	17.8368	15.9023	17.6602	17.3427	17.7977	16.4205	17.1278	NA	17.7572	17.8313	17.0271	17.9526	15.5725	14.78	15.5101	NA	13.1656	14.8374	15.4768	16.6817	16.0781	12.3745	16.0821	13.2322	17.1643	13.2654	14.6772
ENSG00000120656	16.6892	16.5525	16.756	14.8766	18.1878	15.3376	17.145	16.8149	16.5017	16.0802	9.43632	11.5556	7.64594	8.7716	14.7484	16.9076	13.3653	16.7209	17.0292	14.3058	13.8958	16.1608	16.9802	17.7203	16.6024	16.7526	16.6054	15.6565	16.3586	16.5559	16.765	16.441	16.7435	16.683	15.3711	15.4237	16.1281	13.0842	13.6145	14.5086	14.6025	17.0209	16.502	13.0097	14.4478	13.7343	16.147	13.8666	14.0395
ENSG00000162419	16.0594	16.0997	16.4133	13.6956	17.1831	15.1339	16.5286	16.6671	17.2836	15.7749	9.54194	11.5778	7.46058	8.89621	14.937	16.422	NA	16.4017	16.67	NA	11.1559	16.381	16.566	16.6566	15.0166	16.523	16.6099	15.283	16.0136	17.0184	16.5199	16.332	16.3572	16.8785	16.3512	15.8164	15.5602	13.5053	13.2157	15.0281	15.0353	16.5044	16.1584	13.2847	14.7073	13.4657	15.9155	13.6813	14.0244
ENSG00000198492	17.9742	18.5127	17.8712	15.3605	19.1698	17.1352	18.7239	18.5453	18.5803	17.8238	11.2241	12.6248	9.23109	9.91306	15.9359	18.4422	15.6359	18.572	18.6513	17.2887	16.6198	17.9191	18.0776	18.9061	17.7057	18.0922	17.8569	17.3411	17.4831	18.5803	18.2007	18.4569	18.5267	18.4512	16.715	17.3114	16.7279	14.415	14.3707	16.9459	16.3719	17.8953	17.9392	14.1583	15.7303	14.5765	17.3719	14.8159	14.881
ENSG00000159023	18.1746	18.1164	17.7818	18.505	21.6471	16.7596	18.9933	18.1898	17.4274	17.9827	11.5743	15.0616	9.44538	9.74719	18.6062	17.9486	15.6281	18.1384	18.2763	16.3798	18.1265	18.6784	18.132	18.6488	17.8884	17.3367	18.3775	17.8994	18.0237	19.2192	18.0872	18.2952	18.4173	18.697	21.9206	17.1591	19.3919	15.9596	16.5927	17.624	16.5757	19.9152	18.7092	19.2799	17.7305	17.1139	20.1942	17.2094	14.6086
ENSG00000253304	17.1268	16.158	17.2067	14.8224	17.8179	14.9433	17.58	17.0341	15.2928	18.5562	NA	NA	NA	NA	15.8012	16.305	12.522	16.0833	15.8677	13.8882	13.9628	15.1583	16.6003	16.7899	NA	17.4412	18.5656	15.3685	16.1847	17.3339	17.3817	16.2636	16.9824	16.9017	16.5077	15.5504	15.6634	13.3804	13.8942	13.52	14.103	17.3752	17.5983	14.8006	14.2996	13.9347	16.8491	14.3338	13.5123
ENSG00000116350	19.5506	19.0508	18.9005	17.2177	19.5253	18.4387	19.1847	19.6874	18.9309	19.6194	11.0655	13.7869	9.83808	11.0989	16.9079	19.516	17.1668	18.1288	18.4114	17.332	19.1297	17.6601	19.8296	18.6611	18.5648	19.3591	19.5077	18.4943	19.2805	19.2567	19.7887	19.3094	19.7291	19.6336	18.1628	17.4254	17.5625	14.2693	15.1546	17.5907	17.3236	18.9798	18.9184	15.165	16.1813	15.5074	17.9216	15.6325	16.9553
ENSG00000116353	17.1672	16.8935	16.2785	NA	17.5351	16.8849	17.2793	17.4772	16.1346	16.2037	9.8698	NA	6.61924	8.63258	NA	16.4436	14.9031	17.3545	17.0936	12.8859	13.9566	14.9731	16.2464	17.0352	17.1729	16.8757	16.5624	15.6711	16.153	16.665	16.5593	16.7881	16.5768	16.3792	NA	16.0233	NA	NA	11.8182	14.1563	14.5676	14.9599	17.0459	NA	NA	11.7041	14.82	12.0782	15.2475
ENSG00000060656	17.5624	15.9468	17.9058	NA	15.8034	17.4606	17.5181	17.6248	NA	17.0736	11.1721	NA	NA	NA	NA	16.0503	15.3126	16.5732	17.0796	13.0168	12.6961	17.7431	17.5166	17.9953	17.4175	19.3431	18.5646	17.0446	17.4936	17.9446	18.2752	18.5904	17.8457	16.0997	NA	16.7847	NA	NA	NA	14.5785	NA	NA	16.1604	NA	NA	NA	NA	NA	15.9705
ENSG00000162511	18.7945	18.3667	19.0655	22.7103	20.0194	17.1396	19.5181	18.9751	19.9978	17.9061	NA	16.9313	11.6105	14.0692	20.636	17.2869	15.0674	17.1452	17.0292	17.9603	14.6657	21.8523	20.9814	22.9974	14.8288	18.5889	16.6194	16.0711	16.9342	18.5641	19.1696	18.3487	18.4182	22.0701	18.9125	17.5274	21.5635	17.0299	19.1968	16.9249	20.0334	23.1166	19.4507	18.3199	19.3326	19.3901	21.3224	19.5452	16.618
ENSG00000162512	19.0409	20.7987	20.1322	NA	20.2847	20.3303	19.5895	18.8694	18.0398	21.3102	13.8547	NA	9.03986	NA	NA	16.3284	17.6297	16.6751	18.0891	17.2919	14.9358	21.7072	18.5943	18.804	15.3826	19.7798	17.9532	16.3336	17.9149	19.1899	18.4657	18.2408	17.5683	20.2284	NA	17.2374	NA	NA	NA	17.3395	NA	NA	18.3815	NA	NA	NA	14.2794	NA	19.1144
ENSG00000134644	18.653	19.0473	18.6236	14.7553	19.4833	17.9533	19.6492	19.0374	17.5834	18.4916	11.8809	13.8731	9.50947	10.3561	16.1292	18.0517	16.6196	19.9061	19.0719	15.8483	15.1376	18.6305	18.5788	18.8821	17.9204	18.9634	19.0325	17.6717	18.8583	19.4476	18.9373	19.0366	18.492	18.5313	17.859	18.0816	17.5287	14.2454	14.6866	17.6281	16.7136	17.3735	18.7783	14.9564	16.8368	14.993	17.9582	15.2792	16.5456
ENSG00000060688	17.0301	17.1209	16.852	14.4801	18.7341	15.8077	17.3374	17.1898	17.9319	16.7169	10.0425	11.4928	8.30898	9.97112	15.1264	17.1531	13.3299	17.2871	17.1315	13.8693	13.8958	16.4574	17.1565	17.9592	16.2883	17.0413	16.9204	15.7838	17.353	17.8312	17.5191	16.828	16.9974	17.5645	16.0567	16.2299	15.7777	13.6889	13.6794	15.5571	15.8831	17.2867	16.6392	13.4457	14.9588	13.9344	16.5821	14.1254	13.7012
ENSG00000121766	17.1306	17.2868	17.1436	13.599	18.3549	18.0013	17.4688	17.4901	17.122	17.0095	10.9949	10.4158	7.60622	9.04585	14.589	17.1353	15.0627	17.7772	17.7288	12.8202	13.1752	16.7991	16.9539	18.4326	16.493	17.4414	16.8108	15.8892	17.7275	17.4715	17.3501	16.9908	17.5395	17.1438	15.2478	16.2451	15.6156	15.8441	13.2354	14.6083	14.952	16.1712	17.0202	12.5336	14.5332	13.3019	16.1374	13.5201	16.8156
ENSG00000121769	16.5952	17.3456	16.6127	NA	NA	17.887	15.3775	15.0472	NA	15.1597	11.6682	NA	NA	7.74392	NA	NA	22.9744	19.9526	18.7887	NA	NA	16.1822	15.6724	15.0226	19.0044	15.6875	15.4099	NA	NA	16.5869	16.583	16.3251	15.5561	15.8077	NA	14.883	NA	NA	NA	NA	13.9236	NA	15.2523	NA	NA	NA	NA	NA	16.5951
ENSG00000168528	15.5845	17.6589	NA	11.857	15.7726	NA	16.4491	17.5951	20.7983	13.3388	10.3463	NA	10.3595	8.68444	NA	18.9992	NA	19.7328	20.3527	19.3828	18.4615	16.3986	17.2443	18.6431	19.085	NA	NA	17.1617	16.8276	19.6995	18.1524	20.3698	18.8062	NA	NA	17.1261	NA	NA	NA	15.9262	14.6931	14.0326	NA	NA	NA	NA	NA	NA	NA
ENSG00000142910	20.0601	18.627	20.4666	NA	NA	16.6477	19.3974	19.9291	18.6587	19.7046	8.05941	NA	9.11686	NA	NA	17.6642	19.3829	19.3736	20.1278	15.7185	15.8035	15.932	19.6329	18.0295	17.1752	19.5788	17.7196	17.3946	19.3861	17.847	19.6768	19.5385	18.7585	20.4792	NA	16.4477	NA	NA	NA	16.2741	NA	NA	18.4345	NA	NA	NA	NA	NA	15.1389
ENSG00000162517	18.3463	18.5024	18.5448	16.4525	18.2883	18.2207	18.658	18.3928	18.5804	18.2483	10.6117	11.6535	9.07589	9.99679	15.4717	18.287	16.0535	18.9772	19.3139	16.5833	16.5548	18.0689	18.6113	19.056	17.556	18.4598	18.1043	17.0013	18.2304	18.343	18.62	17.9259	18.5	18.402	14.9815	17.2188	16.3224	13.8843	14.5385	15.447	15.6774	18.1661	17.9313	13.5126	15.0894	14.6524	17.0235	14.6881	17.1285
ENSG00000084636	18.8841	17.9036	19.8438	NA	NA	18.8634	18.4663	18.8891	16.7279	20.9842	9.39361	NA	8.97543	NA	NA	17.5959	17.7948	14.6604	15.646	NA	9.50148	15.7291	17.8373	17.1182	16.7751	20.2328	20.797	16.2427	18.93	18.8397	19.6542	18.2324	20.1618	17.6146	NA	17.8562	NA	NA	NA	14.1047	13.6054	NA	17.3966	NA	NA	NA	NA	NA	17.3246
ENSG00000184007	19.766	19.281	19.495	18.705	21.3291	19.2675	20.9941	20.477	19.8409	19.1987	12.2263	15.0904	11.0683	11.3507	18.2418	18.6696	19.5635	19.5825	19.9825	19.1177	17.0458	19.6644	20.2265	20.3021	19.4146	19.4676	19.649	18.4745	19.3699	19.7425	19.7298	19.37	19.4752	19.5813	19.7736	18.0417	19.0758	17.1805	16.6767	17.9009	17.6383	19.969	20.2847	16.1984	18.0148	16.8858	19.3254	17.2396	18.6265
ENSG00000121774	18.9916	18.8695	19.0476	16.6035	20.9911	18.2186	19.7536	19.3575	19.2219	18.71	12.7507	12.9094	10.4365	11.7278	17.0061	19.1533	17.1795	19.2624	19.4893	18.2862	16.6164	19.1477	19.2123	19.3929	18.9135	19.0151	19.6232	17.9211	19.0182	20.0596	19.1678	18.9653	19.2765	18.9836	17.7697	18.1621	17.7163	13.9069	15.5041	17.2237	17.5929	18.8427	18.808	14.6762	16.1968	15.7416	18.2339	16.2076	15.621
ENSG00000121775	16.5797	16.3577	17.102	13.4541	17.2803	16.2241	16.354	16.5184	16.1161	16.156	9.37009	10.3194	7.08286	8.68376	14.3211	16.885	12.3815	15.9847	15.4731	13.192	14.4691	15.4248	16.8665	17.05	15.7996	16.9564	16.7845	15.4221	16.6416	16.5869	16.7871	16.4338	16.335	16.9508	14.2452	15.4946	15.0231	13.5299	13.0885	NA	14.7258	16.5905	15.9531	NA	13.964	13.2929	15.9278	13.4629	15.3351
ENSG00000250135	15.0807	15.8325	15.6799	NA	16.0738	NA	15.7508	15.6928	NA	15.3627	NA	NA	NA	NA	13.2111	15.815	12.047	15.9933	15.7111	NA	NA	14.9073	15.6842	15.4867	15.3318	15.743	15.3964	NA	15.7765	15.9444	15.9614	NA	15.6916	15.8773	15.0911	14.8546	14.1035	NA	NA	14.1856	14.3769	NA	NA	NA	13.8857	11.865	14.6763	12.0106	14.22
ENSG00000025800	18.3444	18.8572	18.633	16.3283	19.019	18.2279	19.3449	18.8799	17.913	18.887	11.7758	12.9186	8.94487	10.349	16.658	18.7008	17.9617	19.2905	19.3514	16.3517	15.9568	18.4727	18.7002	18.1138	18.7031	18.5475	18.3467	17.6739	19.0448	19.053	18.9214	18.6529	18.5736	18.4762	17.361	17.8405	16.9726	14.6685	14.3545	17.5383	17.1109	18.1055	18.3532	14.7338	16.2734	14.7676	17.6007	14.9274	16.0427
ENSG00000084652	18.9334	19.3367	19.1804	15.7454	19.8376	17.8594	18.8113	18.8742	18.2704	19.386	11.6128	12.3005	9.37171	10.9532	16.1153	18.8251	16.2848	18.5266	18.4977	16.515	18.1991	18.4456	18.4908	18.0206	18.3957	19.1336	19.0027	18.1573	19.1179	18.5995	19.0268	18.6756	18.268	18.9528	16.8505	17.9645	16.7445	14.0509	14.8953	17.0836	17.3136	18.1138	17.9065	13.9946	15.6843	14.9757	17.6238	15.0239	16.7657
ENSG00000160055	16.6552	16.7112	16.4053	14.1989	16.8344	16.1611	15.3856	16.2575	17.1961	15.9773	9.16477	10.6319	6.78306	7.7887	14.3001	16.7096	12.6382	16.0123	15.8227	NA	13.6059	15.0662	16.2157	16.7891	NA	17.0374	17.0742	15.724	18.2711	16.4247	16.8487	16.721	16.4527	16.9518	14.9881	NA	14.8484	12.8661	12.8444	14.2265	14.2121	16.1217	15.7169	12.3214	13.6724	12.7914	15.12	12.7086	14.0437
ENSG00000084623	19.4318	19.5573	18.9061	16.8174	20.36	18.5644	19.6776	19.5846	20.6927	18.9508	11.6821	12.3951	9.83178	11.5922	16.2035	19.7121	18.6506	19.909	19.7449	18.3093	18.7557	18.9998	19.6933	19.953	19.3795	18.9458	19.3141	18.4943	19.4219	20.2304	19.5659	19.0602	19.3529	18.9843	15.8156	18.3408	16.9688	13.8004	14.96	17.3281	17.3681	18.543	18.8143	13.9146	15.785	15.2248	17.644	15.3906	16.6071
ENSG00000220785	17.5811	17.387	17.5346	NA	NA	15.1706	15.4881	16.6865	NA	16.1465	NA	NA	6.83514	NA	NA	15.9017	13.1397	NA	14.2217	NA	12.0434	NA	16.816	16.4156	NA	17.5097	18.872	16.5806	18.6264	NA	16.9988	16.9048	16.7259	16.6401	NA	NA	NA	NA	NA	NA	NA	NA	16.181	NA	NA	NA	NA	NA	13.13
ENSG00000116478	18.2401	18.8451	18.6024	17.6081	20.3473	17.0588	18.1838	18.1607	21.0442	18.6134	10.1339	12.9056	10.5665	11.3019	17.1359	19.5607	15.5188	18.7666	19.4215	17.2525	17.2771	18.0446	18.5899	19.4802	16.3578	18.4593	19.0843	17.8383	19.2062	19.9445	19.0075	18.9627	18.4654	19.4242	17.56	17.2828	17.9595	14.2736	15.8943	16.9014	17.3605	19.258	17.4626	14.6748	16.3575	15.9196	18.5433	16.1219	15.6453
ENSG00000175130	16.7305	18.0649	16.098	15.4088	19.038	19.6864	17.859	17.6121	18.4566	15.4196	14.2041	11.6461	10.2326	11.9453	15.9942	16.4225	16.3503	16.3442	17.3592	17.4297	14.0436	17.2855	17.7855	19.9383	NA	18.9954	20.9453	16.1621	16.6371	21.1246	18.6042	19.0965	17.9072	18.6216	13.8032	16.2838	16.6887	NA	14.9792	16.3015	17.334	18.8505	16.321	13.0676	15.3712	15.3546	17.0454	15.2762	18.769
ENSG00000225828	16.0219	16.6172	15.8994	15.1825	17.7005	15.1454	NA	16.2825	NA	15.9582	NA	NA	6.58263	NA	14.9409	16.1023	10.8946	NA	NA	NA	14.4857	NA	15.474	NA	15.7929	16.8798	17.376	15.4959	16.9468	NA	16.6754	16.9539	16.957	17.3885	14.1466	NA	14.6866	NA	13.1544	NA	13.8688	17.1309	15.988	NA	13.7623	13.1342	15.9061	12.8692	14.475
ENSG00000162526	15.3298	16.0251	15.4097	13.8786	17.1142	NA	NA	15.6254	NA	15.1853	NA	NA	NA	NA	14.1093	15.5237	NA	NA	NA	NA	12.6214	NA	14.7615	NA	NA	16.2278	16.6183	NA	16.2016	NA	16.0468	16.2979	16.2238	16.6352	13.9908	NA	14.1323	NA	12.2927	NA	NA	16.1708	15.63	NA	13.4514	12.29	15.2309	12.1693	NA
ENSG00000160058	18.6385	19.285	18.8118	16.8944	19.7076	18.8129	19.264	18.7794	18.0249	18.3834	11.5416	12.6493	9.79421	9.33933	16.5742	18.2642	16.4291	19.0718	19.4129	18.1442	17.5809	18.2597	18.1653	19.0132	17.6103	18.8568	19.4281	18.3546	19.4274	19.4036	18.8599	19.0458	18.5821	18.6356	17.0364	17.3943	17.3285	15.0165	14.8926	16.7143	15.8517	18.4585	18.6618	14.7135	15.6593	15.2298	17.7774	15.1681	17.4755
ENSG00000160062	15.5104	15.7909	16.3692	NA	NA	NA	16.7582	16.729	15.5158	15.8025	9.15986	NA	6.1109	NA	NA	15.5291	NA	16.3558	15.7196	NA	NA	15.3349	15.85	16.4972	NA	16.4106	16.3366	15.2036	16.2012	16.7864	16.5872	16.1217	16.1739	NA	NA	15.1443	NA	NA	NA	14.6443	NA	NA	16.6923	NA	NA	NA	NA	NA	NA
ENSG00000176261	16.2	16.437	16.3955	12.5584	17.5542	15.8034	16.4313	16.4457	17.1198	16.192	9.45502	11.2245	7.96765	9.03071	14.6009	16.6343	12.8049	16.5675	16.8544	12.9898	13.2005	15.9528	16.768	17.0918	16.0745	16.4959	16.1781	15.6682	17.1472	16.5835	16.8688	16.3789	16.6486	16.8209	15.4951	15.2528	15.0983	13.781	12.7144	15.0356	15.3589	15.2187	16.2811	NA	14.2398	12.7599	15.5839	13.054	14.4923
ENSG00000162521	18.8351	19.1686	19.1274	16.834	21.0242	18.4768	19.7548	19.1375	18.6565	19.2194	12.1818	13.2134	9.99392	11.0089	16.9816	18.8696	17.1998	19.4889	19.4288	16.5326	17.6178	18.7215	18.8561	20.154	18.2209	19.1841	19.1078	18.3971	19.3477	20.1826	19.4364	19.225	19.0761	19.2541	18.0545	18.0006	17.4457	15.7959	15.1683	17.8251	17.6563	18.6953	19.0766	15.0437	16.6924	15.2621	18.2781	15.5628	16.5243
ENSG00000162520	16.3211	16.9699	17.7153	NA	17.4064	15.8954	18.2729	16.8147	16.578	17.9878	8.48464	NA	NA	NA	14.2012	16.3653	14.4724	16.7148	16.1619	NA	11.7208	16.2128	16.6727	18.1197	17.2836	17.1792	16.54	15.6127	16.4423	17.7304	16.9601	16.929	16.6638	16.809	15.806	15.8775	14.7992	14.2359	12.39	15.5107	14.9047	15.6017	17.6742	12.5068	14.621	12.1213	15.5677	12.844	14.5803
ENSG00000162522	16.4356	20.5247	17.0171	NA	19.4124	18.5464	18.0423	18.0215	20.3194	16.843	11.4896	NA	11.0105	NA	NA	19.9857	12.8274	20.1983	19.97	11.4188	14.3923	18.9774	17.997	18.3863	14.7459	17.9305	18.5794	19.4987	17.936	21.1825	18.6703	20.4985	20.1406	15.847	NA	19.054	NA	NA	NA	15.2157	NA	NA	16.1313	NA	NA	NA	NA	NA	17.1013
ENSG00000134684	18.3043	19.4201	17.7891	15.6387	21.8489	19.0342	18.2738	19.0151	19.6942	17.8743	12.2572	12.0489	8.91237	11.1835	16.0616	18.4769	16.5151	17.9834	18.1567	16.9891	18.9082	18.6674	19.5986	18.4517	18.8407	17.9056	17.6659	18.122	18.8003	18.8568	18.3469	18.3916	18.4837	18.4947	16.5373	17.0846	16.4418	13.8481	14.6172	16.14	17.6533	18.1066	17.7787	13.64	15.5815	14.7752	17.972	14.919	16.869
ENSG00000116497	17.3367	17.5418	17.741	14.64	18.776	16.4023	17.2957	17.5336	15.9326	17.3749	10.308	11.9545	8.39814	9.74894	15.4536	16.9769	12.8512	16.8015	16.2762	NA	13.4554	16.2911	16.7574	17.6532	16.6319	17.9412	18.1532	16.1274	17.4227	17.3083	17.605	17.4213	17.1236	18.0326	17.1689	15.3537	15.9526	14.0174	13.8738	16.2015	16.6664	17.0706	17.0885	13.92	15.3953	13.8618	16.9239	14.0677	14.745
ENSG00000121900	15.9651	16.114	16.3976	NA	16.5655	17.1619	16.5659	16.4727	22.9118	16.7994	NA	NA	10.2484	NA	NA	18.7445	11.3606	16.1677	17.6762	NA	NA	16.9693	16.9203	17.7934	NA	16.4503	16.2574	15.9038	16.5808	18.0498	17.2376	17.6516	18.2527	16.1565	NA	17.1568	NA	NA	NA	NA	NA	NA	15.5049	NA	NA	NA	NA	NA	16.8409
ENSG00000116514	16.8637	16.8464	17.4116	17.2471	17.5371	16.7274	16.9923	16.5369	19.7433	16.8348	10.4879	13.9648	9.18596	9.06591	16.725	17.6789	13.2892	18.1376	17.5324	13.986	12.9433	17.5342	17.7903	18.3557	16.6571	17.2227	16.5798	15.5101	16.6106	17.8633	17.4293	17.2862	17.5459	17.1649	17.5247	16.4746	17.8288	NA	15.3031	14.6172	15.0437	18.9489	16.1939	15.1237	15.5191	15.6631	16.5433	15.3649	14.0577
ENSG00000004455	19.2823	18.7071	18.0356	16.594	20.6539	17.2045	19.0569	19.1284	20.196	18.1535	10.8208	12.8665	10.4805	11.2943	16.3092	19.2049	16.7811	20.3594	19.9911	17.0602	19.0813	18.4347	18.8962	19.3467	18.693	18.6821	18.3069	17.6589	18.6145	19.1561	18.6822	18.6757	18.7934	18.6328	16.7935	17.6406	17.1774	13.4182	14.7312	17.1547	17.5657	18.3775	18.7927	14.4323	15.9192	15.0441	17.3914	15.2402	15.8833
ENSG00000116525	15.2844	16.5836	16.036	12.6821	NA	15.8553	15.1576	15.9122	14.8358	15.4922	9.96259	10.5605	6.43111	NA	14.3493	16.1075	NA	15.3856	15.6043	NA	NA	14.8521	15.319	16.2603	16.0226	16.5012	15.8742	NA	16.6326	16.8547	16.296	16.4946	16.9887	16.4771	14.7775	15.73	14.9665	NA	12.8862	NA	NA	16.4408	NA	12.3587	13.933	13.2495	15.7296	13.2284	13.9923
ENSG00000160094	17.2471	17.2191	17.8624	13.8239	NA	17.1908	17.545	17.2554	14.8049	17.8739	10.8944	10.9099	7.79116	8.10348	14.9064	16.769	15.0728	18.3511	17.1895	12.8266	11.3622	16.9557	17.0576	17.8295	16.7718	17.8833	17.2362	16.3078	17.2169	18.1749	17.5575	17.5501	17.2924	17.6257	14.7595	16.8315	15.6517	NA	13.4962	14.7651	13.8515	17.3106	16.6851	12.411	14.4159	13.7223	15.6454	14.0889	16.1195
ENSG00000134686	19.3858	19.371	18.692	20.4847	18.8883	19.1508	18.8222	20.4363	18.8033	19.5601	11.6927	14.7718	9.29719	8.97075	18.0598	18.6643	18.5902	19.3496	19.357	20.1316	17.5234	19.5731	20.5304	18.3019	19.2378	19.5335	19.3732	18.1321	19.5123	19.1742	19.6285	19.3314	19.2606	20.2195	17.1808	17.2572	19.0114	NA	16.566	16.5332	14.8392	20.4855	18.0362	15.8784	15.2621	16.767	17.1083	16.5764	17.418
ENSG00000187513	17.3625	16.9269	16.9637	NA	NA	15.8396	17.344	17.6566	NA	16.0267	NA	NA	NA	NA	NA	15.4343	15.234	17.5766	15.8126	14.051	12.6391	15.2336	16.8492	16.4852	15.9553	18.2215	17.077	NA	15.6416	16.0731	17.4217	16.1932	16.3319	16.2726	NA	14.8951	NA	NA	NA	NA	NA	NA	16.5012	NA	NA	NA	NA	NA	13.7139
ENSG00000163866	17.2756	18.0665	17.2209	14.9575	17.6192	17.2381	17.4013	17.7784	18.8171	16.839	10.1969	11.6692	8.25082	9.06195	14.8636	17.6583	15.2729	18.5737	18.3879	16.233	15.5058	17.0417	17.5301	18.3071	16.4959	17.2778	16.6571	16.2378	17.6745	16.6926	17.1701	17.2086	17.1019	17.5697	16.1124	16.1921	15.8751	13.7679	13.3825	15.8272	15.0453	17.3268	17.0835	13.414	14.7512	13.7674	16.4421	13.9282	15.9361
ENSG00000241014	15.8579	15.9883	15.7725	NA	15.8875	NA	15.2451	15.8796	NA	14.6939	NA	NA	6.01939	NA	13.7026	NA	NA	NA	15.4915	NA	NA	15.1941	15.2682	16.6984	NA	16.4586	15.9372	NA	16.3943	NA	16.488	15.6841	NA	16.4799	NA	NA	14.3613	NA	12.0435	NA	13.879	15.9539	15.7444	NA	NA	11.7918	15.3439	12.3175	NA
ENSG00000243749	17.0214	16.937	17.1668	13.9564	17.0874	NA	17.5066	17.1655	16.5408	15.9809	NA	NA	NA	NA	14.2611	15.8662	12.5338	17.6416	17.2845	14.2891	13.3853	16.5807	17.4144	18.8216	NA	17.2752	16.9571	15.6939	16.314	16.8089	17.3527	16.5373	16.6281	16.9093	14.3016	15.0132	15.4843	13.192	13.1719	14.2636	14.4724	16.9581	16.7737	12.2269	14.1348	12.9987	16.5823	13.5336	NA
ENSG00000271741	17.3176	17.4599	17.5962	14.4383	18.0367	15.5039	17.8474	17.4267	16.9587	16.8408	NA	NA	NA	NA	15.2318	16.5668	13.5656	17.898	17.6493	14.3021	13.8412	16.8742	17.4807	18.8969	15.3481	17.6242	17.4325	16.3581	17.3156	17.2203	17.6421	17.1791	17.0787	17.5674	16.3582	15.7573	16.5361	13.7199	13.6555	15.6941	15.4467	17.2793	17.3707	13.6605	15.5139	13.8276	17.117	14.1389	11.9719
ENSG00000163867	16.8645	17.388	17.3705	13.8982	18.2808	16.4303	17.1764	17.03	16.4819	17.0416	9.28156	11.8566	7.71605	8.60385	15.5953	17.1308	13.9836	17.1392	17.1941	13.0562	13.2081	16.6721	16.7893	17.7321	15.7277	17.5029	17.4917	16.5498	17.6057	17.3392	17.3876	17.2378	17.4355	17.8726	17.0516	15.7564	16.6383	13.9735	13.7013	16.2099	15.796	16.762	17.442	13.9719	15.879	13.7222	16.7933	14.1911	14.1226
ENSG00000197056	15.7953	15.982	16.2187	NA	17.7588	NA	16.288	16.0221	15.2356	15.8063	9.22338	11.007	6.83766	NA	13.7824	16.127	NA	16.3273	15.7717	NA	11.1693	15.8802	15.3362	16.5451	NA	16.5532	16.5905	15.1424	15.5695	16.1702	16.318	16.1379	15.6023	16.3467	15.235	14.7961	14.7302	NA	12.0467	15.8914	NA	NA	16.4602	12.4866	14.6846	11.6553	15.5831	12.4854	NA
ENSG00000116560	20.2652	20.2521	19.4662	18.4237	21.3403	19.4216	20.0372	20.5358	20.3064	20.6275	13.2823	15.4386	11.2542	12.5228	18.0259	20.3483	19.4804	19.2074	19.3386	19.3347	20.115	18.7873	19.9521	18.9603	19.5888	20.7109	21.0044	19.9301	20.2703	20.9994	20.9118	20.6044	20.5045	20.7165	19.5294	18.8008	18.7138	14.9918	16.3935	18.9451	18.6293	20.1243	20.1816	16.2901	18.7411	16.4404	19.123	16.7994	17.6411
ENSG00000229994	17.4188	16.6392	16.97	13.129	18.1839	15.1973	16.6091	17.4956	16.0838	16.6289	NA	NA	NA	NA	14.2928	17.5336	13.9254	16.9352	16.2768	NA	13.1857	15.5357	17.139	17.4028	16.2415	17.1135	18.1776	16.9898	16.7798	17.1245	17.5599	16.9538	17.9008	16.9669	14.8512	17.3681	15.0687	13.1803	14.6524	NA	15.6477	15.348	15.7329	NA	14.086	12.9723	17.0684	14.8385	NA
ENSG00000146463	17.6925	17.9633	17.9248	13.6999	19.8666	17.3898	19.0934	18.0508	16.7018	17.8541	11.8438	12.8123	8.62776	10.0474	15.3226	17.6571	15.3492	18.5116	17.9932	13.7036	14.326	17.6359	17.5982	18.4618	17.4872	18.139	18.1607	17.0269	17.553	19.057	18.4419	18.2346	17.7083	17.9383	17.1786	16.5856	16.4421	14.0667	13.5417	17.2936	16.1633	16.5049	18.1763	13.8091	16.2233	13.9717	16.7195	14.3071	15.1142
ENSG00000142687	18.0374	19.0215	17.9038	17.8273	19.1781	18.8365	18.4849	18.4816	18.1208	17.6335	11.7779	13.5808	9.74194	9.91262	16.9725	18.1774	18.502	19.8226	19.9317	16.1616	17.1997	18.4874	18.5159	19.1724	18.1406	18.6052	18.3063	18.5365	19.391	19.5503	18.7225	18.9196	18.3071	18.7413	17.5527	16.9565	17.5656	13.8538	14.907	17.1345	16.3969	18.5532	17.6439	14.9047	15.8923	15.3119	17.1668	15.3237	17.1447
ENSG00000020129	17.2471	18.3189	17.7296	13.9555	17.6744	21.9863	16.3777	16.9254	16.3363	18.1386	12.0974	10.5409	6.9796	9.28251	14.3269	16.8929	16.6964	17.4374	17.666	NA	15.2506	16.1094	17.2103	17.0554	16.6605	18.2369	18.2454	16.162	19.0755	17.5451	17.4529	17.2262	16.642	17.3196	13.9037	15.693	15.1842	NA	13.4536	14.1286	15.1121	16.7044	15.4279	NA	14.1504	13.6245	16.4884	13.6369	20.1728
ENSG00000126067	18.1418	18.4826	18.0858	15.6207	20.0757	17.8302	18.7635	18.5878	20.0636	18.1749	12.2707	11.6888	9.56161	11.4079	15.7601	18.5811	16.3357	18.5373	18.898	17.5192	18.8151	18.9824	18.8975	19.0436	18.2246	18.1288	17.9425	17.253	18.2374	18.8246	18.3889	18.1062	18.4903	18.5224	15.408	17.5848	16.4116	13.9398	14.3622	16.3699	16.7199	18.1351	18.1226	13.3277	15.1108	14.6588	17.1817	14.7296	16.3024
ENSG00000142686	16.8684	17.1777	17.6271	NA	17.4503	19.028	17.0336	16.8569	15.5516	18.1515	11.7107	9.81327	6.59671	8.68822	13.6017	15.5344	14.2773	15.2967	15.1429	NA	12.7371	15.2787	16.8095	17.3389	16.8495	17.69	16.9116	15.1846	17.2219	16.2661	16.9035	16.421	16.4251	16.9048	14.1437	15.8097	14.6842	NA	12.2192	13.6488	14.6952	15.9879	16.7424	NA	NA	12.289	15.6872	12.6067	17.0454
ENSG00000134698	17.7612	17.1078	17.7927	17.7832	18.4482	17.027	17.9816	17.7978	15.5226	18.2175	10.3502	15.1681	8.68347	8.34984	17.5336	17.1377	15.1829	16.745	16.757	13.8548	13.8546	17.6378	17.9321	18.1217	17.3847	18.0438	17.6485	17.053	17.4835	17.4141	17.9773	18.1262	18.048	18.6804	19.028	17.2026	18.9852	13.7085	15.3593	16.7421	14.9232	18.9571	18.1511	16.1911	16.7755	15.8774	17.6558	15.9919	14.933
ENSG00000092847	17.6791	18.4854	18.3765	16.4024	19.3124	17.8022	18.6639	17.6737	16.5586	17.8776	10.9373	13.5204	9.14113	10.0394	16.395	17.6346	16.0339	18.5059	17.8823	13.0518	14.2353	18.1073	17.6875	18.0667	16.7323	18.1176	17.6909	17.0853	18.3771	18.6714	18.208	18.0064	17.6715	18.3549	17.9824	17.7157	17.2159	14.6892	14.511	17.4404	16.7084	17.9991	17.888	14.8476	16.3607	14.8663	17.1059	15.0751	16.7213
ENSG00000126070	17.4566	17.3765	17.6042	14.2738	18.2448	16.48	17.9337	17.609	15.2925	17.5098	10.2725	13.2441	8.18427	9.22819	15.7336	16.7198	13.8083	17.2513	16.6367	13.8349	13.6548	16.5451	17.1246	16.86	16.125	17.8961	17.4909	16.5197	19.7606	17.5667	17.7732	17.3793	17.0097	17.4841	17.9403	16.0445	16.2203	14.7485	13.3351	17.7314	15.8359	16.8321	17.9057	14.7829	16.2358	13.5064	16.7575	13.9215	14.7658
ENSG00000116863	16.7452	17.629	16.5436	14.9786	17.6078	16.4096	16.7734	17.0811	17.6881	16.7822	9.81506	11.1908	7.86767	9.49485	14.7259	17.9314	14.1171	17.3779	17.1528	14.0233	14.9683	17.0301	17.1405	17.5318	17.2123	17.297	16.9293	15.965	16.5829	16.7395	17.0172	17.1157	17.3779	17.3349	15.1481	16.2395	15.8513	NA	14.0269	14.3657	15.1859	17.478	16.3152	12.808	14.0457	13.9772	16.2896	14.1312	15.4372
ENSG00000171812	16.6521	NA	18.679	NA	NA	NA	17.1532	16.1786	14.2485	17.4432	8.02464	10.249	6.11398	NA	NA	15.8933	11.6964	NA	NA	NA	NA	13.6952	16.1591	17.5304	NA	18.6174	16.1825	NA	15.421	15.9973	16.7035	17.2109	16.7862	16.9792	NA	16.45	NA	NA	NA	NA	NA	NA	15.4365	NA	NA	NA	NA	NA	NA
ENSG00000054116	17.8973	18.5147	17.7656	16.0571	18.6872	17.2515	18.4114	17.9725	18.2877	18.0477	10.5616	11.6332	8.84941	9.30348	15.7734	18.384	15.6267	18.6695	18.4224	15.2995	16.0687	17.6931	17.8889	18.8773	17.1161	17.8248	17.2483	16.9625	18.0164	17.877	18.1474	17.9498	18.3036	18.0346	15.9126	16.8381	16.2582	12.795	14.1659	15.4141	15.5136	17.9114	17.6396	13.2695	14.9353	14.362	16.8646	14.3966	16.1171
ENSG00000116871	19.5201	18.8124	19.3349	18.3056	18.439	20.1451	19.9711	19.7144	18.8445	20.8358	13.2173	13.3423	9.38022	10.4108	17.4481	19.0755	20.493	17.8867	17.6917	14.2367	14.6959	17.7516	19.9188	18.3585	20.0811	19.697	18.3409	16.9377	19.5324	18.9462	19.1103	19.0554	19.2041	19.3688	16.63	18.1851	18.1708	NA	16.2352	15.3	16.0387	19.9066	19.1286	14.9825	15.8479	16.5949	18.8274	16.6031	18.3159
ENSG00000054118	19.3455	19.5556	19.5225	17.7071	19.9447	18.306	19.9463	19.7518	18.6032	19.3953	12.0335	14.2768	10.1585	11.6011	17.4359	19.3772	17.6841	19.3991	19.7038	17.7084	17.8347	19.2582	19.2749	18.9711	19.9799	19.3655	19.2165	18.243	18.9288	20.1198	19.5828	19.3528	18.9819	19.4499	18.5323	18.352	18.6165	15.6177	15.7405	18.1339	18.0273	19.1278	19.2056	15.9333	17.1502	16.0224	18.6561	16.2793	16.4808
ENSG00000142694	16.7886	16.6193	17.3757	13.0998	16.4527	NA	14.9507	17.1556	NA	16.3068	8.65352	NA	7.24589	NA	NA	15.8286	12.7111	16.2289	15.9853	NA	NA	14.9567	17.5712	16.4991	NA	17.1478	17.0629	NA	15.899	15.8016	16.9342	17.4282	17.4893	17.3743	NA	14.9853	14.3298	NA	12.5426	NA	NA	15.9004	NA	NA	NA	12.5031	15.1275	12.4804	14.0584
ENSG00000214193	16.0791	16.0807	16.5896	12.9701	16.7842	15.9102	14.6075	17.2135	16.254	15.2304	9.35886	9.93194	8.28316	8.59711	13.2128	16.7751	12.048	16.2844	15.0269	NA	NA	15.4277	17.2082	15.9801	NA	16.6796	17.1844	NA	16.0703	16.6101	16.9351	18.0648	18.2585	16.835	NA	15.4798	14.1836	NA	12.0314	NA	14.8696	15.3252	NA	NA	NA	12.1097	15.0545	12.1038	NA
ENSG00000196182	18.7872	17.598	18.8074	19.5937	20.268	18.2678	19.1115	18.96	18.7336	19.221	11.3528	13.9747	9.07132	10.1584	18.1509	18.153	18.5713	18.8752	17.5167	17.9802	17.4507	18.437	19.1645	18.2493	18.5755	18.4969	19.0097	18.462	19.5148	18.5707	18.2938	18.7689	18.5364	18.9097	17.3641	17.5395	19.0123	14.9533	16.4614	16.0923	16.0864	20.3922	17.8408	15.5973	15.6074	16.848	17.5791	16.6075	16.1385
ENSG00000181817	16.7514	16.5188	16.8453	16.226	17.7721	16.6591	16.7791	16.7157	16.7692	17.3824	9.94347	10.7252	7.81565	8.90347	15.4144	16.4737	14.9318	17.8141	17.4923	14.5472	14.7217	16.4379	17.2083	17.9068	17.2524	16.738	16.5065	15.6017	17.0266	16.5363	17.1554	16.4691	16.761	17.3935	14.2827	15.5175	16.3977	13.346	14.3195	NA	14.7306	17.7549	16.2475	12.7806	14.0333	14.5778	16.5818	14.3579	16.1182
ENSG00000116898	18.4798	17.8647	17.2627	14.4394	18.8656	16.9789	18.3885	18.4712	19.0514	17.4802	10.5541	11.2135	8.45127	10.0268	14.8646	18.6254	16.195	19.3184	18.6282	16.8642	17.0673	17.3432	18.3375	18.8048	18.4863	17.3362	17.1207	16.9839	17.6625	17.8772	17.881	17.7052	17.9955	17.586	14.9294	16.2006	15.2657	12.9197	13.3242	15.7267	15.8353	16.7068	17.8153	12.1883	14.4993	13.5163	16.4291	13.5688	16.2583
ENSG00000119535	18.4886	16.064	16.2488	24.2681	16.0489	16.3663	16.0057	16.6348	NA	17.0495	NA	17.6429	6.72504	NA	21.8896	16.0435	12.9899	NA	NA	13.8437	17.128	19.5821	21.0723	18.7019	NA	17.3191	16.1691	14.8108	15.0685	NA	16.8028	16.9137	NA	22.1889	20.3525	NA	22.4947	14.8388	19.9175	14.579	NA	23.8404	17.1823	18.943	17.4867	20.2701	15.3135	19.6703	13.7437
ENSG00000163874	15.7713	16.8652	17.2957	15.9901	16.4118	NA	15.0666	16.4356	20.1678	17.1792	NA	11.6927	8.02398	9.17767	15.0715	19.1518	11.9029	13.9101	14.3041	16.2483	14.0366	15.5922	18.2557	15.6697	14.7756	16.2732	16.2699	16.2075	16.2234	18.393	17.3196	17.6924	19.2044	17.3107	14.2658	15.5427	15.7607	NA	13.645	13.6142	15.2835	17.3608	NA	13.0353	15.9367	13.8937	16.7931	13.6391	NA
ENSG00000163875	17.5075	17.6326	18.0548	14.6767	19.0143	17.5677	18.3671	17.8704	16.9176	17.8959	11.5349	11.6005	8.58896	9.45034	15.5387	17.7755	14.0003	17.8865	18.3975	18.1142	14.4192	17.3998	18.0028	18.9602	17.133	17.8543	17.9512	17.0593	19.1954	18.5671	18.8188	18.2493	18.0588	17.5626	16.2053	16.6538	16.6558	14.2527	14.0862	15.6908	15.6336	17.8289	17.6383	13.3745	15.242	14.1542	17.4553	14.5811	15.8886
ENSG00000163877	16.3082	16.6608	16.9461	13.6785	17.4464	15.5622	16.9655	16.7608	16.824	16.3732	9.49399	11.6601	7.50083	8.7044	14.7975	16.3404	11.8742	16.5451	16.5718	14.4622	11.8086	16.6744	15.9778	16.8807	15.6452	16.7197	16.5912	15.6451	16.8668	16.9686	16.7996	16.7941	17.3799	17.0621	16.0094	15.7576	15.8809	13.2007	13.265	15.4431	15.1147	16.728	16.5172	13.3227	14.804	13.4955	16.2612	13.8082	13.7846
ENSG00000163879	15.7684	16.9261	16.6199	NA	NA	16.3239	16.1093	15.9213	NA	16.5935	9.96997	NA	6.05524	NA	NA	NA	NA	17.3444	18.0932	14.5842	14.5506	16.4813	16.0154	16.8865	NA	16.9458	17.0533	16.5713	18.6646	16.9587	16.9434	16.8872	NA	NA	NA	NA	NA	NA	NA	15.8299	NA	NA	NA	NA	NA	NA	NA	NA	14.9451
ENSG00000134697	17.6138	17.7142	17.2657	14.1204	19.4537	16.5384	18.1725	18.3925	18.3645	17.5187	10.8123	11.9332	8.46525	10.2995	15.2506	18.3052	15.0037	17.1582	17.4472	17.6337	15.7029	17.719	18.2554	17.3804	17.5221	17.6228	17.3237	16.9185	18.8544	18.5608	18.1412	17.9826	17.8764	17.7771	16.3471	16.8512	16.1894	13.6735	13.6111	16.323	16.1789	16.7807	17.571	13.1353	15.4424	13.8394	16.7131	14.0866	14.5207
ENSG00000116922	16.3381	16.4862	16.2151	NA	17.8089	15.6117	16.8225	17.0118	15.4639	16.0509	9.36302	10.0112	6.63122	8.47692	13.4976	16.2335	NA	17.2567	16.2052	NA	11.4988	15.7709	15.7723	16.1359	15.491	16.4788	16.6957	15.565	16.2145	16.1723	16.7733	16.5985	16.2806	16.4303	14.4811	15.4236	14.6775	NA	12.3573	14.5655	14.7265	15.3193	16.4535	NA	13.7577	12.3679	15.6142	12.8128	12.86
ENSG00000196449	15.8245	16.2789	16.1631	11.8804	17.6695	15.7192	15.9349	16.6047	18.3999	15.457	9.88181	10.6943	6.67399	8.93833	13.5643	16.6772	NA	16.6372	17.2229	15.0324	12.2252	16.6888	16.2049	16.5704	14.9329	16.0828	15.8304	15.8832	17.0513	17.3726	16.6358	16.4738	16.8124	16.4952	NA	15.2987	14.7383	NA	12.4695	14.1588	15.0694	15.6654	15.5107	NA	14.1409	12.3819	15.6566	12.6889	13.4501
ENSG00000197982	16.9158	17.8788	17.4676	14.2693	17.1516	18.0185	17.0636	17.2655	18.3826	17.2578	10.666	9.91699	7.68158	8.18395	13.569	17.2352	15.4782	18.1392	17.7417	13.9394	16.146	16.4507	17.3852	17.4493	16.3169	17.5514	16.9279	16.8839	18.3835	17.0887	17.6991	17.124	17.1621	17.0382	NA	15.5005	14.633	NA	12.9999	13.875	13.9788	16.3499	16.2701	NA	13.9646	12.8373	16.0143	13.0046	17.4742
ENSG00000188786	16.5359	16.8864	17.4298	16.3337	16.9214	15.9538	17.7422	17.0852	18.1552	16.602	9.36817	12.5319	7.72352	9.12355	15.8013	17.2045	12.2366	17.0696	17.0592	NA	12.3606	16.7244	17.1495	16.7612	15.6109	17.0126	17.046	15.7041	16.97	17.3536	16.8618	16.8864	16.8421	17.2077	17.5344	16.4031	16.9463	13.833	13.7936	15.6354	15.4639	17.0378	16.7126	14.0254	15.3128	14.3901	16.5208	14.3919	14.8995
ENSG00000204084	17.4987	17.0764	18.1489	14.3068	18.212	16.6178	17.3493	17.8872	15.9352	17.6935	9.2569	11.741	8.2248	10.2004	15.5234	16.8059	14.2709	17.0362	16.7153	14.2268	15.2188	16.0627	17.5391	18.417	17.2591	18.0572	18.6039	16.523	17.6254	16.8654	17.6391	17.2238	17.0237	17.96	16.6917	16.0759	16.1507	13.9809	13.9968	16.0865	16.782	17.3439	17.2432	13.6357	15.1454	14.2225	16.8124	14.2085	15.1333
ENSG00000183431	18.1623	18.1911	18.2548	16.1809	20.2721	17.4619	18.7519	18.5171	17.9143	18.1562	11.4105	12.4411	9.1925	10.7062	16.0475	18.2271	15.3481	18.3723	18.5443	15.6104	16.3026	17.8796	18.1866	18.7254	18.8904	18.2869	18.0406	17.215	18.1593	18.447	18.5663	18.1414	18.1495	18.5994	17.3071	17.365	16.8487	14.266	14.4171	16.5487	16.4977	18.1612	18.0459	14.016	15.7301	14.9178	17.6455	14.9682	15.6564
ENSG00000183386	16.6739	16.7519	17.2015	16.3712	18.9585	15.9918	16.0131	16.497	14.9345	18.3579	9.34741	10.8038	6.31267	8.52563	15.1403	16.1348	12.9439	15.4494	14.8945	NA	NA	14.9391	16.9633	17.0595	20.4794	17.4781	16.6336	15.7098	15.9779	16.7526	17.238	17.138	16.3832	16.9945	14.0145	15.6999	16.0108	NA	13.8247	NA	14.2668	18.0951	15.4049	12.5732	NA	14.6124	15.2125	14.2721	14.4204
ENSG00000183520	16.8776	17.3208	16.9021	13.1366	18.9212	16.07	17.1775	17.2776	17.2086	17.4322	10.3114	10.5879	7.48897	9.35523	14.337	17.5122	13.9296	16.7943	16.9396	15.1901	13.3285	17.1066	17.0528	17.189	18.6426	17.145	16.5444	16.3063	16.8624	17.4701	17.2405	16.9328	16.8059	16.9513	15.2119	15.6361	15.1081	12.906	12.7729	15.3437	15.3204	16.0274	16.6017	12.2333	14.3021	12.9595	15.7665	13.2357	14.3161
ENSG00000116954	18.478	17.3978	17.5932	15.133	18.2238	16.9133	19.5594	18.8011	17.887	17.5247	9.82391	10.8721	7.89697	8.92201	15.5263	17.6571	14.8415	18.4427	17.6399	14.3444	12.7282	17.9815	18.0776	18.0911	16.9507	17.7274	17.4413	16.1427	16.7301	17.4175	17.4308	17.5076	18.4721	17.4104	16.413	17.1502	16.3263	13.5114	13.8639	15.471	15.7103	17.0746	18.5974	13.2885	14.575	13.9789	16.6097	14.2949	15.142
ENSG00000214114	15.9467	16.7239	16.4768	14.731	18.463	NA	17.0502	16.943	18.9058	16.4772	NA	11.1	7.94708	8.94487	15.2411	17.7037	12.9019	17.4729	17.6895	12.3771	13.4137	16.5534	16.6553	18.5171	15.8893	16.3924	16.67	16.2428	17.0652	17.6478	17.0337	16.9316	16.6501	17.0215	15.6544	15.9038	16.2422	14.3049	13.5703	15.1144	15.306	17.0327	16.7181	13.178	14.6865	13.6208	16.1292	13.9437	NA
ENSG00000273637	17.3482	16.7956	16.7502	14.102	18.0058	15.7211	18.5767	17.7952	17.8783	16.4275	NA	NA	NA	NA	14.8251	17.0084	13.2333	17.7037	17.2774	12.5731	11.7994	17.2222	16.9674	17.602	15.9238	16.6827	16.6207	15.5803	16.0681	16.8783	16.6458	16.8176	17.2467	16.5724	15.7864	16.4148	15.9058	13.2403	13.1902	14.9307	15.2614	16.4385	17.656	12.8112	14.3099	13.3445	16.0339	13.5497	12.1071
ENSG00000174574	17.5331	17.8787	17.9699	16.0602	19.186	18.1369	18.5479	18.446	18.8452	18.3793	12.2132	13.3709	8.88775	10.3554	16.6641	17.3556	16.1734	18.6289	19.0514	17.4371	14.8346	17.5219	17.8556	18.5926	16.4822	17.7223	17.4725	16.7694	19.2051	19.3288	18.2311	17.8819	18.1088	18.0571	16.8277	16.3157	17.5179	14.1269	15.0159	17.0233	16.4045	18.1204	17.8273	14.5523	16.064	15.1714	17.8396	15.4248	15.3515
ENSG00000168653	18.9371	18.8357	18.3367	14.1069	19.5661	18.9637	18.9372	18.9417	19.929	19.0789	11.64	11.4134	9.52196	10.529	15.1331	19.5371	20.3025	18.4989	18.9434	17.5525	19.1586	18.2308	19.3014	18.5551	19.3078	18.2575	18.597	17.3467	19.4928	19.2206	19.2113	18.4173	19.0481	18.049	15.7234	17.9976	15.8833	15.083	13.7218	16.3211	16.1094	16.3378	18.4678	12.4104	15.2003	13.8834	17.1825	14.2104	17.9489
ENSG00000127603	19.9568	20.5626	21.1289	17.7348	21.3847	20.9937	21.4337	20.2133	18.512	22.4219	13.3439	15.831	10.5307	11.9072	17.8555	19.2354	20.7392	20.3812	21.047	18.8739	18.6537	20.5283	21.2964	20.8574	19.4146	20.1437	21.2158	19.0935	20.0565	20.5088	20.2273	20.5569	20.8356	20.5479	21.6222	19.8942	19.7002	16.3292	15.9854	19.9949	18.7369	19.3073	20.601	17.9544	19.8387	16.744	19.1778	16.6976	19.1348
ENSG00000182109	15.9068	15.9427	15.7554	NA	NA	15.5661	NA	15.6825	NA	15.9791	NA	NA	6.44862	NA	13.7688	16.2699	NA	NA	NA	NA	12.718	NA	15.0944	NA	NA	16.859	17.0769	15.3891	16.7793	NA	16.6144	16.2529	16.5889	16.5363	13.8159	NA	NA	NA	12.2864	NA	13.9947	15.5744	NA	NA	13.4292	12.2171	15.1327	12.2017	15.3322
ENSG00000228060	16.4561	16.1403	15.8037	NA	17.2736	NA	16.0915	16.0296	15.2096	15.4819	NA	NA	NA	NA	13.5067	15.68	13.684	NA	NA	NA	NA	16.1354	15.7312	15.6323	16.4932	15.9782	16.5087	16.8073	NA	16.244	16.0751	16.0224	15.9253	15.8482	14.0369	14.8325	14.1318	NA	11.8698	14.1081	14.9975	15.0937	15.5873	NA	13.9087	12.0414	14.9861	12.3976	NA
ENSG00000090621	20.2953	19.582	19.0526	16.6333	20.7014	18.3188	19.6932	19.6674	18.563	19.5094	11.92	12.8766	10.0453	11.7689	17.0324	19.2699	20.236	18.4334	18.7738	18.2612	19.0515	19.5832	19.6466	18.6213	20.5784	19.4046	20.1758	20.7766	19.1425	19.9665	19.744	19.412	19.5583	19.3612	17.2923	17.7324	17.2181	13.5684	15.4464	17.892	18.3008	18.8374	18.7201	14.4259	16.7622	15.6932	18.4162	15.9357	16.1662
ENSG00000163909	15.4266	17.8793	18.3102	NA	NA	15.6182	15.7605	16.4181	15.3927	16.4724	9.52205	NA	NA	NA	NA	NA	17.884	15.898	14.478	NA	9.12009	16.42	17.2515	15.6975	16.0316	17.5261	16.9958	18.6478	17.5737	17.2753	17.764	15.6403	16.0982	16.7678	NA	15.0586	NA	NA	NA	14.06	NA	NA	15.4556	NA	NA	NA	NA	NA	12.969
ENSG00000084072	17.4854	17.3281	17.6293	14.7306	18.818	17.0285	17.7058	17.3699	16.9462	17.4618	9.85359	11.1148	8.73633	9.60805	15.183	17.5923	14.9013	17.7897	17.6679	14.6088	14.5355	16.6363	17.1712	18.5614	17.4819	17.8507	17.5847	17.1092	17.7452	17.7195	17.8888	17.7241	16.8901	17.6073	15.3152	16.2954	16.1576	14.1715	13.7972	15.7766	15.7877	17.4224	17.3035	12.9743	14.5219	13.7678	17.0326	14.2554	15.1766
ENSG00000043514	16.2102	16.5245	16.0006	NA	18.8922	15.9888	16.415	16.9771	15.2897	16.5182	9.59655	11.1443	7.24978	9.07997	13.9505	17.6757	13.9191	16.3969	17.1159	NA	13.5849	16.5235	16.3542	16.778	15.9393	16.9323	17.0085	16.5466	17.3214	17.5391	17.6214	17.055	17.2037	16.9146	15.1265	15.4611	15.0206	NA	12.4572	15.115	15.2411	15.7983	16.2416	NA	14.3973	12.6884	15.8683	13.0337	14.3611
ENSG00000168389	13.3636	NA	NA	NA	NA	16.6202	NA	15.0261	19.7892	15.077	8.70884	10.5658	8.91837	8.49249	NA	17.1095	NA	NA	NA	20.9005	18.6445	19.4068	18.5333	19.1819	NA	16.8107	14.8363	NA	16.5717	15.4315	17.1949	15.6173	19.1645	NA	NA	16.8149	NA	NA	NA	18.3486	14.8408	NA	NA	NA	13.9357	NA	13.918	NA	15.3633
ENSG00000131236	20.0681	19.6813	20.5952	21.9278	21.4337	19.1907	20.852	20.3302	22.4378	20.231	12.6412	15.2509	11.6393	11.4185	19.6288	19.9271	17.9088	20.381	20.755	18.8785	18.134	20.1391	21.0118	21.5077	17.9627	20.5529	19.4653	18.258	19.1054	20.1956	20.0001	19.9913	19.8115	20.8918	19.6964	19.2128	20.6533	18.3251	17.9174	17.9908	18.3036	21.7408	20.1796	17.9393	18.3841	18.451	19.7997	18.3393	17.1752
ENSG00000131238	18.571	18.7449	19.806	20.1829	19.7413	18.9257	19.8928	18.7766	19.0185	18.8884	11.3777	15.0572	9.6262	10.251	18.1672	18.0164	16.5651	19.8783	19.6614	16.1438	14.5247	21.3996	19.7671	22.0301	17.2203	18.8564	18.7502	17.4576	18.23	19.3378	19.1941	18.9489	19.139	20.076	17.8079	17.8917	19.1876	14.1171	16.2023	17.242	16.3567	20.081	18.8639	16.2149	17.1206	16.6563	18.1259	16.9347	16.7153
ENSG00000117000	16.9685	16.7399	17.2364	14.3442	18.601	17.2606	17.6994	17.3458	16.5319	17.3157	10.5679	13.493	8.03407	9.63384	15.1905	17.2115	13.7677	16.9936	16.1639	14.5015	13.7316	16.7368	17.4565	16.9024	16.7882	17.5295	17.7033	16.0203	17.414	17.455	17.3977	17.1444	17.9308	17.233	17.358	16.4085	16.7312	13.0828	13.5394	16.605	16.2083	16.432	17.0938	14.5765	16.2645	13.9397	16.6717	14.0683	14.1661
ENSG00000259943	15.2546	NA	15.6011	NA	17.7404	15.6738	15.2493	15.6199	NA	15.1784	9.42298	9.74321	6.22093	7.75985	13.0875	NA	NA	16.2431	15.7503	NA	NA	NA	NA	NA	NA	16.2499	15.7893	NA	16.5209	15.9825	16.0121	15.7925	NA	15.9546	NA	NA	14.5691	12.226	11.7551	NA	14.0477	NA	15.7669	NA	13.5831	NA	15.2098	NA	12.9759
ENSG00000084073	17.1572	18.2213	18.5634	15.4897	18.1304	16.4172	18.9131	17.9445	18.916	17.6489	10.8562	12.4021	9.15376	9.43588	15.4038	17.8445	15.1386	19.47	19.6318	16.28	13.9317	18.3199	17.8382	19.4166	16.0024	17.6835	17.5729	16.7027	16.5552	19.4576	17.736	17.8757	17.494	17.2743	16.9389	16.8329	16.6002	13.8847	13.8375	16.5514	15.3182	17.1982	18.0694	13.8639	15.2423	13.5417	16.7003	14.38	14.797
ENSG00000084070	18.1027	17.3623	17.5902	21.2067	20.2187	19.0993	18.1391	18.0565	19.04	17.1578	11.7273	16.2938	9.69168	11.6363	19.6675	17.2058	14.4592	17.308	17.2542	17.1529	15.7384	19.6109	18.9129	18.4632	16.1934	18.0148	16.9842	16.7864	19.6005	18.1878	18.0194	18.1344	18.1999	20.9569	19.4327	17.0347	20.4102	14.4541	17.8739	16.6824	17.6386	21.6878	17.6064	17.3196	17.2307	18.3942	18.7851	18.258	17.2186
ENSG00000066136	17.9994	17.8225	18.0476	17.2068	18.734	17.2262	17.7953	17.9195	17.8798	17.9226	10.6237	12.3694	8.82941	9.7915	16.3852	17.9541	16.8944	18.7047	18.4132	15.5913	15.8901	17.0357	17.7633	18.453	18.0146	18.0993	18.2256	17.2042	17.2874	18.2177	18.0945	18.2776	18.2347	18.5556	16.7609	16.891	17.0725	13.646	14.9454	15.0581	15.7088	18.6187	16.9989	14.1197	15.1426	15.2231	16.9588	15.0556	15.8247
ENSG00000179862	15.4284	16.4845	16.0217	NA	NA	NA	15.8841	16.3357	NA	17.2871	8.97715	NA	NA	NA	NA	16.3573	12.4844	15.0218	14.6452	14.7837	13.2334	14.0306	15.5693	15.1361	16.2854	NA	15.7214	16.6693	NA	15.9391	16.5947	17.5077	18.8413	17.2349	NA	15.6975	NA	NA	11.9619	13.3194	NA	14.9652	NA	NA	NA	11.8052	NA	12.0322	14.1561
ENSG00000171793	16.567	17.8964	18.0588	12.5548	18.8393	16.7059	16.0347	17.0168	18.1893	19.9405	11.2074	10.9576	8.02017	10.3042	14.239	17.692	13.5343	16.7392	17.8955	15.3784	15.7114	17.3144	17.2449	16.5463	16.5041	17.2666	17.2369	15.9379	16.9128	17.8499	17.5326	17.1293	16.4994	17.4226	15.9343	15.6722	15.0339	13.4157	12.9973	17.2178	16.1461	15.9668	15.9009	12.6233	14.9588	12.9139	15.8577	13.0491	14.4608
ENSG00000010803	18.4184	18.1402	18.7075	12.6664	18.6132	17.4898	18.4553	18.2933	16.7437	19.4978	10.5825	10.5674	8.52248	9.31001	13.9166	17.0407	17.5662	18.3332	18.1996	14.0979	14.8318	17.1196	17.8116	17.5435	17.9537	18.3234	18.9928	17.8765	18.6498	19.0468	18.6192	18.2883	17.5875	17.4961	14.8177	16.1823	14.7325	NA	12.5105	15.2344	15.552	15.9105	17.6283	12.3841	14.207	12.7357	15.8804	12.9057	15.8007
ENSG00000127124	16.3224	16.0691	15.838	11.6957	NA	17.2445	17.2606	17.6215	15.2593	15.6159	10.2505	10.456	6.86526	9.3712	14.4778	18.0604	11.957	15.6131	14.8291	NA	NA	15.9649	16.7724	15.6987	NA	16.2459	15.8571	15.3321	16.8565	17.1881	16.8787	17.1902	18.1725	16.6127	16.3311	16.3207	15.0764	13.3805	12.7486	NA	15.9275	15.9748	16.2197	12.6801	14.8454	13.1352	15.724	13.4578	14.8064
ENSG00000198815	18.3111	18.0281	18.2684	14.7014	18.6787	17.8763	19.1392	18.9703	17.6667	18.089	11.2001	12.8094	9.3059	10.1885	16.0451	18.0673	16.282	18.3279	17.9689	16.1958	14.5227	18.0716	18.2678	18.2779	18.3872	18.6552	18.5072	17.6075	18.5207	18.9122	18.5042	18.2853	18.444	18.3177	17.5345	17.3627	17.1311	13.2868	14.4696	16.6122	16.4235	17.6727	18.6687	14.3409	15.9897	14.6851	17.6269	15.0809	16.07
ENSG00000127125	17.6924	18.0894	17.6377	14.908	17.0276	16.472	18.4848	17.8236	18.7028	17.1125	10.1646	11.6903	9.15678	9.30688	15.6138	17.896	14.9632	19.2675	18.4734	16.076	16.0578	17.7656	17.4681	19.2612	17.0822	17.5074	17.1329	17.0793	16.8765	18.2133	17.7949	17.8053	18.2125	17.8407	15.7352	16.5135	16.4703	14.2255	13.9691	15.9764	15.3689	17.1779	18.042	13.2035	15.1119	14.0933	16.8997	14.2587	14.1673
ENSG00000236876	15.7289	16.0127	16.5995	14.894	NA	14.6006	17.5036	15.8885	17.567	14.0568	NA	NA	NA	NA	16.3994	NA	NA	15.7563	16.461	13.8903	NA	16.8887	17.6087	20.6633	NA	16.3474	15.7276	NA	NA	16.6737	16.3582	NA	NA	16.9049	NA	17.0928	16.8148	15.4569	17.1597	NA	14.7027	18.119	15.8223	12.9011	13.6816	17.9155	15.2233	17.4241	17.3585
ENSG00000171960	15.9322	16.2224	16.0044	12.2994	18.5798	15.5244	16.1616	16.1011	17.8039	15.6631	9.22415	9.92517	7.55934	9.11332	13.6703	16.9885	12.3763	16.2626	16.5845	NA	NA	16.1607	16.5038	17.2986	NA	16.1348	15.9955	NA	15.6001	16.6498	16.5882	16.2218	16.4639	16.7884	14.3841	15.5817	14.8717	NA	12.7598	13.9328	15.0513	16.4049	15.9027	NA	14.0489	13.0282	15.7438	13.121	13.8818
ENSG00000065978	20.6438	19.6482	20.305	18.6582	21.3779	18.1373	20.7127	20.8218	20.9515	20.7821	14.2227	14.022	11.32	12.6056	18.5764	20.4971	20.9479	20.2635	20.1048	19.1426	19.2148	20.2546	21.0493	20.7901	21.321	20.269	19.7553	18.8051	18.5213	20.5908	19.9566	19.6388	20.1783	19.96	20.0178	19.5527	18.1096	14.7926	16.3443	18.1813	18.9377	20.0669	20.6874	17.4212	17.3527	17.0808	19.2309	17.0696	16.4725
ENSG00000117385	17.795	17.817	17.5748	14.5787	18.9598	16.3554	17.3008	17.691	16.3584	17.4355	11.0321	11.2133	7.79716	9.0584	15.223	16.662	14.4955	16.3048	16.2002	15.1432	16.7563	16.017	17.8506	17.6089	15.8825	18.3	18.0959	16.3476	19.723	17.3439	17.6581	17.1607	17.1522	18.1436	15.2634	16.4955	15.8391	NA	13.8743	15.24	15.0886	17.1305	16.9326	12.4541	14.494	13.9481	16.9076	13.843	14.9905
ENSG00000164008	15.8393	15.8735	15.9127	NA	16.6347	15.1592	15.7938	15.8775	15.2172	14.9326	9.27433	10.0421	6.75735	NA	13.4924	NA	NA	16.611	16.2299	12.3941	12.8666	15.2827	NA	NA	NA	16.0539	15.8505	NA	15.9683	15.5793	16.1009	NA	15.9438	15.8513	NA	14.6274	14.1911	12.1329	12.0013	NA	14.0992	15.4881	15.4557	NA	13.6232	12.1918	14.9164	12.2711	14.6252
ENSG00000283580	15.8239	15.8552	15.9355	NA	16.6423	15.1527	15.7832	15.88	15.2139	14.9152	NA	NA	NA	NA	13.3852	NA	NA	16.609	16.2438	12.3919	12.7836	15.292	NA	NA	NA	16.0506	15.863	NA	15.9197	15.5727	16.0609	NA	15.9456	15.8232	NA	14.623	14.1723	12.1668	11.9731	NA	14.0597	15.3928	15.4214	NA	13.5797	12.1578	14.9055	12.2454	14.5882
ENSG00000177868	16.3534	15.793	16.1999	13.25	17.2353	15.5249	16.9087	16.2758	16.0299	15.4303	9.63446	10.2464	6.64999	8.04804	14.2213	16.0269	NA	16.3143	16.0999	NA	NA	15.5682	15.8334	17.2811	15.2301	16.6916	16.5902	NA	16.6287	15.9388	16.3787	15.918	16.3443	16.2331	14.3445	15.0264	14.9528	13.2762	12.5455	NA	14.0186	15.6555	16.5484	12.2454	13.7526	12.7501	15.4032	12.7652	14.6055
ENSG00000164010	16.8112	17.3882	16.5949	14.2561	18.381	15.6971	17.85	16.8507	15.7577	16.0824	8.97097	10.9704	7.2596	7.93571	14.6839	16.9364	12.4286	17.3774	17.0091	13.0945	14.505	17.0957	16.098	18.2458	NA	17.1351	16.4747	16.3553	17.2187	17.6152	16.9588	17.0684	16.7363	17.0344	15.7519	15.9566	15.2076	12.9576	12.8942	14.6298	14.2285	16.118	17.4492	13.0547	14.3154	13.2048	15.1839	13.2518	13.9052
ENSG00000164011	16.0962	16.0948	16.4271	NA	17.045	NA	15.8564	15.7895	NA	15.739	8.78595	NA	6.72871	8.15453	13.6727	15.9038	NA	16.5651	15.2652	NA	14.8759	15.1741	15.4255	16.5273	NA	16.5524	16.4728	15.0718	15.6126	15.418	16.2814	16.0205	15.4286	16.4344	14.4192	NA	14.4935	NA	12.3798	NA	14.2773	15.7441	15.5761	NA	NA	12.4111	15.2297	12.5195	13.6837
ENSG00000117394	18.4816	16.867	16.4619	16.7728	18.9224	19.3417	16.6512	17.6756	19.4182	15.9088	11.8526	10.7956	7.59395	10.4918	15.5286	20.3841	13.9239	18.7041	19.295	NA	12.6401	18.0066	16.9731	16.5361	14.936	22.0455	17.0756	15.088	18.5275	18.7033	18.0111	18.2441	20.2066	17.577	15.6149	19.6151	15.9933	NA	14.224	14.1051	16.1302	17.7874	NA	14.4334	15.1835	14.5543	16.9007	14.547	17.042
ENSG00000117395	17.3992	17.7106	17.2442	13.5379	18.6938	17.6374	17.4253	17.6781	18.8495	17.4151	10.7623	10.3156	8.15774	10.3202	14.3729	18.0309	15.1489	18.5916	18.269	15.5049	19.5683	17.0834	17.9929	17.7909	17.1091	17.5011	17.325	16.7764	18.9855	18.1831	17.824	17.5558	17.8178	17.5656	15.0875	16.5319	15.2637	12.4841	13.0627	16.4328	15.7723	16.5419	16.9269	12.1781	14.1326	13.3368	16.0583	13.4966	15.0973
ENSG00000066056	18.4222	17.1337	16.1616	NA	NA	16.9877	18.6165	19.5722	15.6925	16.8286	NA	NA	7.10222	NA	NA	16.8421	15.6117	17.773	17.3748	13.9096	12.3194	18.3247	19.069	18.6992	16.9439	18.9482	16.3383	15.3102	17.1891	16.5919	17.7387	17.0656	17.6854	18.4879	NA	15.9795	NA	NA	NA	14.3765	NA	NA	18.1557	NA	NA	NA	NA	NA	14.8062
ENSG00000066322	18.5377	18.2674	17.7224	17.1805	18.0693	17.2616	18.9502	18.914	20.0843	17.4805	10.0747	11.9091	9.52289	9.7082	16.1893	19.4819	15.3671	18.8102	19.2368	14.6495	15.5446	18.0146	18.6521	19.4407	16.2687	18.9036	17.478	17.4511	17.0042	18.3987	18.3207	18.6638	19.1624	18.4582	15.2456	18.7096	17.0184	12.7656	14.9116	14.7947	15.5695	18.5791	18.4036	13.6214	14.9904	15.1095	17.4662	15.1171	15.5947
ENSG00000159479	17.5226	17.4032	17.4745	14.8575	18.7963	16.921	17.7231	17.915	18.583	17.0099	10.4482	11.1963	8.23833	9.16744	14.8993	17.7154	13.7012	17.7007	17.6825	16.0791	16.8301	17.4022	17.7686	17.8697	16.5213	17.4333	17.2998	16.7021	18.5348	17.655	17.5929	17.4814	17.4532	17.4201	15.635	16.4171	15.9593	12.6307	13.4018	15.4576	15.371	17.1441	17.5009	13.0241	14.3211	13.7324	16.3608	13.7486	14.9162
ENSG00000178922	18.3409	17.6623	17.9776	12.918	16.8318	17.1574	17.4457	17.6879	17.5174	18.1473	NA	NA	7.65311	NA	13.8756	17.3791	14.2774	17.8808	17.4167	16.9323	18.4927	16.025	17.8801	17.6117	17.3586	18.4508	18.8294	18.2735	18.6821	17.4276	18.5102	17.8706	18.2208	17.9396	NA	15.8	14.3167	NA	12.2549	14.9416	14.264	15.9303	17.4693	NA	13.593	12.6251	15.576	12.6695	16.4255
ENSG00000198198	19.508	19.1228	19.0334	17.2058	18.9435	18.6206	18.9761	19.2827	18.2529	19.5194	10.3879	13.1942	8.88129	9.55983	16.7835	18.7482	17.4677	19.0712	18.5285	17.1772	19.3344	17.3193	18.8946	18.3723	18.4139	19.6459	19.8887	19.12	20.3495	18.7759	19.513	19.301	19.0304	19.5563	17.7162	17.3386	17.2889	13.9075	15.0204	17.257	16.6974	18.6033	18.5244	14.7799	16.1831	15.5149	18.104	15.4056	16.9241
ENSG00000142949	21.9677	18.3445	19.2228	NA	15.6152	19.5872	21.835	21.3187	20.5406	19.1622	13.4057	NA	11.9224	7.69252	NA	20.8258	14.2246	20.0747	20.6912	19.179	19.7825	20.1472	19.0611	19.7343	16.3666	19.7617	19.2387	19.5317	19.464	21.8993	20.0665	21.2259	21.2495	16.9954	NA	20.6422	NA	13.1379	NA	18.474	13.8159	NA	20.1656	NA	NA	NA	NA	NA	17.4585
ENSG00000066135	17.3255	18.5956	17.7306	14.7584	19.121	17.2277	18.3049	17.9826	17.8952	17.0276	10.4732	11.2876	8.79172	8.82718	15.3242	17.7188	14.3721	18.1378	17.7655	12.6452	14.7914	18.3722	17.419	18.5465	16.4011	17.7207	17.7252	16.6032	17.3943	18.5909	17.8317	18.0222	17.4224	17.9735	17.148	17.1533	16.5746	13.0845	14.0098	16.4633	15.9177	17.3628	17.3687	14.1055	15.3833	14.4188	16.5891	14.5217	15.3936
ENSG00000236200	15.4072	16.5323	NA	NA	16.7145	15.2548	15.6325	15.9978	15.8487	14.7685	NA	NA	NA	NA	13.2275	16.0918	NA	15.7343	15.1704	NA	12.3677	15.8567	15.4334	16.5353	NA	16.0852	15.8701	NA	15.8572	16.3464	16.2537	16.157	15.8206	16.4011	14.172	15.1791	14.214	NA	12.0513	13.6943	14.1939	15.1932	15.5117	NA	NA	12.2377	14.6461	12.4421	13.505
ENSG00000126091	17.1207	16.9158	17.0569	NA	17.5138	17.7877	17.31	16.8841	15.5104	17.5391	NA	NA	NA	NA	13.7474	15.5242	15.0186	16.8442	16.2965	12.4569	11.9179	15.4182	16.4027	17.2632	17.7522	17.5999	17.349	15.3901	17.3725	16.4171	16.6581	16.153	16.3089	16.5791	15.4329	15.2532	14.0941	14.9743	12.2092	14.8931	14.9493	15.6834	16.5944	12.3817	13.9715	12.3469	14.8875	12.5094	16.02
ENSG00000117408	17.5379	18.2142	17.5318	14.3317	18.1654	18.963	17.6635	17.4102	17.1299	18.2228	10.7367	10.7214	8.02302	9.23086	14.5766	17.9086	16.6231	19.73	18.9101	13.1726	15.3515	17.1031	17.3767	17.8177	19.6033	18.25	17.2059	16.5464	18.4647	17.7534	17.571	17.7644	16.9015	17.5851	14.4189	16.3808	15.439	NA	13.6145	15.0886	15.0111	16.8858	16.8056	12.3332	14.3237	13.6776	16.3195	13.7968	17.4392
ENSG00000132768	16.9547	17.106	16.405	13.4463	17.6832	16.8095	16.272	16.9615	17.7717	16.9521	9.76696	10.446	7.55129	9.18462	14.6314	16.9691	14.141	17.3315	16.7037	13.8263	14.7174	16.3983	16.6418	16.2597	17.0996	16.8789	16.5218	16.7568	17.5754	17.5613	16.8625	16.8933	16.4484	17.4572	13.9226	15.6894	15.1679	NA	13.4939	14.9478	15.2478	16.7055	15.9359	NA	14.1138	13.585	16.231	13.6111	14.1934
ENSG00000117410	18.1792	19.0321	17.571	20.0312	19.5993	18.8555	17.947	18.1512	20.3669	17.7093	12.2223	14.0872	9.82748	9.52213	17.6813	18.5646	16.3239	20.8196	20.4695	17.6592	18.0762	19.2912	19.5333	20.6707	18.3103	18.3171	17.6446	18.4361	19.7857	18.9743	18.7275	18.7453	19.094	19.2127	15.6763	17.0006	18.7012	14.1365	16.2568	15.7155	15.6394	20.4145	17.2643	15.2487	15.9146	16.4897	17.9994	16.1888	18.0131
ENSG00000117411	17.6386	17.0899	17.448	NA	17.9339	18.6267	18.0803	17.9512	17.4706	18.6528	11.5704	NA	7.85805	9.33734	NA	17.8453	16.1397	17.8423	17.2579	13.9851	15.4945	16.173	17.5211	17.2981	18.039	17.9875	17.14	17.8075	17.6186	18.2614	17.2031	17.558	17.9734	16.8071	NA	17.0814	NA	NA	NA	14.8439	14.8939	NA	17.3515	NA	NA	NA	NA	NA	18.142
ENSG00000196517	15.44	17.7758	16.8534	NA	18.5636	16.1009	14.9583	15.9304	19.0975	16.2698	9.34066	NA	7.30045	NA	NA	16.7379	NA	15.8828	15.9592	NA	NA	14.6227	16.9404	16.1086	NA	16.0035	15.3314	15.4837	15.6972	15.92	15.7409	17.1348	16.4891	NA	NA	17.5603	NA	NA	NA	NA	13.9328	NA	NA	NA	NA	NA	NA	NA	15.2517
ENSG00000178028	17.7102	18.5585	17.8807	15.6515	17.6477	17.9037	17.2452	17.786	17.0426	17.8148	10.4667	11.6101	8.98628	9.14395	16.0362	17.8821	15.0749	17.6609	17.2242	14.0433	17.138	15.4662	17.6122	17.5168	17.538	18.3954	18.3338	17.9208	18.449	17.6107	18.1659	18.2868	18.2878	18.5967	16.2635	16.2622	16.4856	12.7943	14.4331	15.4344	15.5039	18.0348	17.3903	13.1114	14.6696	14.4359	17.4481	14.428	16.6768
ENSG00000117419	17.6557	17.6736	17.5749	13.4504	18.2656	18.7581	17.7382	17.5774	17.3894	17.5247	11.0981	10.6619	7.8237	9.19997	14.1197	17.1827	16.0235	19.3603	18.7809	14.8129	15.3708	16.9598	17.2687	18.2097	17.9026	17.9128	17.4668	16.7585	18.299	17.9684	17.7748	17.4686	17.727	17.5262	14.0795	16.3041	14.7684	NA	12.9943	15.042	14.9886	16.6052	17.0167	NA	14.1568	13.085	15.9401	13.2681	17.5762
ENSG00000187147	18.383	18.2849	18.2944	16.3855	18.4838	19.1525	18.0034	18.5049	18.1112	18.7046	11.1428	12.2832	9.19717	9.47354	16.2822	18.4126	16.3928	18.2424	18.0662	14.6195	15.993	17.7339	18.4876	18.2386	18.1051	18.6075	18.2102	17.6169	18.4965	18.1957	18.1923	18.3872	18.2684	18.7438	15.7927	17.6668	17.1229	NA	15.0853	15.692	15.7652	18.8176	17.4511	14.1228	15.5571	15.2965	18.0168	15.4405	18.259
ENSG00000126106	17.2269	17.1283	16.6441	13.0506	16.7483	17.0534	16.7144	17.2337	18.2268	16.2744	9.20669	NA	7.40312	7.77361	13.8885	16.4702	14.4549	17.5666	17.6823	16.2766	14.8826	16.1657	17.0126	17.5599	16.1748	16.9158	16.7589	15.7784	16.7583	16.633	16.712	16.665	16.3908	16.736	14.463	15.7856	15.1299	NA	12.803	14.8667	14.4423	16.253	16.1802	12.255	14.138	12.833	16.0268	13.165	15.4209
ENSG00000142937	22.1369	21.6318	21.3186	20.0045	23.1404	19.8062	21.4963	22.1394	21.3391	21.1291	13.4268	15.5227	12.6467	13.6416	19.3654	22.5202	21.0712	21.4933	21.1354	20.7939	20.6732	21.5873	21.8461	22.5222	21.738	21.7431	23.0569	21.5745	21.2049	22.5018	22.3537	21.3098	22.8812	21.706	19.0425	21.4527	20.1196	16.3262	18.1911	19.1003	20.1728	20.8531	20.8227	16.2881	19.0019	18.3421	21.4717	18.3298	18.5744
ENSG00000173846	17.1893	16.445	18.1831	15.5075	16.7923	16.2377	15.7281	16.6542	19.178	16.276	10.3879	13.0369	6.68812	8.43782	15.028	16.5686	12.4499	13.7737	15.7287	17.8568	11.7661	15.4021	17.912	16.9613	NA	17.2745	17.337	15.7908	16.7099	17.4935	17.1514	16.7056	18.6112	17.3217	14.7728	15.7445	15.6457	NA	13.5153	13.7958	14.7379	17.267	15.5012	12.9661	15.7229	13.5805	17.2367	13.6803	13.6194
ENSG00000222009	16.3094	17.3853	17.1598	11.8578	NA	NA	NA	15.8803	NA	15.7118	8.58202	10.9322	NA	NA	NA	14.8976	12.0148	NA	NA	NA	11.4711	13.5485	15.7684	15.7957	NA	17.2703	17.6444	NA	18.4071	NA	16.242	15.7724	16.1052	16.3196	NA	NA	NA	NA	NA	NA	13.776	NA	NA	NA	14.0497	NA	14.8822	NA	NA
ENSG00000070785	17.5705	17.5118	16.5831	12.1692	18.4839	16.2259	18.1678	17.5465	17.0579	16.8693	10.1924	10.3112	6.92637	9.01952	13.4494	16.9921	15.0818	17.0565	16.9743	14.3953	15.5959	16.2526	17.1843	17.757	17.9322	17.0134	16.6641	15.9519	17.1173	16.9841	17.043	16.9389	16.8176	16.8119	14.941	15.8996	14.4392	12.8874	12.1373	14.9734	14.9143	15.2246	17.5608	NA	14.2836	12.3174	15.188	12.5725	13.9599
ENSG00000126107	19.1211	18.5112	18.2237	15.9202	18.9312	17.5358	19.0676	18.6858	19.7318	17.9301	10.6144	10.9382	10.3635	9.67417	15.9484	18.4411	15.5024	18.6999	18.24	15.8013	18.2304	16.8726	18.0042	18.4534	18.8901	18.5812	18.2441	18.3237	17.6945	17.6464	18.0354	18.7553	18.3136	18.4991	15.6128	17.4063	16.2533	NA	14.3353	15.5159	15.4933	17.9433	18.0704	12.9957	14.3749	14.5286	17.2555	14.4639	16.2468
ENSG00000126088	18.5497	19.352	18.0189	15.5661	20.9055	17.9365	18.7711	18.0947	17.9357	18.2578	10.3913	11.2713	8.59131	9.42	15.0161	17.7751	16.7867	19.4113	19.1147	16.7954	18.5937	17.66	18.0465	19.0622	18.509	18.2366	17.9916	16.9129	18.4027	17.5816	17.9577	17.938	17.9876	18.2475	15.1227	16.8941	15.8758	13.7445	13.7157	15.9595	15.1934	17.2939	18.2232	13.0357	14.6305	13.8997	16.6902	14.0235	16.7416
ENSG00000132781	16.3913	16.348	16.2982	12.8164	17.7526	15.7412	15.3262	16.4132	16.6446	16.2243	8.89609	10.6328	7.71582	8.65953	14.3762	16.5219	11.8347	16.2988	15.9145	NA	14.0107	15.0718	16.3038	16.24	15.9934	17.0911	16.8941	15.7259	16.4655	15.9131	16.9188	16.4568	16.7241	17.2673	14.3364	14.9198	15.0119	NA	13.2484	13.6518	14.6561	16.4401	15.5124	NA	14.1796	13.2415	16.2309	13.2589	14.8458
ENSG00000132773	16.1912	16.3183	16.084	NA	17.277	15.2065	15.7687	16.2075	17.1547	16.0943	9.02673	11.0144	7.18335	8.72327	13.9301	16.3312	NA	15.8675	16.4872	NA	13.8687	15.3972	15.6356	15.982	NA	16.6519	16.5076	NA	15.7994	15.9606	16.5799	16.4133	16.1524	16.9412	14.4474	14.9887	14.7835	NA	12.6657	14.0633	14.5182	16.007	15.6096	NA	14.1142	12.806	15.6007	12.9203	13.7234
ENSG00000070759	15.5272	NA	15.8264	13.7595	17.0985	15.6041	15.469	15.6367	16.0509	14.9396	NA	11.2136	7.71412	8.39628	14.1964	16.2794	NA	NA	NA	11.1123	11.8775	15.1886	15.5028	16.7752	15.4313	16.9083	16.5877	NA	15.8218	17.0817	17.2348	16.8188	16.7938	16.3216	14.8245	15.7446	15.215	NA	12.6156	14.2861	14.7211	16.0009	NA	12.5328	13.9785	12.9263	15.3576	12.8497	13.2299
ENSG00000132763	18.2523	18.8012	18.3546	14.3368	19.0408	18.0963	18.7497	18.2904	19.3322	18.0955	8.87538	NA	6.68976	8.49608	14.9505	19.8382	18.4127	19.8732	20.561	17.6273	19.7766	20.0034	19.1564	19.3352	19.1013	18.4064	17.86	16.647	17.4456	18.56	18.3044	18.5571	18.5177	18.6232	15.393	17.3553	15.3726	13.2296	13.3293	17.1211	16.61	16.9706	17.8125	13.0757	15.0518	13.9371	17.3293	13.8416	18.014
ENSG00000117450	19.7257	20.2727	19.8857	16.7908	20.7644	19.5224	20.3406	19.8032	21.1194	19.6724	11.9035	11.3659	11.0557	11.647	16.1289	21.3542	20.6531	21.2849	22.5041	19.2282	21.5484	22.017	20.6182	21.2491	20.627	19.771	19.3654	17.6894	18.8778	20.0285	19.7198	20.0147	19.9531	19.9812	17.0016	18.9511	16.8476	13.7267	14.7834	18.1369	18.0378	18.4801	19.4779	14.0877	15.7897	15.1379	18.9237	15.2469	18.6805
ENSG00000117448	18.63	18.3206	18.3109	16.0065	19.6397	17.1114	18.5928	18.449	19.6519	17.9104	11.0184	11.7769	11.1305	10.6514	15.6165	19.4566	16.4222	21.7862	19.9574	18.3198	19.8954	18.9998	18.8931	20.1265	18.4358	18.2557	18.2672	18.6472	19.389	19.498	18.5806	18.9311	18.4419	18.922	16.104	17.5986	16.3819	13.3961	14.5782	17.3281	16.7732	17.9312	18.0589	13.159	15.2733	14.5404	17.5223	14.694	15.257
ENSG00000132780	19.2918	18.204	18.646	15.7915	21.2368	18.5454	18.5013	19.4508	19.2596	18.8686	11.5136	12.2414	9.76367	11.2167	15.8789	19.411	16.5763	17.3179	17.0675	15.9254	18.8385	17.2677	18.7687	17.9295	17.9578	19.3716	19.53	17.6235	19.1888	18.701	19.5959	18.7043	18.8459	19.526	17.5063	17.055	16.6699	13.9561	14.4148	17.4809	17.4203	17.7682	18.4077	13.8756	16.5419	14.6723	17.7346	14.7088	17.1551
ENSG00000159592	18.6878	18.647	18.8878	17.3236	19.9393	17.5923	19.5053	18.9911	19.4292	18.6203	10.8387	13.9924	10.6722	10.7954	17.2479	19.0622	16.9243	19.7464	19.5797	16.8039	16.9671	18.6601	19.1588	20.0116	18.6977	19.0137	18.9072	18.269	18.7847	19.867	19.1643	19.1933	18.9036	19.0457	18.518	18.0967	18.1438	15.1265	15.6544	18.1458	17.0271	18.8232	18.7544	15.5861	16.7324	15.9364	18.355	16.0089	16.1132
ENSG00000159596	16.6622	17.0881	16.4621	13.7839	19.0246	15.6657	17.1072	17.0132	16.3838	16.0817	9.6484	10.9342	7.61329	9.45711	14.4866	17.394	13.806	17.3359	16.7492	13.9547	12.9817	17.3222	16.5008	17.2786	16.4446	16.6861	16.8711	15.8827	16.0157	17.4207	17.0459	16.8723	16.6782	16.9865	14.6895	15.4897	15.4904	12.6679	12.9746	14.9297	15.5802	16.4423	16.6265	12.4026	14.3792	12.9515	16.231	13.2965	13.583
ENSG00000197429	15.5092	16.2178	16.2735	NA	17.2854	14.765	16.8955	16.1276	15.7636	15.3533	9.45914	9.78125	6.9347	8.56261	13.283	15.5615	NA	17.2595	17.3709	NA	NA	15.8783	NA	16.3395	16.1659	16.276	16.0344	NA	15.4235	16.7198	16.1557	16.094	15.7458	NA	15.2133	15.3462	14.5183	12.9941	NA	14.6954	14.7671	NA	16.6021	NA	13.8348	11.632	14.9353	12.1609	13.0494
ENSG00000086015	18.6497	17.79	18.6792	13.7099	18.5754	18.3463	18.0342	18.0466	19.4881	19.3311	11.8362	10.4759	10.2131	9.50308	13.9657	17.9597	19.7315	18.0134	17.3686	13.3313	16.689	16.2234	18.4243	16.9978	20.318	19.5371	19.9345	16.5899	19.596	18.5758	18.9271	18.5419	18.5488	17.034	14.2882	16.6956	14.7999	NA	12.581	14.9519	15.4954	16.0133	17.4521	NA	14.1059	12.841	15.53	12.7922	16.6466
ENSG00000117461	17.7085	17.6689	15.6996	NA	16.6792	17.8409	19.2214	19.3375	17.4423	16.6522	11.8828	NA	7.24511	9.60016	NA	16.8193	15.7509	17.9856	18.0957	NA	NA	19.0271	18.8427	17.1452	15.6032	18.0619	16.5795	15.8763	17.3682	18.2963	18.2649	18.0315	18.029	17.6692	14.2671	15.8053	NA	NA	11.6353	16.0722	15.6892	NA	18.4352	NA	NA	11.7217	NA	NA	15.5358
ENSG00000085998	18.3917	18.8763	18.3967	13.7408	18.1527	18.6414	18.3107	18.2614	17.8029	18.2559	11.6001	10.6206	8.95357	9.1235	14.9613	17.7218	19.0269	19.6625	19.5829	16.1357	16.2165	17.8535	18.1828	18.7829	19.2662	19.0604	18.4278	17.6451	19.5701	19.3814	18.7144	18.194	18.0599	18.2313	14.6456	16.633	15.3439	NA	13.4656	16.2574	15.3006	17.0106	17.6372	12.3066	14.3843	13.6913	16.5634	13.7059	17.0385
ENSG00000132128	19.0365	18.9891	18.4755	15.3648	19.5636	18.4492	18.851	18.9143	18.2648	18.8258	11.658	11.5915	9.06569	10.3521	15.2186	18.5523	17.69	18.7796	18.9593	16.6985	16.9935	18.4673	18.4741	18.6236	18.351	18.8519	19.0311	18.0199	19.3284	19.3425	19.0832	18.7677	18.5618	18.5425	15.4336	17.2995	15.9476	13.2767	14.1157	16.4065	16.6557	17.6301	17.6866	13.253	15.0617	14.2862	16.9964	14.4105	16.4083
ENSG00000173660	18.5696	17.4799	17.2345	14.3739	20.6531	18.2756	18.3863	18.4676	19.325	17.7899	11.3239	11.9409	9.81618	10.6398	15.1254	19.011	19.4814	19.4374	19.2858	15.6172	15.6559	17.2803	18.2041	19.4548	17.7375	17.242	17.8031	16.7264	18.0706	18.9006	18.1991	17.7772	18.7083	17.7543	15.8221	17.1795	16.1046	16.6555	14.072	16.4723	17.1995	16.6448	17.8175	12.6579	15.2562	13.8521	17.062	14.3313	17.3139
ENSG00000117481	16.7201	17.5456	16.4941	13.0602	18.5126	16.1108	17.2044	17.3604	16.462	16.4569	9.75743	11.3642	7.4848	9.50889	14.3723	16.936	13.7546	17.651	17.8209	13.8408	13.2591	17.017	16.83	17.0408	16.1882	16.835	17.0864	16.1954	17.2974	17.4285	17.3017	17.1076	16.6353	17.0174	15.0307	15.7412	15.1971	13.8039	12.6878	15.251	15.8398	15.9974	16.6718	12.515	14.7577	12.9426	15.6685	13.2483	13.9405
ENSG00000117480	16.2459	17.3232	15.6208	NA	NA	17.3003	16.1288	16.961	17.0346	15.7271	9.65269	10.8568	9.02061	NA	13.6831	17.4854	NA	18.3351	18.1778	15.9005	16.4925	15.7711	16.4869	16.7418	16.5548	17.5237	15.9226	17.2307	18.1771	18.6307	17.8467	17.6863	16.8435	16.1045	NA	15.0426	14.5394	NA	12.4306	15.1663	NA	15.7783	15.5939	NA	NA	12.5444	NA	12.7846	15.8841
ENSG00000079277	18.8523	17.8918	18.792	18.8824	18.1888	17.8382	17.8356	18.0059	18.2117	18.6871	9.49297	12.8687	8.6541	8.97655	16.7654	17.9915	16.1349	16.7163	16.3223	14.3453	16.3841	18.0197	18.4077	18.4094	16.5993	18.611	18.083	19.79	17.8391	17.1099	17.9437	17.9992	17.8699	19.5658	17.4149	16.436	17.1894	14.0465	14.7596	15.6538	15.093	18.8963	17.8725	14.6253	14.9764	15.1394	17.3119	14.8421	15.8134
ENSG00000142961	18.1613	16.9621	18.1419	15.8463	16.6551	16.3918	17.7864	17.6294	17.013	17.5012	NA	11.654	8.10294	8.70321	15.5563	17.678	14.2869	16.9506	16.7495	14.2487	12.9048	16.0614	17.3697	17.4954	16.3379	17.7501	17.6429	17.6598	17.9769	16.6936	17.6812	17.322	16.7535	17.8657	16.6537	15.7941	16.2368	14.2594	13.8594	15.2657	15.1978	17.724	17.1465	13.8997	14.7712	14.3748	16.6391	14.2069	15.1801
ENSG00000123472	18.7243	19.1234	18.269	13.9148	18.1464	18.9584	19.3025	18.1671	17.192	17.8711	11.452	10.8762	8.99222	10.0593	14.7517	17.5605	19.0911	20.1006	19.2771	16.6412	16.9066	17.9249	17.3903	18.3586	18.2806	17.5584	17.509	17.07	18.4114	18.4942	17.7891	17.723	17.9633	17.4589	15.6175	16.3601	15.6673	13.0529	13.4026	16.7939	16.0173	16.7147	18.1751	12.8559	14.6325	13.5684	16.3465	13.9231	17.6725
ENSG00000159658	19.3189	19.0082	19.7981	16.8553	19.032	18.4876	20.8052	19.5357	18.5224	18.9526	10.4484	13.4889	10.457	10.6431	17.2528	18.8574	17.0693	20.6315	20.5523	17.2614	15.3344	19.7404	19.2577	20.176	17.6267	19.3835	19.2172	17.9557	18.5339	19.8179	19.4464	19.2527	19.0014	18.958	18.249	18.4448	18.2985	14.8102	15.512	17.6414	16.9063	18.9712	19.8827	15.3134	16.959	15.8843	18.4749	16.1842	17.2426
ENSG00000162367	16.7165	15.4786	NA	14.6999	19.5637	15.1156	16.3508	17.2945	NA	14.4703	NA	NA	NA	NA	14.9998	15.6493	11.0876	NA	NA	NA	NA	16.3823	17.0772	16.6885	NA	16.3588	NA	NA	15.1673	NA	16.1075	NA	15.8385	17.0637	16.2097	14.6167	14.7052	16.3976	12.6595	NA	NA	15.8264	16.8644	13.9686	NA	13.2891	NA	13.0491	14.2057
ENSG00000162368	19.1431	18.5235	19.3228	15.0504	20.4363	18.0309	20.6718	19.6902	20.5082	18.8078	11.8746	13.3973	11.2087	11.5861	16.9202	19.809	17.1022	19.7404	19.3488	19.7847	18.0622	19.8324	19.5067	20.8812	17.3138	19.0904	18.4613	18.6303	18.4242	20.9379	19.5389	19.9786	19.0973	18.5081	17.7733	18.2559	17.5732	17.1099	15.3063	18.4778	17.537	18.1433	20.2265	14.7481	16.8486	15.0599	18.6621	15.9526	16.4847
ENSG00000132122	16.1755	17.0363	16.6329	NA	NA	15.7012	16.8316	16.5915	15.1699	15.8799	9.43605	10.5134	6.20046	NA	13.9359	15.8067	11.7896	17.026	17.012	NA	NA	15.7749	15.7928	16.8851	NA	17.7057	17.6894	15.3636	18.2082	16.2833	17.0724	16.5593	16.5596	16.3413	14.9047	15.1423	14.2654	NA	NA	15.0668	NA	NA	16.4556	NA	13.819	11.7175	NA	11.9362	13.5267
ENSG00000185104	17.6535	17.6165	17.6768	13.8547	19.806	17.454	18.3523	17.9311	17.8057	17.9967	10.9443	11.6974	8.62607	10.1418	14.7843	17.6332	16.6411	18.654	18.4841	15.9474	14.7587	17.1727	17.7183	17.9916	18.1977	17.6407	17.7905	17.2069	18.2934	18.2342	17.8351	17.765	18.3051	17.4043	16.2528	17.1092	15.5112	NA	13.2022	16.2582	15.9129	16.7476	17.5895	13.4979	15.269	13.5672	16.1476	13.7315	15.6286
ENSG00000123080	18.9425	16.8317	16.4616	12.5559	18.7438	15.2883	18.4977	17.6973	15.9268	16.7456	NA	NA	7.74994	9.05072	NA	16.2174	12.8299	16.2471	15.8628	NA	NA	14.329	15.5865	17.7247	14.4939	16.5322	17.164	15.5552	15.8865	16.2707	16.1636	15.8491	16.5134	16.3875	NA	15.527	NA	NA	11.8598	12.6627	14.6807	NA	18.4755	NA	NA	11.7972	14.4359	11.9704	14.1188
ENSG00000123091	18.6811	18.8539	19.3525	16.1321	18.2065	19.6065	20.3322	19.3972	18.3473	19.0791	12.4625	12.8294	9.43877	9.41161	16.9108	18.4953	17.7435	20.0683	19.8507	17.4689	14.845	18.7207	19.0299	20.31	18.0419	18.685	19.122	17.2955	19.4292	19.5745	18.8627	18.8098	19.01	18.046	19.5393	17.7723	17.365	17.664	14.7309	17.55	15.515	17.5014	19.638	15.5081	15.9347	14.7648	17.1457	15.2216	16.8477
ENSG00000085832	18.3601	19.1248	18.775	16.2458	19.7661	19.0556	19.8866	18.8713	18.0322	18.3416	12.8141	13.9045	9.54715	11.358	16.6091	17.7627	16.4567	19.2445	19.1383	16.8943	13.6274	18.6585	18.4004	19.5126	18.011	19.0397	18.4502	17.1381	18.051	19.4189	18.7589	18.214	18.6134	18.776	18.5884	17.5519	17.696	15.1802	14.6834	17.6624	17.9404	18.0566	19.3392	15.544	17.1128	14.8593	17.9718	15.31	17.0365
ENSG00000117859	18.4792	19.3102	18.764	17.4479	20.5258	17.6125	19.5618	19.1717	17.4816	18.5675	11.7596	13.3833	9.31317	11.1259	16.1394	17.87	18.0628	20.1112	19.6648	18.401	16.9233	18.3754	18.6801	19.7665	19.3367	19.5092	19.2882	18.2801	18.7119	19.2401	19.6648	18.9083	18.6523	19.1066	17.6376	17.1961	17.4026	14.1053	14.2153	17.9784	17.3338	18.0639	19.0355	14.7828	16.0949	14.7107	17.4434	14.8617	15.0826
ENSG00000266993	16.1273	16.3394	16.0266	14.6656	17.7655	15.39	16.2437	16.3948	NA	15.7481	NA	9.80344	NA	NA	14.5498	16.2609	12.7919	15.3959	15.5877	NA	12.6428	15.6345	16.1006	16.0686	17.0758	16.5063	16.114	15.5001	16.644	16.1598	16.5678	16.2652	16.2309	16.7446	15.1653	15.0516	15.1741	12.574	12.6164	14.5313	14.6723	16.0964	16.1259	12.5014	14.0351	12.9533	15.1009	12.7838	13.2105
ENSG00000078618	19.6179	19.4668	19.1885	19.5222	21.4863	18.9492	20.0461	19.656	18.6404	19.2381	12.5095	14.3842	9.97271	11.4375	18.092	19.4188	18.9874	18.6988	19.2697	18.3279	18.6773	19.3128	19.6568	19.1537	20.6745	19.6913	19.3369	18.6802	19.9943	19.7189	19.4955	19.2029	19.5327	19.7869	19.0256	18.6038	18.8198	16.0218	15.9597	17.9097	17.6852	19.5866	19.3964	15.9214	16.6734	16.3996	18.2947	16.1951	17.2662
ENSG00000198841	15.7119	16.3789	16.1097	NA	16.9275	NA	15.4565	15.8232	16.0281	15.3323	NA	NA	6.51847	8.05228	13.3232	15.3478	NA	16.097	16.0699	NA	NA	15.4325	NA	16.3445	NA	NA	15.8515	NA	16.1867	15.3491	NA	NA	16.1404	16.3665	13.8139	14.7049	14.4772	NA	12.601	NA	14.7076	15.6509	NA	NA	13.7786	12.5337	15.465	12.7564	NA
ENSG00000117862	17.9515	18.2749	18.0135	17.0061	19.7754	17.2485	18.6632	18.4712	18.4026	16.9865	9.13593	9.8721	9.33461	7.87685	16.4606	17.8836	15.0953	18.512	18.849	17.1454	16.002	18.5127	18.4212	19.6311	16.3292	17.9345	17.9851	17.6528	18.3555	18.707	18.3788	18.1154	18.2071	18.2177	16.3841	16.7607	17.3328	14.0323	14.7321	16.1953	15.9881	18.536	17.6529	14.1868	15.5096	15.1481	17.4596	15.2487	15.5928
ENSG00000134717	17.2416	17.9041	17.2523	14.0211	18.9818	17.0828	18.0673	17.8206	16.2625	16.831	11.6335	12.2027	8.04066	9.26923	15.0702	17.2793	14.0446	17.7805	17.4509	15.4023	13.632	17.548	17.3305	18.7019	17.8604	17.3171	17.8232	16.626	17.6678	18.1817	17.5582	17.3749	17.8568	17.2328	15.8297	16.5061	16.0483	14.1028	13.4613	15.9992	15.6274	16.5863	17.6171	13.0931	15.1571	13.3091	16.4575	13.9693	14.7348
ENSG00000157077	17.2732	17.4785	17.6706	NA	17.319	17.8518	18.471	17.5817	15.3092	17.2992	10.9603	9.76386	7.47711	7.75854	NA	16.8011	14.4213	18.2212	18.3736	14.0755	12.445	17.0472	17.078	17.3151	16.837	17.6983	17.7814	16.7589	17.5041	17.3472	17.5793	17.2682	17.3817	16.2557	14.2173	16.9943	NA	NA	NA	16.7113	13.9561	NA	17.4304	NA	13.5377	NA	14.8352	NA	15.614
ENSG00000154222	18.0743	17.9283	17.7495	15.7016	18.4752	17.3245	17.7763	18.3612	17.8875	17.765	10.3011	12.3782	8.64038	9.2903	15.9359	18.0658	15.1136	18.0237	17.9406	15.0421	15.5611	17.2352	18.4042	17.4066	18.425	18.5618	18.199	17.3878	18.6393	17.5208	18.0801	18.1842	17.764	18.2874	16.3587	16.3397	16.6047	13.0338	14.4114	15.8262	15.6241	18.0278	17.2921	13.9275	15.2373	14.8091	17.7001	14.6943	16.1199
ENSG00000134748	17.5539	17.2374	17.8363	15.4989	19.2543	17.2988	18.0666	17.8781	18.1887	17.5291	10.6175	12.4753	9.03332	10.1913	16.1439	17.9951	13.6609	17.6389	17.8502	15.4584	14.5754	17.2464	17.6573	18.1429	16.55	17.9537	18.3765	16.7257	17.8054	18.3657	18.2433	17.6647	18.0469	17.9603	17.1607	16.707	17.0315	14.0842	14.2538	16.2706	16.1051	17.6513	17.5339	14.0039	15.5654	14.5724	17.5076	14.7636	15.3312
ENSG00000134744	17.6461	18.2577	17.7639	14.6291	18.9612	17.0948	17.7691	17.6685	15.282	18.091	11.3636	13.0129	8.38239	9.3599	16.1063	17.2054	14.7449	17.6587	17.3862	14.5651	14.4668	16.3485	17.3285	17.9708	17.0518	18.4811	18.8888	17.184	19.2981	17.8345	18.2104	17.8653	18.2941	18.1509	18.398	16.6012	16.9505	14.7116	14.3603	17.669	16.4515	17.3899	17.3299	14.7411	16.4254	14.7899	18.0684	14.8113	15.0332
ENSG00000116157	15.6031	15.8536	16.2455	NA	NA	NA	15.5816	15.8223	NA	16.0458	8.78635	NA	5.9747	7.59007	13.522	NA	NA	15.9718	15.4231	NA	NA	16.1299	15.1748	17.5041	NA	15.9178	15.7376	NA	15.9112	16.0674	16.1598	NA	NA	15.9234	13.9803	14.9481	14.28	NA	12.3425	12.2911	NA	15.2604	15.4742	NA	13.5348	12.4952	15.5146	12.6783	NA
ENSG00000162377	16.3613	16.6472	16.2233	NA	17.9719	16.2576	16.9288	16.8692	18.3923	15.9947	10.7041	10.094	7.20432	8.83831	13.1287	16.7129	12.6719	17.8768	17.0947	15.6553	13.7065	16.8252	16.3637	16.2008	16.7963	16.0282	15.797	15.7289	15.7737	16.5365	16.2197	16.2303	16.4245	16.1429	14.5829	15.8335	14.4027	NA	11.661	15.3462	15.0316	NA	16.1687	NA	NA	11.7258	15.0199	12.2079	14.1789
ENSG00000228929	17.9869	16.9485	17.1788	14.7732	18.5798	15.8723	18.8595	17.8565	18.5907	17.2606	NA	NA	NA	NA	16.8314	18.0876	15.8872	18.7431	18.3118	16.2235	14.4308	18.4414	17.9547	19.5871	17.3443	17.6569	18.3411	17.2471	16.868	18.9932	17.9411	17.4522	18.3108	17.6306	14.4803	17.7182	17.2299	13.511	15.6175	14.9589	16.2446	18.616	17.2818	NA	15.0289	15.8052	18.0073	15.6493	15.5708
ENSG00000162378	17.3594	18.071	17.764	14.2027	18.1119	17.511	18.9409	18.0275	16.9397	18.318	11.6783	13.594	7.95492	9.10009	15.2234	16.9925	16.2711	19.4353	18.5122	16.9165	12.6561	17.6159	17.4659	18.7144	18.2478	17.6884	17.7012	16.1761	17.2486	17.8089	17.5591	17.3172	17.0658	17.0034	17.0516	16.9066	16.5141	13.8979	13.2743	17.6453	15.3633	16.5482	18.3257	14.3324	15.8851	13.2085	16.5136	13.9239	15.6375
ENSG00000121310	20.7321	19.832	19.7354	15.4952	16.9886	17.7778	18.9537	19.9883	17.2882	19.8474	NA	11.0276	10.3421	8.62779	16.5273	20.168	18.8044	19.4278	19.0433	19.1607	21.978	16.6474	18.174	18.5715	19.5726	20.2835	21.4013	19.705	20.0476	18.6636	20.3265	19.7544	19.8827	18.9181	16.7093	17.1031	15.7892	14.116	13.9034	18.3799	16.2743	18.1506	19.6888	13.2752	14.8242	14.1804	17.3585	14.1055	16.7252
ENSG00000116171	19.3601	19.0046	18.956	15.4971	19.0036	17.7779	20.449	19.2408	19.793	18.4166	10.8629	12.3795	11.1904	10.0367	16.0762	19.063	17.9914	21.1218	21.063	22.0948	20.6448	18.8377	18.8039	21.0534	18.2313	18.8453	18.7125	17.985	17.7061	20.0861	19.0759	18.7345	18.7062	18.0204	16.987	18.1144	16.9878	15.9484	14.4065	19.4105	16.2638	18.0105	19.6185	14.0774	16.0451	14.4928	17.3199	14.9534	15.3766
ENSG00000174348	21.1127	17.1878	20.0488	NA	NA	15.3871	20.2264	19.5538	16.1608	20.2398	NA	NA	6.72986	NA	NA	17.482	18.7105	14.0895	14.232	12.407	10.2606	15.2465	17.8527	18.9518	17.2232	21.4015	21.0975	16.3773	15.2339	17.8332	19.4323	18.804	18.8504	15.8281	NA	18.2868	NA	NA	NA	14.3158	NA	NA	18.3982	NA	NA	NA	NA	NA	13.1929
ENSG00000236723	16.2441	16.9267	NA	NA	16.8674	NA	16.3358	16.1846	17.5989	14.5829	NA	NA	NA	NA	13.2221	16.5417	13.0341	18.3328	17.4245	16.4169	14.0089	16.4671	15.3256	17.3293	15.691	15.9984	15.671	15.4099	16.5351	16.4849	16.0469	16.1219	15.9267	16.2639	NA	14.8422	14.3392	NA	11.8896	15.5504	14.4534	15.157	15.9088	NA	NA	12.1178	14.7356	12.2928	NA
ENSG00000157184	17.5584	18.1022	16.831	13.8836	17.9491	16.0977	17.5882	17.3353	18.814	16.0566	9.49412	10.3383	8.43449	8.97489	14.5639	17.6153	15.1048	19.5549	18.7114	18.3293	16.5554	17.546	16.4996	18.3503	17.0031	17.0187	16.7178	16.5639	17.7839	17.6681	17.0384	17.1366	16.9494	17.2803	15.369	15.7988	15.3597	13.3616	12.9276	16.966	15.3493	16.4417	16.8577	13.0647	14.2509	13.3026	15.8008	13.407	14.3271
ENSG00000162384	18.585	17.5899	18.5287	14.5984	18.2685	17.3419	18.3338	18.1031	17.2142	18.6503	9.89564	11.0353	8.31056	8.87702	15.2459	17.5	15.3655	17.8315	17.8678	15.3036	15.5986	16.9797	17.792	18.53	18.2169	18.4242	18.5852	16.4687	17.4584	17.4886	18.1349	17.3343	17.7954	17.8167	15.1912	16.2122	15.9484	12.7614	13.6971	14.9284	14.9835	17.3029	17.9429	12.8753	14.5327	13.7699	16.7304	13.8738	16.0002
ENSG00000162385	16.4674	16.6361	16.415	12.8881	18.2682	15.4475	16.5185	16.8311	17.8413	16.4181	9.38162	10.8108	7.89449	9.23348	14.4765	17.2359	12.6245	16.88	17.2599	14.5356	14.7257	16.6972	17.1214	17.368	15.89	16.5037	16.7252	15.5676	16.6297	16.693	16.8543	16.5677	16.8819	16.9999	14.4708	15.9549	15.519	NA	12.8251	14.9682	15.3807	15.9258	16.4539	NA	14.4215	13.0611	16.2093	13.393	13.8122
ENSG00000157193	15.5566	15.8621	17.4156	11.5791	17.9408	17.6338	NA	16.0704	NA	NA	11.7806	10.1385	6.09907	9.54444	13.7821	16.8099	NA	14.8269	NA	NA	NA	16.5328	16.0394	16.7504	NA	15.6957	NA	NA	16.7395	NA	15.7409	15.7367	15.9472	16.5268	15.3498	NA	14.6396	NA	12.0628	NA	15.963	15.2135	NA	NA	14.1222	12.1385	16.3048	12.2364	15.586
ENSG00000058804	16.1737	16.7536	16.44	11.9389	19.3034	15.3526	17.3535	16.6783	18.2943	15.7206	10.0521	11.1456	8.31215	10.0055	14.0254	17.2459	12.084	17.3986	17.2059	13.4773	12.5356	16.5794	16.1858	17.5705	15.0402	16.6895	16.2109	15.6667	15.3497	17.6767	16.5331	16.7194	16.4297	16.9447	15.6095	16.0221	15.2248	NA	12.7163	16.0068	16.0371	15.6963	16.674	12.7848	14.8348	12.717	16.0203	13.2632	13.7434
ENSG00000058799	16.9203	17.5714	17.0599	16.8692	17.3626	16.525	17.4499	17.389	17.4153	15.9055	10.4198	11.8315	8.20858	8.80424	15.3605	17.2478	13.046	17.744	18.1933	15.4078	15.5522	16.9972	17.1599	18.1542	15.6906	16.821	16.5372	16.1719	16.9167	18.418	17.8385	17.6747	17.0873	17.277	15.2407	15.694	16.1994	12.7547	13.8341	14.99	14.649	17.6448	16.609	13.3839	14.4564	14.1186	15.9558	13.9794	15.4743
ENSG00000081870	15.9109	16.7383	16.5122	NA	18.3192	15.5584	16.1743	16.2077	15.9484	15.9995	9.36976	10.4931	7.54662	9.38726	14.4433	16.9349	11.8775	16.26	16.1931	12.6525	12.8189	16.2406	15.8615	17.49	NA	16.5623	16.7575	15.2744	16.9512	16.7163	16.7619	16.4033	16.3827	16.6146	15.202	14.9359	15.2492	13.6993	12.5363	14.7197	15.2244	NA	16.2476	NA	14.2287	12.5885	16.1592	12.8088	14.381
ENSG00000116212	16.3916	17.725	16.8419	12.3911	18.1131	15.6519	16.6526	16.9475	16.8286	16.4538	9.91731	10.0044	7.41696	9.15331	13.121	17.1627	13.2391	17.248	17.2055	13.7363	14.0047	15.8664	16.8418	17.163	15.8897	17.3138	16.7915	15.6456	18.2328	17.4547	17.0852	17.0764	17.1213	16.4718	NA	15.7996	14.3232	NA	12.0536	14.8205	14.9873	15.3389	15.8948	NA	NA	12.1392	15.4214	12.407	14.0389
ENSG00000116209	19.4845	20.3664	20.2271	18.906	19.5123	18.7107	20.9195	20.18	19.8849	18.8469	12.4632	13.8437	11.8672	9.96739	17.4844	19.7999	19.5003	21.818	22.0511	19.7814	18.9789	20.5925	19.985	22.0355	18.8956	19.7506	19.5658	19.3131	20.0392	20.8408	20.4307	20.5032	20.3937	19.5753	18.1329	18.9001	18.3875	15.0551	15.8892	18.2687	16.2679	19.4565	19.8337	15.3483	16.3953	16.0269	18.2656	16.1038	16.9973
ENSG00000116205	16.3101	16.3184	16.6024	14.2192	17.715	15.5596	17.2229	16.2993	15.4326	15.775	9.56897	11.4721	7.43028	9.16817	14.9191	16.6298	11.8755	16.9357	16.2226	NA	NA	16.5039	15.6068	16.819	16.1977	16.7981	15.9021	NA	15.7578	16.1003	16.2138	16.2834	15.9386	16.6241	16.1239	15.3833	16.0145	13.7123	12.8154	15.0353	15.4867	16.4488	16.8299	13.3598	14.6721	13.2055	16.5798	13.405	14.8085
ENSG00000215883	16.1229	16.8339	16.3861	NA	17.574	14.8857	16.2386	15.8576	14.9661	15.6522	8.70413	NA	5.88914	8.3183	13.3726	15.62	NA	16.3275	15.6377	NA	11.7301	15.0413	15.385	16.739	NA	16.4134	16.4485	15.9529	15.9791	16.2879	15.9343	16.2363	15.4931	16.5399	13.9638	15.1917	14.1529	NA	NA	13.8226	14.7734	14.7756	16.1675	NA	NA	11.7128	15.202	12.0567	13.108
ENSG00000116221	18.2282	18.675	17.6267	14.702	19.8281	17.5322	18.3942	18.1285	18.762	17.3174	10.9678	10.7223	9.09522	10.7091	14.8713	18.4257	16.9909	19.2715	18.5092	17.2778	17.9256	17.4596	17.8663	18.414	18.6175	17.6088	17.652	17.4759	16.7537	18.385	17.7258	17.7459	18.0872	17.8005	14.3792	17.0894	15.4068	12.9227	13.7511	16.2416	16.2295	17.2245	17.4035	12.6756	14.5388	13.8426	16.3708	13.9581	15.8433
ENSG00000157216	17.5965	18.3546	18.0088	14.0616	18.6048	19.2107	18.3163	17.8858	17.6307	18.437	12.1976	11.1629	9.37938	9.08924	15.8548	17.8951	14.6111	17.9383	17.4696	17.0853	14.3767	16.4794	17.1825	17.5284	17.3231	18.5791	19.347	16.6928	18.7439	18.5729	18.7743	17.4309	17.9617	17.9647	15.3633	17.2506	15.8867	13.7166	14.2216	16.3275	14.8623	17.859	17.1175	13.3653	14.7116	14.3514	17.1734	14.5886	18.0858
ENSG00000271723	17.2028	17.1963	17.8749	13.263	17.6232	17.8054	17.2019	17.2152	16.949	18.1841	NA	NA	NA	NA	14.2615	17.1725	15.7454	17.1921	16.9779	14.4016	14.5215	16.6363	16.9944	17.1584	17.8651	17.6346	18.0219	16.2439	19.4534	16.7921	17.8484	17.472	17.1993	17.2127	14.8282	15.8777	15.0815	13.1938	13.0054	15.1058	14.9536	16.4573	16.6575	12.3972	14.1792	13.2324	16.0449	13.4177	15.84
ENSG00000243725	17.0767	16.9753	17.1589	13.2193	17.7192	17.0263	17.2591	17.2519	16.7478	16.9248	NA	NA	NA	NA	14.2937	17.0585	13.8662	17.1992	17.5304	14.5063	14.6045	16.7155	16.9783	17.1154	17.7423	17.3272	17.1652	16.0347	17.8572	16.7666	17.3831	16.9393	17.101	17.1396	14.8717	15.8614	15.1491	12.7848	13.0609	14.921	15.0205	16.4874	16.6762	12.4524	14.2146	13.2406	16.1197	13.4582	15.6883
ENSG00000116133	19.4618	24.0878	17.4222	13.2604	19.9886	19.5041	20.2157	20.3612	20.8099	16.2973	14.0445	NA	9.65471	11.3838	13.486	21.2713	20.249	19.9507	20.7895	21.5831	22.4349	23.0084	21.3332	22.1412	15.7226	18.8167	19.2113	17.8248	16.3151	22.2953	19.8219	20.7365	19.9832	20.1862	14.3711	20.9132	14.3965	NA	12.4627	19.4999	17.1177	15.6399	19.0997	NA	13.5808	12.499	16.4576	12.6787	16.7966
ENSG00000162402	18.7952	18.3552	18.1535	15.767	19.5085	18.1309	19.7988	18.9634	17.2718	18.6527	11.6682	14.2554	9.52907	10.002	16.667	18.0481	16.6167	19.8143	18.7929	16.2795	16.3115	18.4121	18.0569	18.1951	18.1236	18.8314	18.7741	17.8511	19.5595	18.5422	18.8833	18.8993	18.6931	19.0067	19.3571	17.4199	18.3404	13.9973	15.1659	18.0515	16.5058	18.2389	19.4223	15.7246	17.5434	15.5421	18.4783	15.7725	16.5244
ENSG00000162407	20.5532	18.9779	20.0584	NA	NA	19.3999	20.9958	21.0939	18.0144	18.8112	9.37244	NA	9.20757	NA	NA	18.1816	18.5127	20.3923	20.7221	21.219	15.5705	20.4778	19.3145	19.0236	18.0391	20.5679	19.6861	17.8773	18.1486	18.9857	20.024	19.4943	20.0367	18.0879	NA	19.7719	NA	NA	NA	18.0442	NA	NA	19.9971	NA	NA	NA	14.6499	NA	16.9592
ENSG00000162409	15.4348	NA	16.0886	NA	NA	15.9526	15.8019	15.5459	14.3282	18.2072	10.1555	NA	NA	NA	NA	16.4956	18.241	19.8881	18.9188	NA	NA	13.7313	15.3908	NA	19.2445	16.6371	15.6628	15.4509	16.2253	17.7486	16.1058	16.8118	NA	15.6518	NA	NA	NA	13.4257	NA	16.0553	NA	NA	15.5931	NA	NA	NA	NA	NA	12.8625
ENSG00000162600	16.5014	16.8987	16.6828	13.5815	17.2422	14.7127	16.8717	16.1785	16.5208	16.3451	8.46159	11.7862	7.66174	8.86137	14.8254	16.7571	13.4611	17.665	17.641	13.5958	14.5456	16.6113	16.2788	17.5551	16.7553	16.7135	16.782	15.7818	15.5572	17.2256	17.1963	16.6395	16.5788	16.721	16.456	14.6478	15.5716	12.9619	13.2365	15.942	15.06	16.2289	16.2321	13.4839	15.2159	13.2902	16.1729	13.4713	13.5499
ENSG00000185839	17.1953	16.8524	16.0393	12.7242	18.3433	14.9075	16.9372	16.9739	18.2908	15.7617	NA	NA	NA	NA	13.802	17.1825	14.2371	18.6371	18.5078	13.7798	15.287	16.1508	16.68	17.2353	16.6567	16.3499	16.2013	15.582	16.3982	17.1265	16.8199	16.6982	16.5079	16.2349	14.0813	15.2984	15.0324	NA	12.2769	14.388	15.3359	15.6892	16.5224	NA	13.9404	12.7098	15.0084	12.8173	13.1042
ENSG00000162601	17.8552	17.815	17.9175	13.976	18.959	17.1575	17.7959	17.9424	16.3908	18.0898	10.4657	13.2655	8.59707	9.56189	15.6583	17.3976	15.1672	17.2318	16.4948	13.7244	13.7406	16.7689	17.4125	17.2964	16.9756	18.5369	18.377	17.6993	18.7489	17.9693	18.263	18.6566	17.8395	18.455	18.0885	16.1252	17.6749	14.0013	14.0079	17.1817	16.4571	16.64	18.4712	14.5202	16.2	13.8634	17.7776	14.3825	13.0856
ENSG00000177606	21.4434	18.5499	23.723	12.3365	18.0596	20.2946	20.1168	20.3224	18.0349	21.4813	11.5543	14.2051	9.41197	9.20678	13.4533	19.7562	19.3301	16.9316	21.7564	20.5551	16.4741	20.039	21.4066	19.5473	21.019	20.4364	21.5773	19.9481	18.6047	21.7704	19.8782	20.2763	21.9408	18.3884	14.6157	17.1921	14.9583	NA	13.0729	17.0142	15.2032	15.6131	17.6135	NA	18.7111	12.9648	17.8489	12.8576	16.6478
ENSG00000162599	18.4786	18.5939	20.1006	NA	16.9665	17.4243	20.1264	18.8516	16.1409	18.6599	8.81367	10.1257	8.30871	NA	13.7534	18.1982	17.2606	18.4076	17.3892	17.0559	14.8097	17.3224	17.3615	17.8487	17.3835	18.8005	18.1704	16.9589	17.177	18.9225	18.7147	18.1485	17.9388	17.4636	15.5749	17.8225	NA	14.4138	NA	17.7589	NA	NA	19.154	12.2735	14.1588	NA	NA	NA	17.2173
ENSG00000162604	16.4821	17.2592	17.4616	13.0871	17.213	16.3297	17.1998	17.1609	16.4295	16.5676	10.1495	11.6226	7.57844	8.64245	14.4261	16.7726	14.3969	17.4882	17.9476	13.1114	12.5124	16.6592	16.6502	18.5344	15.8489	17.1922	17.1384	15.9807	16.9842	17.2146	17.235	17.0023	17.0118	17.0973	16.5207	15.4142	15.3301	14.0564	12.7144	15.775	14.9921	16.0679	17.0968	13.1399	14.8289	12.5734	16.1552	13.1155	13.5812
ENSG00000132849	15.8676	17.3789	17.5375	NA	NA	15.3079	17.7895	17.3913	17.7473	16.6213	9.35169	11.3697	9.25359	8.7638	14.4035	18.6574	17.3707	20.7658	20.2351	15.0244	15.1568	17.8953	16.8908	17.4509	18.1129	17.083	17.4098	17.5141	18.6839	19.3771	18.2229	18.8816	18.2102	16.2403	16.9301	16.9995	15.3181	14.3287	12.2601	17.6375	15.1964	15.5908	16.6277	14.2729	15.5931	12.8724	16.3222	13.2028	13.3531
ENSG00000162607	17.0787	17.0862	17.578	14.583	19.2196	16.4507	18.227	17.4503	17.8471	17.3987	9.85737	12.6939	8.85414	10.4123	15.7825	17.2919	13.6764	17.6525	17.5113	14.7053	12.8268	17.8241	17.1785	18.3142	16.4257	17.7451	17.8751	16.5186	17.172	18.045	17.5118	17.5415	17.6202	17.6188	17.3002	16.6845	16.8164	13.9364	14.0111	16.5952	16.3604	16.8539	17.4379	14.109	15.7791	13.8845	17.2402	14.6218	14.3138
ENSG00000116641	17.7729	17.0253	18.1131	NA	17.5654	17.4979	18.8322	17.5516	16.8171	18.0061	11.7681	11.0128	7.99217	9.6111	NA	16.6862	14.3666	17.4096	18.197	16.0381	13.2211	16.8485	16.9007	17.2785	16.3857	18.4105	18.2426	16.1742	18.028	18.1392	17.5055	17.9992	17.3485	16.8275	15.4837	16.6214	14.436	14.4762	NA	17.1321	15.6722	NA	17.8177	12.4293	14.5462	11.6645	15.3681	12.0327	15.4925
ENSG00000125703	15.6381	16.0687	16.4865	NA	17.07	15.521	16.8827	15.9931	16.1704	15.4435	8.66475	10.8022	7.28878	8.87461	14.0085	15.4862	NA	16.9492	16.7484	13.0995	11.0045	16.6041	15.6542	18.0044	NA	16.4401	15.8027	15.4824	15.2156	16.3707	16.0136	15.9725	NA	16.5809	15.2059	14.5604	15.1205	12.5987	12.6242	15.179	14.7948	15.4573	16.4607	12.3408	14.5116	12.4707	16.0091	13.0978	14.1106
ENSG00000088035	15.6953	16.3101	15.7871	13.7413	16.854	14.7015	16.4524	16.1259	16.5773	14.9481	9.22485	11.1524	7.70378	8.46548	14.3673	16.7525	NA	16.2999	16.2641	NA	11.5669	15.8845	15.6771	17.0083	NA	16.622	15.92	15.3301	15.228	16.8546	16.3451	16.4899	16.1877	16.6667	15.6869	14.9813	15.4128	12.6531	12.7745	14.9204	14.5856	16.0582	16.2594	12.9268	14.6707	12.4278	16.1351	13.086	NA
ENSG00000203965	15.3012	15.7828	15.8431	NA	NA	15.4477	15.5817	15.5858	NA	15.4563	9.65359	9.64591	NA	8.15482	NA	NA	NA	16.2266	15.8445	NA	NA	15.7402	15.0358	NA	18.9671	16.2029	16.2055	NA	16.5508	16.0443	16.1669	16.0017	16.018	15.7162	14.3522	NA	NA	NA	NA	14.2702	14.4043	NA	15.6122	NA	13.8134	NA	14.7582	NA	13.0818
ENSG00000142856	16.7857	16.7475	16.3733	11.8573	18.2925	15.0476	16.6777	16.786	16.7766	15.6035	8.87558	10.4144	6.76537	9.09589	13.8623	16.1637	13.5247	17.9851	16.7629	13.5033	12.9712	15.8446	15.767	16.9835	16.3688	16.2439	16.6554	15.8816	16.178	16.8994	16.535	16.4826	16.5566	16.4844	15.0953	15.1908	14.7111	15.6656	12.0536	15.37	15.3554	NA	16.1329	NA	14.2521	11.9435	15.2323	12.4843	12.3937
ENSG00000079739	20.3247	19.4853	18.7455	15.7723	NA	18.0771	20.4931	19.9727	19.3823	18.143	10.1127	11.3129	9.39232	10.6116	14.8589	18.2541	20.4545	20.125	19.0803	19.687	19.055	17.3421	18.4377	19.6617	20.4743	18.0942	18.2671	18.9384	19.1569	18.371	18.1558	18.0207	18.0668	17.4456	15.1582	17.4443	15.7926	13.9011	13.48	17.8446	16.1096	17.0869	19.7621	13.1176	14.648	13.7431	15.6442	14.0277	16.4255
ENSG00000158966	17.5348	17.7054	16.7342	NA	NA	17.1653	18.6383	17.6256	NA	15.726	12.4911	NA	6.05735	NA	NA	16.0199	12.2284	17.2715	16.7098	NA	NA	18.7871	16.7135	16.9438	15.3344	16.9974	18.2973	16.182	15.6701	16.7889	17.8442	16.8656	17.5609	16.7349	NA	16.2186	NA	NA	NA	15.654	NA	NA	17.7741	NA	NA	NA	NA	NA	14.8199
ENSG00000162437	16.2297	17.2718	17.4329	NA	16.9913	16.3892	17.0615	16.5647	18.5451	17.1524	9.40759	11.043	9.44194	NA	NA	17.1895	14.7271	17.5442	16.871	NA	NA	16.0094	17.1179	17.6641	15.787	16.4153	16.8003	16.0966	17.9778	16.9415	17.2394	18.0791	17.2675	16.4674	14.5399	16.0694	NA	NA	NA	15.4407	NA	NA	16.6034	NA	14.1742	NA	NA	NA	15.2376
ENSG00000162434	20.1579	19.5377	19.6567	19.1843	19.6865	18.5915	21.4686	20.5743	19.17	19.3975	13.04	16.0567	10.9551	10.6639	18.6421	18.9318	18.0242	19.9966	20.4911	18.7025	17.3318	19.683	20.4282	19.9828	18.2417	19.5229	20.0521	18.6617	20.1024	19.7016	19.6536	19.4226	19.4919	20.1999	20.1219	19.1746	20.1929	15.5185	17.0014	18.3719	16.5133	20.4848	20.4346	17.3649	18.5544	17.4419	20.1788	17.6321	16.3689
ENSG00000162433	18.7015	NA	17.4044	10.1069	17.783	17.9659	19.7943	18.6723	15.2378	18.596	9.70339	NA	6.59453	10.3845	NA	18.6411	17.5689	22.8531	18.5012	15.7886	17.1932	NA	15.6851	15.2948	NA	17.3167	16.245	NA	16.2064	18.6763	17.845	17.3838	18.2488	NA	NA	17.5748	NA	NA	NA	17.1531	16.8459	NA	18.0942	NA	NA	NA	NA	NA	17.4788
ENSG00000213625	19.1915	19.6712	19.5289	16.415	19.0609	17.3515	20.5318	19.8928	18.6535	18.7056	10.6163	12.8856	9.44071	8.96449	16.0712	18.5254	17.0635	20.7951	20.6578	17.9178	15.4781	19.7115	19.4702	20.8505	17.8904	19.2378	19.5812	17.9697	17.9106	19.3618	19.2369	19.1941	19.4536	18.8084	16.8082	18.0333	17.1787	17.9483	14.1233	17.5174	15.3938	17.6666	19.9027	14.2229	15.6221	14.4656	17.1889	14.7068	15.2672
ENSG00000116678	16.9529	16.3268	17.4226	NA	19.2483	14.9502	20.0486	17.7097	14.7548	15.1108	9.66265	9.87786	6.13305	NA	13.0806	15.805	12.0277	18.19	17.5109	20.2128	14.8256	18.4242	17.034	18.7342	NA	19.3264	18.0786	14.748	17.0006	17.754	17.0613	17.2354	17.6806	15.631	15.7954	17.7047	14.7012	15.7401	NA	19.4811	NA	NA	18.531	NA	14.1302	NA	14.52	12.0529	12.2756
ENSG00000184588	15.876	15.6627	17.9478	14.833	NA	18.6609	17.0875	16.9254	18.2863	15.8309	11.4954	14.8467	7.62909	9.31706	16.433	15.0594	15.9926	15.8324	16.5197	13.9841	11.544	18.0745	17.2569	18.0777	18.7506	16.9157	15.1589	NA	15.1967	18.8387	18.2911	17.1219	17.8456	18.1578	17.8776	15.4647	17.8724	13.4067	14.8548	14.461	15.2897	17.7705	15.9199	15.092	17.3926	15.0379	17.2604	14.9413	15.3763
ENSG00000198160	16.863	17.8074	18.1161	15.9277	17.9152	16.1096	18.491	17.9244	19.028	17.4246	9.84437	14.1369	8.84728	10.2289	16.4209	17.2124	13.5053	18.3818	17.9741	17.5558	12.7907	18.0424	17.6255	19.2039	16.1654	17.7092	17.7514	16.2835	17.223	18.4245	17.8862	17.2531	17.7494	17.6269	18.5492	16.5914	17.6915	15.4543	14.7373	17.4705	16.404	17.7237	18.1466	15.3277	16.8039	14.3936	17.5679	15.1962	14.6028
ENSG00000116704	16.2567	17.5156	17.8294	13.031	17.8283	15.4619	17.2969	16.8094	19.7571	16.5176	9.71425	11.2952	9.49021	9.0614	14.682	16.8597	12.9872	18.0992	18.2667	18.4809	16.9439	16.3475	16.0832	16.9171	17.2936	16.8851	17.344	16.6668	16.5245	17.3309	17.4711	16.6054	16.3405	16.7208	16.3179	16.1499	15.9332	13.2988	13.3786	18.4965	15.2566	16.3625	16.5644	13.24	15.3004	13.4806	16.648	13.6503	13.9421
ENSG00000142864	19.6741	19.3844	19.5	17.1811	20.8829	18.2856	20.517	20.1123	19.7032	19.3571	12.6528	13.7258	10.9095	12.4881	17.0652	20.3992	18.6164	20.2226	19.9767	19.3351	18.0607	19.4973	19.614	20.0469	19.4582	19.5693	19.5267	19.0502	18.5001	20.491	19.6293	19.446	19.9646	19.3534	18.3814	19.1798	18.0602	14.6439	15.5226	19.0345	18.6585	18.8457	19.6592	15.6473	17.2733	15.5633	18.7699	16.058	16.3177
ENSG00000116717	16.8614	15.9479	19.7235	14.3758	19.1953	18.3642	17.0004	18.4206	18.2504	15.817	10.2707	9.97081	8.11787	9.71962	13.4391	16.7639	15.2282	18.8667	19.4203	16.8194	14.9673	16.8453	18.6435	16.5281	19.7152	17.7129	18.6266	15.4939	17.3313	18.2927	18.2417	17.3407	18.5493	17.287	14.4722	15.7799	14.6215	15.6268	12.0643	15.6816	15.1508	15.2005	16.5063	NA	14.9152	12.2192	15.303	12.3096	12.9732
ENSG00000172380	18.919	19.2885	20.316	NA	17.0438	16.6411	20.7753	19.5512	19.9501	17.9405	10.5004	NA	11.1689	NA	NA	19.3005	16.8657	20.9209	20.3814	17.4455	14.2511	18.2478	18.8762	20.3224	17.3667	19.0273	18.9985	17.4657	18.0424	19.1109	18.971	18.8353	19.3296	18.561	NA	19.1553	NA	NA	NA	18.3492	NA	NA	19.939	NA	NA	NA	NA	NA	14.675
ENSG00000116729	17.7593	18.3652	18.8215	16.2127	NA	18.0335	19.0303	18.2311	17.6996	19.3986	11.6148	12.6197	8.55886	NA	15.5153	18.9029	17.5773	20.3196	20.3906	14.9506	12.7089	18.9331	18.2427	19.2236	17.3966	18.1503	18.9951	18.279	16.1922	19.2468	19.0991	18.2842	18.7195	17.6575	15.5035	18.1642	16.734	NA	14.2118	16.1527	NA	17.5523	17.4697	13.9509	14.1849	14.3633	NA	14.1842	16.3289
ENSG00000066557	15.782	16.3051	16.3308	NA	17.7919	15.7907	16.7894	16.6276	15.9902	15.8193	11.4042	11.1755	7.71997	9.31653	13.8124	16.235	12.2876	17.2993	16.6358	14.4769	10.3883	16.4019	16.0493	17.45	14.8035	16.4221	16.1638	NA	15.7244	17.3296	16.2922	16.2824	16.2376	16.4201	15.3808	15.1507	15.0328	12.9084	12.2804	16.1945	15.2929	15.0743	16.8844	12.3044	14.7321	12.0812	15.85	12.8531	12.4966
ENSG00000116754	20.3069	20.1145	20.009	17.301	20.9156	19.3263	19.7672	20.3796	18.7934	20.7123	12.0885	14.3113	10.8601	11.6248	18.2013	19.8865	18.0814	18.8981	18.8357	18.0214	20.1922	18.4471	19.6539	19.7067	19.2875	20.9549	20.7336	19.9893	21.5056	20.4464	20.6386	20.5493	20.2613	20.7902	19.1106	17.9372	19.2724	15.7668	16.2068	18.5822	18.1344	18.9257	20.5408	15.8549	17.6618	15.7465	20.0982	16.4113	16.1474
ENSG00000118454	16.392	16.9496	16.6984	NA	17.3059	16.667	17.5221	17.1596	16.5797	16.4842	10.9045	11.6013	7.81714	9.27054	14.2676	16.6335	12.5883	17.4452	17.0159	14.0227	11.6563	17.6339	16.8651	16.9726	16.2531	17.2055	17.0457	15.875	16.5724	17.4853	17.058	16.8981	16.9316	16.8304	16.4098	16.0768	15.4465	13.3674	12.7659	16.0556	15.3437	15.4962	17.1578	13.1442	15.3352	12.7405	16.4706	13.3785	14.2177
ENSG00000235079	15.573	15.6633	16.0426	NA	16.8596	NA	15.513	15.5757	NA	15.4125	NA	NA	NA	NA	13.432	NA	NA	NA	NA	NA	NA	NA	14.7861	NA	NA	16.2822	16.3761	15.1686	17.4643	NA	16.1953	16.0351	15.5536	15.8544	14.9011	NA	14.9155	NA	NA	14.0576	14.5023	NA	16.1133	NA	13.7107	NA	15.5413	NA	NA
ENSG00000132485	18.9174	18.588	19.2053	15.9471	20.201	18.3011	19.0536	19.0694	18.6943	19.3355	11.6319	12.9381	9.84141	10.903	16.8709	18.3327	16.682	17.9453	17.5289	15.7871	17.1222	17.3574	18.4089	19.4136	18.4484	19.7009	19.9175	18.5527	21.154	19.039	19.4533	19.1204	18.7739	19.2511	17.7705	16.7395	18.2911	14.7932	15.0541	17.3031	17.5186	17.9475	19.5261	14.7365	16.09	14.2871	19.0888	15.1785	14.9106
ENSG00000172260	16.9246	15.5517	17.0277	NA	NA	18.5367	18.674	16.5805	15.3291	18.5689	10.9897	NA	6.80748	NA	NA	15.3945	14.1972	16.043	13.6096	NA	NA	15.177	15.335	16.8139	15.529	18.4043	16.5792	15.1873	16.7443	15.7154	16.6764	16.0887	16.9371	NA	NA	16.7556	NA	NA	NA	NA	NA	NA	18.1057	NA	NA	NA	NA	NA	16.0194
ENSG00000254685	16.2106	16.5529	16.7438	NA	17.7956	NA	17.1733	16.3068	16.4684	15.5461	8.74353	10.5795	7.47848	8.29268	14.1103	16.3566	12.2292	17.7192	17.2073	12.5515	11.6681	16.7258	15.6719	18.1884	NA	16.72	16.5713	15.5381	15.968	17.0789	16.4079	16.5285	15.6312	16.394	15.3652	15.114	15.7764	12.9675	12.6327	15.2983	14.4643	15.2935	16.9135	12.9451	14.2093	12.3699	15.7227	12.9718	NA
ENSG00000116791	16.7974	17.8174	17.5532	11.8117	18.3857	15.3726	17.8005	16.879	16.7959	17.449	8.96099	9.49338	9.07442	10.51	14.0448	16.9988	15.3312	21.7603	21.3892	17.8582	18.4111	16.537	16.5917	18.0101	16.4666	17.3246	17.158	17.9279	16.237	16.9448	17.5995	16.9868	16.684	16.7755	15.1219	16.0426	15.2593	12.8603	12.3963	17.3583	17.047	15.4918	17.4382	NA	14.4018	12.0833	16.1485	12.751	13.1682
ENSG00000162623	16.9861	17.3427	17.4561	11.7085	18.0907	15.974	17.7225	17.2221	16.4778	17.301	8.40514	10.8281	7.61212	9.80161	14.409	16.93	13.6952	17.893	17.6098	12.9664	13.5917	16.8891	16.841	17.7576	15.9249	17.2513	17.4064	16.1099	16.8689	17.4529	17.6155	17.0131	17.0532	17.0182	15.6202	15.9723	15.5334	12.8279	12.8222	15.2406	16.2751	15.4915	17.2469	12.5389	14.7498	12.9829	16.2652	13.4413	14.3246
ENSG00000117054	18.5157	19.1292	17.5003	13.3735	19.5869	17.3268	19.3399	18.3217	18.088	17.5552	10.6996	10.8855	9.78709	11.0075	14.5487	17.846	18.7135	22.1278	20.3212	19.462	17.7107	19.0345	17.1832	19.2127	17.8227	17.8291	17.7721	17.2812	17.8348	18.7533	17.5152	17.7949	17.499	17.8229	16.1942	16.644	15.9803	14.0758	13.4869	18.0447	17.349	16.2182	18.7796	13.0096	15.1543	13.2458	16.9442	13.9007	14.433
ENSG00000137955	18.4371	18.5944	17.5908	12.8096	19.1809	17.4232	18.2423	18.4599	18.5083	17.8224	11.1013	13.2221	9.0323	10.3258	15.2845	18.5768	16.2695	19.0832	18.3158	16.6806	17.7671	17.5526	18.688	18.5695	18.7985	18.0892	18.6024	18.0861	18.1053	18.1855	18.4055	18.2568	18.8491	18.6612	17.3564	16.0903	16.7569	13.018	13.8336	16.9065	17.1244	16.4911	17.986	13.8055	16.4482	13.7916	17.5077	14.1446	15.352
ENSG00000226415	18.3727	19.3818	17.3675	17.3159	19.5128	19.2585	17.8294	18.4554	19.9302	17.9861	NA	NA	NA	7.93693	15.3376	19.6713	19.7683	19.9571	19.7448	15.8783	17.2187	18.7316	19.2999	18.3575	18.5318	17.854	17.8868	16.9549	18.0188	18.5936	18.0389	18.4679	18.5278	18.2754	14.8797	17.7108	16.31	14.0334	14.5664	15.6051	17.0006	18.1103	17.1267	12.4629	14.0568	14.4804	16.4187	14.9035	15.5039
ENSG00000226084	20.5722	19.7869	19.8294	16.509	21.0588	18.6667	19.7099	20.6576	19.1376	20.0484	8.70454	10.4295	NA	8.1809	16.5705	20.9256	19.3654	19.4779	19.8478	17.5802	18.7988	19.4491	20.4964	20.5379	19.1441	20.0504	21.4597	20.5464	20.0994	20.2282	20.7593	20.0324	21.1912	20.2398	18.2866	19.1381	18.3315	14.4663	15.6911	16.8284	17.578	16.3406	19.0833	14.1124	17.3867	13.9529	19.4536	15.9104	14.0911
ENSG00000142892	16.6759	17.2452	17.9163	13.653	17.9887	15.9846	18.3672	17.2018	16.69	16.4003	10.5286	11.3979	7.9864	8.79349	14.5397	16.3712	15.0374	18.7748	18.9752	15.1027	11.7854	17.6385	16.8289	18.855	15.9269	17.4337	17.1148	16.0241	16.561	17.7445	17.193	17.0407	16.8935	16.9456	15.95	15.9166	15.7794	13.4613	13.1919	16.1221	14.7394	16.094	17.5646	13.0924	15.295	13.1374	16.5051	13.7887	13.5542
ENSG00000036549	17.3062	17.6781	17.4585	12.4229	18.4311	16.3319	18.2846	17.7102	16.146	17.365	10.7263	12.5478	8.34422	9.46434	14.9484	17.2382	13.5161	18.6435	17.8486	15.014	13.5913	18.7712	17.2213	18.1401	16.4595	17.8994	17.7061	16.7198	17.1697	18.1466	17.7314	17.5005	17.1737	17.2979	17.2481	16.5772	16.2107	13.7508	13.4427	17.121	15.7458	15.9988	17.6568	14.0102	15.9831	13.6016	16.9169	14.0348	14.8564
ENSG00000077254	18.3123	18.5494	18.5197	15.5276	19.2498	17.9343	19.6412	18.975	17.9995	17.5753	11.9689	13.75	9.3472	9.55489	16.2538	17.6096	14.8765	19.0833	19.2294	15.5887	14.2429	17.7842	17.9834	19.2809	16.9228	18.3629	18.0917	17.1111	18.1498	19.3392	18.4253	18.367	18.1704	18.3655	18.0923	16.6277	17.4411	15.245	14.3387	17.8232	15.8947	17.4095	19.388	14.9072	16.6259	14.428	17.7993	14.8607	15.6376
ENSG00000219201	16.7366	16.2351	17.1311	NA	17.3141	15.2969	18.1444	17.0289	15.2975	16.8412	NA	NA	NA	NA	14.0788	15.7024	12.5733	16.5288	17.3716	NA	NA	16.6068	16.8679	17.2723	15.3141	16.72	16.6371	15.2533	15.9122	17.3697	16.3293	16.1781	16.027	15.75	15.9126	15.6388	15.0343	NA	12.0608	14.1837	14.5772	15.1672	17.4334	12.2928	13.9794	12.2366	15.4604	12.5307	12.6486
ENSG00000180488	16.3361	16.9466	17.0057	NA	16.4608	16.5919	18.12	17.0557	14.7419	16.1089	10.934	11.5456	8.2618	8.47791	13.9095	15.9142	12.5561	18.8567	18.7244	14.1496	10.4393	16.9223	16.2977	17.9573	16.0127	17.1392	16.8599	15.88	16.7435	17.9928	16.9445	17.2337	16.3258	16.3907	16.1226	16.0262	15.441	13.9851	12.205	16.4472	14.937	NA	17.74	13.0996	15.1771	11.968	15.9953	12.8735	13.2383
ENSG00000162614	16.6931	17.7548	19.7498	NA	NA	NA	18.0433	17.6634	16.1674	21.2804	8.79696	9.96995	6.56239	8.10085	14.0349	16.4912	21.4731	15.4717	15.007	NA	NA	14.0433	17.5141	17.5244	20.7258	17.3894	17.217	15.8203	NA	18.2799	18.1638	16.9051	16.1316	16.6145	15.1925	14.9743	14.3254	16.9614	NA	14.5298	14.0658	NA	17.6678	NA	NA	NA	NA	NA	NA
ENSG00000162613	18.7304	19.0863	18.4846	15.0755	19.9311	17.9515	18.499	18.5596	18.6705	18.7655	12.1953	13.7807	9.67217	11.4783	16.2891	18.153	16.9048	18.3962	18.6229	14.856	16.8135	17.5846	18.4845	18.5614	18.3826	19.0021	19.7703	18.1714	19.9141	19.0928	18.9653	18.9452	18.1695	18.8791	18.6089	17.0294	18.2285	14.7176	14.826	17.6014	17.6676	17.9038	18.461	15.1714	16.9263	14.9294	18.7126	15.2793	15.327
ENSG00000162616	16.4556	18.2997	18.653	NA	17.2821	16.9006	18.4621	17.3947	16.9127	17.2263	10.2964	9.87957	7.00107	8.2817	NA	16.1012	17.0641	17.209	17.5749	11.2586	13.295	17.0448	16.9773	19.0081	16.6363	17.7073	17.1466	16.8898	16.2536	17.2772	17.0043	16.598	16.964	17.3004	15.1025	15.6671	NA	13.1539	11.6654	15.4292	14.8775	NA	17.8945	NA	14.6622	NA	15.3563	NA	13.5958
ENSG00000137959	17.7746	16.7415	17.3892	12.2555	NA	15.5331	18.0156	16.1919	17.0967	17.004	NA	12.8989	7.16665	12.722	15.9431	15.4757	13.2298	15.2452	15.3688	8.19359	NA	21.385	15.4327	19.7576	15.7932	17.9067	15.8666	NA	16.6811	16.2445	16.8894	15.9419	16.5709	18.203	18.7002	14.8482	15.7787	13.5551	13.9078	17.5946	19.2711	15.6608	17.8463	13.3878	14.8776	14.391	16.3156	13.4548	12.7342
ENSG00000137965	17.7429	17.0909	17.3479	13.0134	NA	15.4469	17.0457	16.5035	NA	16.6495	NA	12.5404	7.37951	11.0948	15.4124	16.4155	12.3532	15.2891	15.0225	10.6781	13.7914	19.4257	16.7292	18.7415	NA	17.8371	16.4449	NA	17.4518	16.2201	17.1252	16.4951	17.109	18.5344	17.9759	14.744	16.0791	12.588	13.9894	16.1566	17.3059	15.6584	17.6267	13.0087	14.9728	14.4393	16.6939	13.8065	13.0172
ENSG00000162618	18.5739	16.5194	16.2184	NA	NA	15.3435	19.7027	19.6827	16.267	15.9194	NA	NA	6.44635	NA	NA	16.3064	13.1656	17.9953	16.7357	14.6315	NA	16.5709	18.0293	18.8648	16.1655	17.9668	15.6563	15.0699	16.8471	16.8761	17.6174	16.6854	17.7768	18.3545	NA	16.0083	NA	NA	NA	14.7182	NA	NA	19.5198	NA	NA	NA	NA	NA	12.6163
ENSG00000117114	18.2776	18.5708	18.6116	NA	NA	17.3222	19.1771	17.9167	15.5675	17.8602	12.1069	NA	7.70158	NA	NA	17.5553	16.2049	18.8398	18.3786	17.3597	13.721	18.8282	20.1898	19.9437	15.1702	17.8175	18.8029	16.4429	17.0913	18.8668	18.3946	18.4498	17.7394	18.0189	NA	16.7644	NA	NA	NA	17.8349	NA	NA	18.6712	NA	NA	NA	NA	NA	14.3358
ENSG00000137941	16.5395	NA	19.2498	NA	16.704	17.9498	17.126	15.7896	NA	18.1258	12.2443	NA	6.0696	NA	NA	15.4919	13.2982	14.7225	NA	NA	13.4457	13.7701	15.6356	16.2317	17.0051	17.1984	15.678	17.0777	18.245	17.8074	17.3531	17.1802	15.6879	NA	NA	14.7884	NA	13.2176	NA	15.3923	NA	NA	16.821	NA	NA	NA	NA	NA	15.6906
ENSG00000142875	16.9764	17.405	18.1875	15.0528	17.3998	19.331	18.8061	17.0965	19.1049	17.9428	12.8991	12.8567	9.19796	9.2631	16.787	16.6985	15.5079	19.2654	18.335	15.2973	12.3437	18.5367	16.6169	19.8015	15.8864	17.1347	17.1036	16.2535	18.9678	18.5181	17.7546	18.1141	16.9849	17.9622	18.2943	16.0154	17.8559	16.3149	15.303	16.7738	14.6161	17.9769	18.0055	14.9846	17.1354	15.0915	18.8447	15.8413	17.3501
ENSG00000117133	16.6589	16.8677	16.8965	13.964	18.0445	16.0409	17.2679	17.228	17.4789	16.8706	9.77268	11.7406	8.18512	9.34092	15.2907	17.1321	14.3589	17.391	17.3676	15.2856	14.1183	16.8745	17.107	17.6515	16.9372	16.855	16.7255	16.0345	16.9275	17.2934	17.2462	17.0192	17.4671	17.28	15.3614	15.8873	15.8487	12.9471	13.5881	15.5305	15.2616	16.6494	16.5887	12.8561	14.9442	13.6475	16.7094	13.9891	14.0071
ENSG00000174021	17.8992	17.6799	17.6845	18.0695	18.6886	16.6024	18.1924	18.2695	20.2042	17.5844	9.19193	NA	9.54164	9.12305	16.4506	18.4176	17.8641	18.8088	18.7618	17.0967	17.1557	18.5339	19.2911	19.2497	18.3668	17.7774	17.5765	17.1865	16.7665	18.0607	18.0913	18.1796	18.0039	18.5455	14.6443	16.4506	16.8413	14.2942	14.538	15.8052	16.1256	19.0561	17.05	13.6017	14.9218	14.8785	17.2027	14.6687	15.2294
ENSG00000122432	15.2815	16.2335	16.1149	14.9804	16.9553	NA	16.0488	16.2739	15.372	14.6868	NA	10.446	NA	NA	14.9168	15.4659	NA	17.5966	16.787	15.8818	11.9179	17.0001	15.927	17.5777	NA	15.9905	15.5223	15.3849	15.9716	16.4902	16.3745	16.3099	16.1974	16.6192	16.1188	14.8486	16.2662	12.9555	13.3796	15.4269	14.4822	16.6154	16.0824	13.8053	14.4063	12.6781	15.2297	13.5725	NA
ENSG00000117151	16.4523	17.3015	17.2685	16.8247	18.0171	15.1806	17.4543	17.2862	16.5371	15.6791	8.57357	12.7488	7.76476	8.04779	16.1659	16.2144	12.2783	18.9493	18.3173	17.4296	13.8516	18.5467	17.0323	18.5688	NA	16.8087	16.3869	16.396	17.0473	17.5762	17.2495	17.3674	17.1618	17.4796	17.3723	15.8447	17.5822	13.6817	14.4259	16.7108	15.1852	17.8613	17.0563	15.2466	15.3158	14.1988	16.3228	14.654	12.1679
ENSG00000162642	16.5569	16.3393	16.6655	13.1421	17.3473	16.9006	16.4705	16.9576	16.7278	16.3669	10.5682	11.5034	7.61741	8.5138	14.7225	16.4282	12.6851	16.372	16.1501	NA	12.6349	16.2094	16.765	17.2293	15.7734	17.0333	16.4433	15.962	16.5601	16.6259	16.7418	16.5624	17.1128	16.9356	15.0776	15.4318	15.3797	13.3044	13.1177	14.4163	14.7233	16.046	16.7437	12.4376	14.4735	12.8937	16.1409	13.3206	15.1734
ENSG00000142867	15.4459	16.3039	16.3733	14.6896	16.7419	NA	16.7373	16.0956	19.5981	14.9969	9.53389	12.7881	8.2293	9.13226	15.3465	16.8784	NA	16.4216	16.8428	14.2265	11.0587	16.2215	16.2385	17.1682	NA	16.1429	15.6873	NA	15.2883	18.3696	16.2229	16.5873	16.4621	16.693	16.1989	15.4631	15.922	13.3996	13.476	15.1427	15.2271	16.9421	16.2921	13.7011	14.9778	13.5344	15.7955	13.873	NA
ENSG00000153904	15.7276	18.3512	17.1478	NA	NA	19.5459	17.8515	17.6277	19.299	16.82	12.1864	NA	9.89108	NA	NA	17.2059	13.9816	21.2704	20.7525	19.1292	18.0185	18.9249	18.3322	19.1843	17.5138	17.5923	15.831	17.343	17.6112	19.8123	17.53	17.3999	16.4606	16.6513	NA	16.0166	NA	12.9983	NA	17.1297	NA	NA	16.6458	NA	NA	NA	NA	NA	18.2
ENSG00000142871	19.7297	17.9622	22.6781	NA	NA	17.7639	19.5795	20.7	19.917	21.4565	10.6261	NA	6.61695	NA	NA	16.9368	20.4797	16.9284	21.7577	17.1829	16.1171	16.4376	20.8675	21.9809	20.5697	20.4115	19.8419	17.629	16.7544	20.7576	19.4775	19.5066	19.8066	18.9972	NA	16.4547	NA	NA	NA	15.9907	NA	NA	17.8534	NA	NA	NA	NA	NA	13.5561
ENSG00000117174	16.9195	16.6293	17.6002	11.9876	17.9222	16.2246	17.426	17.4385	16.2411	17.0247	10.1169	10.633	7.4603	9.39076	14.5422	17.0351	13.0705	16.5592	17.1988	NA	13.0653	16.1459	16.7559	17.0847	16.6288	17.6652	17.2175	15.8394	16.6019	17.232	17.1423	16.8259	17.0704	16.9475	15.6094	16.1744	15.3671	13.6695	12.8112	15.4837	15.8063	15.8959	16.9076	12.7433	14.5727	12.788	16.1433	13.3863	15.0793
ENSG00000122417	17.0634	17.4668	16.8432	12.5463	NA	16.6935	17.3404	17.6349	16.9821	16.9723	10.6759	11.7615	7.91498	8.65903	14.9481	16.8669	12.3951	16.4535	16.4136	NA	11.2605	16.2154	17.0593	18.0549	NA	17.6049	17.5935	16.12	18.1999	17.3347	17.8288	17.5482	16.8262	18.2051	16.9872	15.0443	16.1415	14.0442	13.0927	17.1505	15.0659	16.0196	17.9545	13.7906	15.7349	12.9265	17.0235	13.4198	13.6976
ENSG00000097033	19.2285	18.9104	19.0623	18.969	19.0523	17.9138	20.9754	19.9426	19.3703	18.9696	12.6604	14.6042	10.0129	10.7035	17.4675	19.1936	18.576	19.4695	19.3127	17.8772	15.2366	19.2343	19.6802	19.9729	20.1798	18.8195	18.3317	18.1189	18.8682	19.1746	19.0726	19.2588	19.1818	19.0703	18.3562	18.4567	18.338	14.7873	15.4224	17.292	16.7151	19.028	20.5157	15.7277	16.6877	15.73	17.7099	15.826	16.1081
ENSG00000183291	18.4839	19.3262	18.8702	17.949	19.768	17.6811	19.8626	19.4358	19.9247	17.7377	11.4539	13.2816	10.4092	10.3612	16.9572	18.7402	16.3574	20.3464	20.0762	18.6349	16.8718	20.3032	19.4178	21.2488	17.568	18.7747	18.9047	17.903	18.9821	19.8384	19.3661	18.8856	19.2546	18.9573	16.4649	17.5104	18.0136	14.5032	15.5074	16.9994	16.7388	19.0418	19.1673	14.593	16.3952	15.3817	18.5696	15.9144	15.3938
ENSG00000153936	16.6166	19.1625	17.1386	13.7656	19.2216	17.2272	18.2417	17.368	15.8749	16.1612	10.9976	11.5256	8.44643	10.0964	14.4007	16.6072	13.3988	18.7385	18.5313	14.941	12.278	18.4747	17.3211	18.4443	15.6496	17.29	17.3299	16.4711	17.37	19.3284	17.415	17.3848	16.9915	17.3435	15.9514	16.6663	15.852	12.885	13.1016	16.7973	16.4516	16.0162	17.6265	13.2419	15.2438	12.9727	16.1393	13.6511	15.5666
ENSG00000267561	17.1579	16.9082	NA	NA	17.1282	NA	18.2868	16.8489	14.4964	NA	NA	NA	NA	NA	NA	NA	12.5209	16.6022	16.5286	NA	NA	16.119	15.7469	17.3373	NA	16.409	15.8854	NA	NA	16.7496	NA	15.8171	NA	15.6355	14.0818	15.1695	NA	NA	NA	14.4749	14.427	NA	17.8032	NA	13.6768	NA	NA	NA	NA
ENSG00000143013	17.9155	16.9434	18.4801	14.2645	18.0278	20.0991	18.7149	18.4609	17.5343	18.2221	11.1621	11.5344	9.5181	9.07648	15.2322	18.4277	16.5801	17.5728	17.1835	14.6785	14.3224	16.2763	18.1015	19.4212	17.1803	18.3533	17.9372	16.7967	16.8647	18.2618	18.1869	18.6275	18.2384	18.0955	15.7042	17.5764	16.0579	12.8631	13.7026	16.0161	15.4682	17.012	18.3731	13.3218	15.0062	13.7885	15.9343	13.9398	17.3768
ENSG00000065243	18.041	18.3021	17.9549	15.758	18.2642	16.3988	19.1831	18.0407	17.8991	17.8471	10.2465	14.531	9.69544	9.21452	16.5277	17.7191	14.7094	18.5068	18.2077	15.5321	12.7898	17.4428	17.6021	18.9499	16.4222	18.2375	18.3323	17.3079	17.6559	18.4927	18.1463	18.3586	17.6987	18.0948	18.446	16.5734	18.3085	14.2526	14.6153	17.6099	15.7157	17.5875	18.7224	15.6483	16.5685	14.3495	17.0011	14.9051	13.5691
ENSG00000137947	16.4611	17.0231	16.8211	15.0974	17.6246	16.1899	17.0642	17.1068	17.9376	16.5634	10.0874	12.3016	8.09086	9.24945	15.4978	16.92	12.6743	17.2263	17.5241	14.8424	14.3896	16.838	16.7282	18.1073	15.9139	16.8152	16.939	15.9996	17.0422	17.2662	17.3392	16.9755	17.7985	17.3084	16.7449	15.8572	16.42	13.8544	13.9555	15.2613	15.1123	17.106	16.5183	13.5959	16.0527	14.3011	16.6479	14.2178	14.2323
ENSG00000137944	17.258	17.4403	16.722	14.3854	17.7423	16.3939	17.5527	17.4305	17.9059	16.1558	9.96886	11.5139	7.86869	9.22908	15.2512	17.3799	12.3975	18.2789	17.3865	15.221	12.8508	17.336	16.7931	17.7125	15.7638	17.3874	17.204	16.5685	17.1834	17.6918	17.6047	17.161	17.1194	17.3068	15.7087	16.0296	15.7673	12.6928	13.1113	15.2591	15.5313	16.749	17.2401	12.9858	14.694	13.3335	16.167	13.6679	14.0734
ENSG00000213516	17.3799	16.9383	17.7744	13.7558	18.8352	16.7491	17.7404	17.3385	17.2181	17.1831	10.096	12.4017	7.28046	8.8407	15.2698	17.3911	13.7322	17.1673	17.4536	16.4602	13.7265	16.998	16.9961	17.8287	16.4574	17.5388	17.9931	16.4273	16.7405	18.3015	17.6466	17.2379	17.3099	17.1582	16.8392	16.3872	16.1969	13.938	13.7509	16.6602	15.4825	16.7575	16.6204	13.8692	14.9422	13.8431	16.319	14.1802	14.6239
ENSG00000117226	16.506	17.1819	17.8213	13.8739	NA	14.6073	16.489	16.4641	17.4718	16.5978	NA	11.7968	10.777	8.21048	15.4392	17.2864	12.389	18.1607	14.2979	14.1447	13.4911	18.9674	18.2434	19.674	NA	17.1785	17.4865	14.9448	15.0459	17.3875	17.8437	17.1055	16.389	17.5814	17.3977	15.0307	16.4641	13.234	13.8935	16.112	14.3601	16.6354	16.7627	13.4666	14.4067	13.8582	17.0961	13.931	NA
ENSG00000117228	18.2399	16.4699	18.556	16.6707	NA	16.1071	17.8149	16.9797	20.2086	19.2336	NA	13.468	8.81941	9.81394	17.1453	16.478	12.6913	15.7805	16.97	17.6162	14.686	19.5867	18.0357	20.2109	17.4213	17.6449	17.2115	NA	16.0918	17.7744	17.8388	16.7603	17.8457	18.6842	19.5401	15.671	17.7564	13.6243	15.8238	17.2203	15.4374	18.3272	17.557	15.0929	16.093	15.4123	17.4171	15.1953	11.392
ENSG00000234518	17.0676	17.1264	17.409	14.5275	18.7106	16.1558	17.0986	17.1485	18.0169	16.9462	NA	10.0342	NA	NA	14.6947	17.1623	13.2488	17.0779	17.4492	13.2286	14.306	16.7545	17.3375	17.495	16.475	16.9188	17.4577	15.7826	16.2981	16.9147	17.1308	16.9558	17.0286	17.003	15.9242	15.5605	15.2474	12.496	13.6028	14.5272	15.3661	16.2356	16.5143	12.357	13.931	13.4434	15.9887	13.7724	13.3531
ENSG00000162645	19.4464	20.1387	19.6299	20.4774	16.3446	16.2414	19.7669	18.903	19.3502	20.2438	8.29274	15.3725	10.3646	9.89578	18.8042	19.1534	14.1561	16.2339	17.8371	16.8094	15.8035	18.9888	19.4061	20.4115	18.1245	19.0041	19.0578	15.4293	17.4032	18.6079	19.8088	18.5276	19.4515	19.3749	20.2904	17.7072	19.5367	14.4138	17.2216	15.9888	15.8897	20.354	18.7493	16.6566	17.1813	17.2703	19.1183	16.8442	12.6217
ENSG00000162654	18.4464	16.3201	17.3682	14.9686	NA	14.8131	18.7347	17.4145	17.9881	17.1503	NA	12.6582	9.17482	9.20676	16.5918	16.9167	13.4636	18.254	17.7125	12.7061	12.7558	19.4164	18.8029	20.4501	16.6929	17.1393	17.4655	NA	16.2437	16.8802	17.1104	16.0295	17.1455	18.3788	19.0296	15.5653	17.7183	14.0731	15.3855	16.0405	15.3718	17.9821	18.4823	14.8511	16.7446	15.1709	17.6832	15.3003	12.5581
ENSG00000154451	15.3403	NA	NA	17.7535	NA	NA	NA	NA	16.6227	NA	NA	14.7223	7.74208	8.75073	18.1845	NA	NA	NA	NA	11.9209	NA	19.9392	15.8123	19.5695	NA	NA	NA	NA	NA	NA	15.711	NA	NA	18.5455	21.2388	NA	19.4016	13.9075	17.0491	15.4109	14.9148	19.5103	16.1179	16.4594	17.4205	16.7892	18.2935	16.2873	NA
ENSG00000197147	16.4236	18.2011	15.197	NA	18.1885	17.9642	17.7009	16.7025	16.3443	14.9192	10.543	11.3219	7.26318	8.44734	14.0411	16.3105	11.8349	17.1012	16.8042	15.6134	11.2116	17.3525	16.7488	16.7752	16.7619	17.8758	15.6195	16.1527	17.6751	18.137	16.6228	16.8377	16.3189	16.459	16.2886	16.1857	15.4146	14.8415	12.6543	15.7755	14.6483	15.2085	16.8336	13.4551	14.9651	12.3876	15.7318	13.186	15.3256
ENSG00000171488	16.8201	17.6079	16.357	14.7166	17.6743	15.5244	18.6762	17.7102	16.2377	15.7398	8.97098	12.5618	7.36884	8.89522	15.8162	15.6771	12.3676	16.5244	15.2254	NA	NA	17.0864	16.9533	19.1992	15.2406	17.4595	15.9832	NA	16.8329	16.5532	16.6082	16.1804	17.0649	17.5137	17.8484	16.3567	17.207	13.9966	14.4539	15.8388	14.5219	17.5602	18.2619	14.6	16.5307	14.4774	18.067	15.1106	13.6603
ENSG00000171492	15.6711	18.4945	15.8165	14.4825	19.3324	16.6327	17.1124	16.514	17.3658	15.5903	11.0326	12.4673	8.93757	9.41629	15.4324	16.5547	12.4242	18.8351	18.6112	13.1895	13.2381	17.573	16.4432	18.3725	15.6621	16.9649	15.5916	16.1918	16.5859	16.8755	16.2245	17.3105	16.0697	17.4379	16.7329	15.5325	16.6073	15.5248	14.1241	15.8586	15.2521	17.1109	16.4423	13.8529	15.5661	14.3314	17.7691	14.6871	14.8674
ENSG00000162664	17.452	17.5024	17.1886	12.3582	18.1167	16.8976	17.6235	17.7829	17.6628	17.3487	10.6581	12.2573	8.90536	9.52641	14.7148	17.8633	14.2698	17.3897	17.5569	14.8667	14.7565	16.2522	17.0536	16.903	16.5258	18.0108	18.0122	17.5392	17.4859	17.8253	17.9534	18.0873	17.9507	17.5963	16.4729	16.0217	15.8272	14.477	12.8284	16.7542	15.6669	15.6013	17.9499	13.2865	15.5266	12.6224	16.5083	13.2672	15.3812
ENSG00000122482	16.7436	16.9483	17.1544	13.144	18.2702	16.2605	18.2153	17.3048	16.8551	17.3416	11.1849	13.2926	8.46526	9.31228	15.0698	16.8155	13.6872	17.5783	17.0071	15.4877	12.4724	17.436	17.0948	17.7183	16.529	17.7403	17.6703	16.2443	16.8337	18.18	17.5163	17.8696	16.7056	17.3141	18.1231	16.1776	16.8123	13.9914	13.6773	17.6382	15.8262	15.9965	17.4828	14.7384	16.9561	13.5833	17.0345	14.2755	14.0193
ENSG00000069702	20.1855	19.5276	18.5088	11.6934	18.5625	15.8121	21.3133	20.6904	15.864	18.8512	8.43378	9.95175	7.55446	7.77862	15.2483	17.3128	14.9626	19.2911	19.7819	16.8824	12.8797	17.8217	18.6136	17.9341	16.8066	19.3492	20.4907	17.1404	17.7349	17.3151	19.1759	18.5318	19.4244	19.3451	16.2617	18.4505	16.5633	13.7362	13.2178	17.3898	14.1462	16.8963	19.9345	13.8247	16.4271	13.1656	16.6952	13.8742	14.8155
ENSG00000174842	15.1492	15.6527	NA	NA	17.0012	15.5561	15.2909	15.7085	NA	15.2754	9.37398	10.2232	6.43097	8.55211	13.5402	16.2584	NA	NA	NA	NA	NA	NA	15.3245	NA	NA	15.7907	15.8937	NA	16.0256	NA	16.1543	NA	15.8788	16.0768	14.7109	NA	14.2088	NA	11.9577	14.4339	14.7388	NA	15.628	NA	14.0285	NA	15.2096	12.1848	NA
ENSG00000122484	16.5234	16.8993	16.8616	NA	17.5402	16.5036	17.0847	16.7407	15.6317	16.7032	10.6839	11.5753	8.17148	9.08056	14.7419	16.6968	12.9951	17.5278	16.7502	NA	13.5084	15.8906	15.8528	16.7559	16.5235	17.0113	16.8865	16.4339	17.0454	17.1741	17.2332	16.8782	16.3953	16.7952	16.9921	15.2805	15.8003	13.9004	12.5881	16.1668	15.4633	15.7293	16.7214	13.6785	15.3456	12.7759	16.5992	13.1313	14.8175
ENSG00000067208	16.3191	17.7586	17.3129	NA	17.3914	16.0567	17.7683	17.0877	15.8504	16.5974	10.1467	12.9586	7.61066	NA	14.1611	16.6239	13.9859	17.217	16.5855	14.0263	12.5206	16.5432	17.0674	17.7636	14.8937	17.8035	16.807	16.067	16.9196	17.2198	17.0583	16.9753	16.4409	16.6715	16.993	16.2314	15.4939	13.8771	12.3678	17.0922	14.0754	15.3253	17.3274	13.6062	15.4917	12.5047	14.6771	12.9927	13.7522
ENSG00000122406	22.0052	21.1783	21.3056	19.4526	22.8502	19.5848	21.7068	22.0779	20.8736	21.3366	13.6473	15.5756	12.2703	13.9235	19.0274	22.0329	21.0325	21.8615	21.4068	20.5137	20.5014	21.3114	21.533	22.614	20.7534	21.4363	22.8721	21.5905	21.2507	22.2785	22.1267	21.3866	22.3052	21.2257	19.3017	20.9386	19.8663	16.7055	17.5215	18.8965	20.1338	20.4611	21.1409	16.2024	18.8507	17.707	21.1061	17.9621	18.089
ENSG00000154511	16.201	NA	17.0158	NA	15.9306	16.7334	18.5035	17.1797	16.4039	17.5028	10.2109	10.0465	7.40888	8.32154	14.1355	15.797	NA	16.3915	16.4643	14.4079	13.0926	15.7389	15.5424	17.0449	NA	16.1584	16.2886	NA	16.2031	16.9009	16.5603	16.4293	16.1765	16.3549	15.1009	15.4019	14.9989	12.6514	12.7883	15.3272	14.7389	15.5325	17.8478	12.3464	14.5824	12.6002	15.9998	13.0588	14.5272
ENSG00000143033	16.3636	16.7742	16.4334	13.5325	18.6473	16.1142	16.7852	16.8571	16.4985	16.1252	10.5932	12.5268	8.44684	9.76226	15.2194	16.6859	11.8066	16.4701	16.4275	NA	11.4868	16.2934	16.7873	17.9791	16.007	17.1706	17.0814	15.905	17.3796	17.3898	17.0594	16.8317	16.8382	17.5392	17.0043	15.4163	16.3431	14.3251	13.5619	16.4681	16.1999	16.4603	17.0099	13.8174	15.6774	13.3636	16.691	13.9497	13.1913
ENSG00000117500	18.4134	18.6422	18.2241	16.3542	19.5477	17.0453	19.4924	18.8058	18.4791	17.2361	11.1369	13.6867	9.52661	10.4272	16.5047	17.3242	17.0357	20.3679	20.8427	19.1576	18.1348	18.8814	18.6741	20.3505	16.9595	18.0677	17.9828	17.2963	17.9216	19.3474	18.1881	18.2177	17.6152	18.1903	17.7813	16.2762	17.6728	14.0853	14.7662	18.0805	16.8358	17.8964	19.1723	14.9501	16.8091	14.481	18.0961	15.2945	14.0471
ENSG00000122483	16.2634	16.3177	15.8222	12.184	18.556	NA	16.355	15.9792	16.3413	14.8332	8.51614	11.3857	6.45592	9.03731	15.1238	15.73	NA	17.209	17.9906	13.3837	13.5748	15.658	15.6344	17.0898	14.8312	16.0102	15.9288	NA	15.6991	16.3232	15.9391	16.0012	NA	16.4987	17.1932	14.681	15.5066	14.4493	12.2657	15.3824	15.7009	14.9999	16.2507	13.3079	15.2819	12.5911	15.8121	12.8005	NA
ENSG00000223745	17.0931	17.4736	17.1399	13.2844	18.7819	15.8803	16.0507	16.7514	NA	16.7157	9.60192	11.9735	7.86853	9.07888	15.8823	15.6965	11.5858	NA	14.2365	NA	11.8173	15.2708	16.2688	16.9638	NA	17.8933	17.2203	16.5234	19.0856	16.0953	17.6134	17.0457	17.5798	17.7632	16.7516	15.1604	16.3179	13.8851	13.5986	15.1712	16.6712	16.1622	17.0819	13.2739	15.1419	13.1777	16.7744	13.4429	13.2516
ENSG00000117505	17.5591	17.6917	18.0353	16.1207	19.2297	16.895	18.629	18.0882	17.6549	17.622	11.3613	13.5378	9.30881	10.3004	16.43	17.9238	15.1151	18.6794	18.4647	16.1159	14.2778	17.9688	18.0954	19.5154	17.3478	17.847	17.3958	16.9273	18.3437	18.7768	18.0133	17.9247	18.4716	18.1368	18.1218	17.4408	17.7688	16.1361	15.1854	17.0936	16.6312	18.1361	17.9889	15.337	16.5008	14.9855	18.1709	15.7096	14.1442
ENSG00000137942	17.5971	17.1244	17.1976	NA	17.0321	16.6611	18.9655	18.7677	17.678	16.3447	13.0627	NA	9.10432	NA	NA	16.7949	13.9189	19.7162	19.4755	14.6047	13.8497	17.7599	18.2766	18.3471	17.526	17.7035	17.4393	17.3306	17.5508	19.5718	17.9789	18.892	18.0836	15.9625	15.4916	16.5264	NA	13.8983	NA	16.7608	NA	NA	18.1637	NA	NA	NA	NA	NA	14.7354
ENSG00000137936	16.9208	17.1189	17.1793	NA	NA	16.0235	17.7815	18.2962	17.231	16.5168	10.0302	NA	8.41138	7.41743	NA	15.7512	12.4802	18.507	17.8537	12.3968	11.418	14.9357	17.7048	17.6867	16.8999	17.6343	16.5422	NA	15.5694	16.293	17.5049	17.0105	16.9166	16.1538	NA	15.9674	NA	NA	NA	14.3516	NA	NA	16.8952	NA	NA	NA	14.8208	NA	14.4546
ENSG00000067334	17.5478	17.5847	17.9576	15.2861	18.3453	17.1459	18.5478	18.1387	18.3122	17.624	10.8984	12.7011	8.79665	10.1118	15.8588	18.167	15.1967	17.9363	18.4366	16.9116	15.4054	17.9196	18.1603	17.9889	17.7984	17.7875	17.5218	16.6172	17.6478	18.5374	18.206	17.8803	18.5714	17.9794	17.1868	16.9353	16.645	14.3224	13.95	16.3434	16.1271	16.9515	17.839	13.7592	16.1815	14.3174	17.4019	14.5543	15.3473
ENSG00000023909	15.9327	18.0301	16.553	13.3231	18.7083	16.2472	17.8882	17.586	16.2657	14.8955	9.57531	10.4215	8.04637	8.59874	14.2764	16.379	12.6091	17.3825	17.6568	17.2648	14.896	20.5031	17.2055	17.4097	16.5443	16.9206	16.0958	15.5184	16.4804	17.1596	16.7461	16.6661	16.2248	16.8174	15.4844	15.1883	15.085	14.4535	12.4812	15.93	14.4786	15.7091	17.5578	12.6727	14.2811	12.2751	16.416	13.0216	12.7005
ENSG00000137962	18.2961	16.5473	18.0882	NA	NA	17.2915	20.0437	18.7778	15.2704	17.9422	8.99218	NA	6.8706	NA	NA	16.4798	15.2612	19.4068	20.0036	15.8828	15.0538	18.6364	18.8889	20.5159	17.305	18.8648	18.3101	16.7659	17.7237	19.0731	18.493	18.1907	17.7478	18.892	NA	17.3371	NA	13.3979	NA	16.6017	NA	NA	19.6935	NA	NA	NA	NA	NA	13.919
ENSG00000117528	17.5863	18.2002	17.7341	13.2509	17.8576	17.0131	18.5597	17.885	19.7383	17.4004	11.0041	11.5629	10.2405	9.37771	14.6972	17.7233	16.8489	20.4029	19.9793	19.1063	16.6388	19.0647	17.6968	19.2842	16.4857	18.4543	17.158	17.6273	17.8967	18.1161	17.9802	18.0463	17.828	17.3746	16.5512	17.4164	15.8571	13.1848	13.1206	18.2347	15.2397	16.0402	17.981	13.3042	15.3312	13.2095	16.6617	13.6706	15.0296
ENSG00000117525	18.4555	17.856	16.5408	NA	NA	19.8036	18.8921	19.5708	19.285	17.5377	8.53569	NA	8.92953	NA	NA	18.3371	15.4132	15.7562	18.2639	NA	NA	20.2486	19.2302	18.4546	15.322	18.5758	20.066	18.0844	17.9835	20.5539	19.1255	19.3051	18.5722	16.2653	NA	16.9303	NA	NA	NA	15.0941	NA	NA	18.3922	NA	NA	NA	13.1066	NA	15.3655
ENSG00000117519	19.7721	21.0651	19.8539	NA	NA	19.7467	20.4328	20.246	19.6703	19.8757	12.7275	NA	10.1249	8.95014	NA	19.5046	18.7051	20.7285	20.9019	18.2317	17.693	19.8135	20.443	20.7547	17.0179	20.5012	20.1071	18.1183	18.8027	20.2357	20.6908	20.0481	19.5248	18.8659	NA	17.947	NA	NA	NA	17.7296	14.7013	NA	19.5756	NA	NA	NA	14.7823	NA	16.6938
ENSG00000172339	15.7734	16.937	NA	NA	NA	15.1216	16.5193	16.237	17.3929	14.2019	9.0899	NA	7.18336	7.92349	NA	15.906	NA	16.9507	16.4913	12.8837	12.565	15.5221	NA	16.7921	NA	16.1812	15.4707	15.5523	15.7083	16.4162	15.9385	16.1761	NA	15.9073	NA	15.0471	NA	13.8736	NA	14.4123	NA	NA	16.3729	NA	NA	NA	NA	NA	13.7048
ENSG00000152078	15.3394	17.5318	16.7233	NA	17.8227	16.4497	17.8691	16.4677	17.6002	15.8616	8.60053	NA	8.63424	NA	NA	NA	16.0554	17.9498	17.173	20.4057	14.9885	16.5566	15.2987	17.8514	16.2552	16.2083	15.2392	16.4727	16.5584	17.6065	16.3246	16.9556	15.6599	NA	17.1621	15.5617	NA	NA	NA	18.8033	NA	NA	18.1186	14.3262	NA	NA	NA	NA	15.0378
ENSG00000271092	15.8448	16.3886	16.4399	NA	17.1852	15.2336	16.4045	16.1253	15.7925	15.9538	NA	NA	NA	NA	13.6179	16.0897	12.8507	16.4633	15.9289	14.4017	11.9373	15.2787	15.3866	17.0982	15.6741	16.3927	16.0989	15.8117	15.8502	16.6829	16.4941	16.4434	16.2536	16.4092	17.093	14.7446	14.6947	12.6099	12.1706	16.4073	14.2244	NA	16.6167	14.3703	13.8817	11.9333	15.5414	12.4824	13.7781
ENSG00000122481	16.219	16.3925	16.6001	NA	17.3573	15.4034	16.3233	16.3585	15.4363	16.2059	NA	NA	6.10934	NA	13.8654	16.4249	12.832	16.3285	15.7488	12.883	12.8415	15.4148	15.6767	17.2263	16.0118	16.6477	16.4484	16.0083	16.098	16.8422	16.7587	16.5751	16.6063	16.7109	15.3781	14.6915	14.9903	12.7113	12.5341	15.2057	14.4023	NA	16.7047	NA	14.0784	12.1466	15.8305	12.7555	14.0447
ENSG00000228502	18.2094	17.387	17.4569	14.6985	18.7138	15.5386	20.6112	18.5879	19.3906	16.81	NA	NA	NA	NA	16.7818	17.9995	13.3158	20.8371	21.1415	18.3285	12.3651	20.4913	17.9738	21.7022	NA	17.5496	17.9475	17.2349	16.7067	21.2023	17.9578	17.536	18.4545	17.1663	13.9601	18.4114	18.4536	13.4726	16.6465	NA	15.8897	18.1867	15.6108	NA	14.5093	14.2038	18.7979	16.8238	13.2584
ENSG00000137970	21.7045	20.4377	20.7858	17.9252	22.2246	19.3905	21.5578	21.7587	20.2985	20.4304	NA	11.1549	NA	7.59899	17.9722	21.6663	20.5678	20.6719	20.732	19.849	19.9312	20.9766	21.0471	21.3843	20.7536	21.1116	22.0592	20.9882	20.4851	21.6129	21.6285	20.9384	22.0276	20.788	19.0991	20.0018	19.3326	16.4484	16.0294	17.9898	19.204	17.9352	20.8872	15.3869	18.1868	16.0158	20.4182	16.5742	16.5652
ENSG00000117569	17.0863	16.7576	17.1944	12.3436	16.9477	16.8847	16.7087	17.6997	15.3765	19.2044	11.3646	11.6529	7.46353	8.57132	14.0943	16.837	13.0662	16.8564	15.8576	NA	12.6516	15.1836	16.62	16.1511	16.5168	17.7893	17.3915	15.9861	17.7429	17.2292	17.5408	17.1492	17.4313	17.5814	16.6533	15.0193	15.1529	13.7694	12.6567	16.2738	15.0263	15.2958	17.5109	13.1989	15.2749	12.1935	16.1017	12.8256	14.6998
ENSG00000228057	15.9188	16.6724	16.1882	NA	17.0636	NA	16.8213	16.3868	15.3417	15.1888	NA	10.0326	NA	NA	NA	15.6396	NA	16.0689	16.3168	13.7621	13.2255	15.8506	16.2076	16.2274	NA	16.325	16.659	16.315	16.7689	16.7527	16.5582	16.4713	15.9864	15.8984	14.3576	14.9245	14.1468	NA	NA	NA	13.8919	NA	15.8473	NA	13.6686	NA	NA	12.136	NA
ENSG00000188641	17.4019	17.6614	17.443	17.0953	NA	14.7118	18.8142	17.6197	17.3568	17.3319	8.51331	15.2728	8.53228	8.81148	16.5025	18.1942	13.1883	17.7622	17.5595	17.5644	15.082	19.06	18.5155	19.8499	15.7395	17.6897	17.8421	15.8088	16.1946	18.4098	17.7514	17.6273	17.1586	18.0442	19.2975	16.2146	18.2443	15.2929	14.9632	17.5056	14.6517	17.9451	17.9797	16.2836	18.1211	15.2681	16.919	15.6498	12.3446
ENSG00000162627	16.5132	16.7242	17.07	NA	NA	15.1541	16.9645	16.6256	17.1844	16.3532	10.1424	NA	8.06479	NA	NA	16.8613	13.8165	17.6817	17.0706	12.2954	11.7155	15.8458	16.2532	17.3708	NA	17.0984	16.3489	15.6793	15.8805	16.7458	16.9531	16.7976	16.8608	15.8202	NA	15.8371	NA	NA	NA	14.9795	NA	NA	16.3865	NA	NA	NA	NA	NA	13.2734
ENSG00000099260	20.0905	19.0725	16.3794	NA	16.0269	15.0637	21.119	19.427	14.8946	16.0647	NA	NA	NA	NA	NA	18.1882	16.6619	16.744	15.4169	13.7215	13.3409	16.4535	17.084	19.2039	20.5982	19.5145	18.0614	15.0613	14.1294	17.7354	17.2796	18.7929	18.9869	16.3124	NA	17.7775	NA	NA	NA	15.2147	NA	NA	20.6306	NA	NA	NA	NA	NA	13.9719
ENSG00000162688	17.0416	17.5222	17.9201	12.7377	18.4663	16.4266	18.9511	17.2736	16.5361	17.8189	10.468	11.7117	8.20731	10.0162	14.4133	17.5655	16.7541	19.1736	18.3718	17.0979	13.7696	16.4385	16.2653	17.9488	17.3254	17.1651	17.025	16.0912	16.8931	18.4598	17.3371	17.6993	16.7867	17.2554	16.5544	16.3518	16.0282	13.207	13.0473	18.2716	16.043	15.527	18.5495	13.543	15.4193	12.8548	16.6691	13.6248	13.2058
ENSG00000117620	16.8549	17.0268	17.2679	12.0375	17.7954	15.6906	18.0924	17.4247	18.4381	16.4105	9.39437	11.7107	9.55621	8.89742	14.6773	17.3089	12.6098	18.7205	18.3506	16.6132	13.5256	16.7767	17.0638	18.5139	15.8046	17.243	17.0251	16.7673	17.0433	18.6716	17.5871	18.2698	17.7183	17.1275	16.9365	15.9896	15.7113	14.1107	12.7927	17.5966	15.6473	15.6871	18.036	13.5865	15.6561	12.5805	16.5697	13.4492	13.627
ENSG00000283761	17.6646	18.1328	18.1015	15.6031	18.3418	17.0181	18.7248	18.3905	18.3042	17.8537	NA	NA	NA	NA	15.8184	17.6685	14.3968	18.8825	18.8322	16.0461	13.2724	18.3574	18.2175	18.9431	16.6261	17.9851	18.0571	17.2564	18.0903	18.9608	18.2671	18.2822	18.2	17.9763	17.0755	17.0128	17.251	14.122	14.3401	16.7304	16.5017	17.5838	18.1002	14.5374	15.9986	14.2858	17.3479	14.8408	13.8007
ENSG00000156875	17.585	18.0726	18.0124	15.6246	18.2066	16.9869	18.5172	18.3112	17.5054	17.9202	8.82354	NA	8.41926	NA	15.7921	17.5424	14.2996	18.516	18.5366	15.5902	12.9184	18.3646	18.1338	18.7762	16.5027	17.9286	17.9753	17.1218	18.0128	18.7688	18.1641	18.0231	18.0955	17.9339	16.8661	16.9816	17.2251	13.9167	14.3463	16.064	16.3902	17.5853	17.9276	14.4409	15.8538	14.2831	17.2669	14.8282	13.7607
ENSG00000122435	16.7898	16.6897	16.6431	NA	17.6355	15.1068	16.4435	16.6735	15.7341	16.7368	9.24972	10.6563	7.46378	8.64761	14.8147	16.7498	13.5884	16.0499	15.6124	NA	12.96	15.8521	15.9346	16.7278	17.6742	17.3033	17.5651	16.3092	16.1963	16.8769	17.0852	16.8868	16.1548	17.0712	16.1788	14.7325	16.1073	13.367	12.9713	15.7326	15.2423	15.5357	16.9031	12.7566	14.6713	12.4117	16.9605	13.1637	13.1067
ENSG00000137992	17.6778	17.9439	17.4196	NA	17.47	16.6421	18.4485	17.4783	15.9701	16.9647	10.5003	10.9682	7.82386	9.22285	14.6513	17.3725	14.9449	19.8802	18.6373	16.9366	13.6486	17.885	16.6328	18.3994	16.804	17.1939	17.2707	16.596	16.581	18.2645	17.567	17.1695	16.9411	16.5745	16.1404	16.4205	15.4876	14.4965	12.5366	17.4472	15.8372	15.4573	17.5631	12.8579	14.7045	12.616	15.9615	13.2618	14.3274
ENSG00000137996	17.1197	17.388	17.0032	14.0452	18.9455	16.8539	17.6134	17.3673	18.0606	16.6377	11.1329	11.4061	8.90758	9.65342	15.0066	17.576	15.2262	18.5576	18.007	15.0958	14.0266	17.5659	17.378	17.6432	16.9489	17.1486	16.663	16.7025	16.9268	17.734	17.1636	17.1751	17.3635	17.5654	16.5299	15.6778	15.614	13.0829	13.3342	15.7644	15.8672	16.5844	17.3309	13.0981	14.8881	13.3572	16.3599	13.646	14.3959
ENSG00000079335	15.0257	NA	NA	NA	17.9253	NA	15.9464	15.9622	15.9413	15.2483	NA	12.4841	8.42877	8.081	15.053	NA	NA	16.8744	15.7088	NA	NA	15.3713	15.8754	17.6187	NA	16.4461	16.0812	NA	16.1275	17.4046	16.376	16.057	16.1276	16.4649	16.9519	15.0162	16.3138	13.1942	13.5119	14.6303	14.2149	16.2031	15.8441	14.1467	16.1711	13.7377	16.9715	14.2129	NA
ENSG00000162692	16.173	18.9111	17.802	NA	NA	NA	17.7639	16.6076	14.994	17.1121	NA	NA	9.26109	NA	NA	15.3539	11.3061	19.3769	17.5978	15.4292	12.7608	15.3307	16.3495	16.8323	NA	17.2473	17.7852	16.3858	16.2312	16.2307	17.4397	16.3673	17.3149	20.4014	NA	15.4102	NA	NA	NA	16.2392	NA	NA	17.4582	NA	NA	NA	NA	NA	NA
ENSG00000162694	15.9857	17.839	17.626	NA	17.9351	16.7057	17.1525	16.3825	15.3041	16.7536	10.6804	NA	6.70868	8.93695	NA	15.4728	12.7584	17.1359	16.8989	NA	13.7588	15.4588	15.9653	17.9572	NA	16.9921	17.3431	15.9906	17.1635	16.8661	16.6909	16.3276	16.059	16.4371	NA	15.1564	NA	NA	NA	15.518	14.9397	NA	16.8986	NA	NA	NA	14.3088	NA	13.5429
ENSG00000162695	16.6904	17.5872	16.7788	14.4007	17.3113	15.789	17.6003	17.4078	17.3803	16.3178	10.0318	12.8748	8.63862	9.46131	15.7524	16.8171	12.4697	17.8608	17.6741	16.3584	14.8324	18.069	17.6669	17.755	15.613	17.3453	17.0416	16.9968	18.0066	18.2793	17.6565	17.8248	16.855	17.5861	17.5849	15.8758	16.4426	14.4725	13.8105	17.2671	15.8816	16.8756	17.3381	14.3689	16.2384	13.2733	17.1601	14.119	12.5893
ENSG00000117543	16.8108	17.1896	16.4596	12.6053	18.4232	15.3517	16.9214	16.5796	16.128	15.7222	9.76285	10.6893	7.21515	9.26743	14.6208	16.6942	14.1359	17.2308	16.8053	13.4397	14.2571	16.8048	16.4827	17.9786	16.6363	16.6109	17.3686	16.3518	16.6016	17.1737	16.9618	16.4732	16.8514	16.7243	15.277	15.4099	15.3545	NA	13.2156	14.7386	15.37	15.7681	16.3542	NA	14.5343	13.4081	16.4041	13.5857	14.148
ENSG00000170989	18.0638	17.1416	16.7162	15.1603	NA	18.4766	19.601	20.0069	17.4686	16.7515	8.25537	12.5348	7.6305	9.59388	16.9414	16.8321	16.2513	17.7058	17.2162	13.9049	12.2805	19.7723	20.027	19.3188	15.8261	18.421	16.1011	15.8478	17.0088	16.5279	17.7978	17.2011	17.2391	18.9449	17.2906	16.2635	17.9558	13.9424	15.9131	14.5761	15.4215	18.9374	18.9342	15.2324	15.6108	16.0917	19.1517	16.3198	15.6317
ENSG00000183298	17.1594	16.412	16.5574	14.3151	18.8567	15.7985	17.7858	17.2599	18.5783	16.3984	NA	NA	NA	NA	15.3922	17.5145	14.0103	18.2418	18.0223	14.3695	12.3092	17.7936	16.922	18.7001	16.4009	16.7832	17.5936	17.1125	16.1724	17.9451	17.2739	16.7582	17.5468	17.2528	14.8686	14.9124	16.4278	NA	13.8277	13.6279	14.7617	16.9755	15.555	NA	14.1836	11.9213	15.997	13.9713	NA
ENSG00000226715	16.9381	16.1027	16.3653	13.8378	18.7266	15.4401	17.801	16.9774	18.5791	16.0141	NA	NA	NA	NA	15.7322	16.8321	13.1081	18.5038	18.5911	13.8078	NA	18.0681	16.4905	18.1829	16.1388	16.4159	17.2815	16.6786	15.5226	16.8139	16.9237	16.3791	17.1199	16.8368	14.8431	NA	16.3832	NA	NA	13.5718	NA	17.4522	NA	NA	NA	NA	NA	NA	NA
ENSG00000185946	18.1775	17.8249	17.7347	14.391	17.5908	17.4258	17.2308	17.6343	15.7979	18.2428	9.79161	12.4771	7.64722	8.59372	16.1062	17.0512	15.8091	15.9891	15.5482	NA	15.436	15.5392	16.9434	17.0058	17.3824	18.7259	18.8116	18.1291	18.6427	16.7978	18.2738	18.3221	17.5382	18.0662	17.5636	15.383	17.4501	14.3837	14.0574	16.0292	15.8564	16.9676	18.7068	14.1336	15.3839	13.8227	17.6505	13.9588	14.9144
ENSG00000240038	18.2369	17.6379	17.219	14.9352	16.3562	18.0799	17.0947	17.9651	15.1116	18.1988	NA	11.1118	6.80147	NA	15.8972	17.0263	15.9056	15.4118	14.8128	NA	16.3251	15.6603	17.2424	16.2746	18.0582	18.8888	18.6317	23.3392	18.5353	16.098	18.497	18.106	18.2089	18.3682	16.9185	15.3272	16.8521	13.0802	13.8509	15.0755	15.1597	17.2491	18.5763	13.4982	14.8972	13.7218	17.2441	13.7738	15.6172
ENSG00000198890	15.9118	16.9579	16.3528	NA	17.4516	15.3824	16.0751	16.1757	15.5182	15.6656	10.4571	9.96646	7.15119	8.88494	13.5744	16.4055	NA	17.9409	18.2062	16.2122	11.0695	16.9517	15.6991	17.4745	NA	16.3977	16.3366	15.9925	16.9592	17.7052	16.3343	16.2392	15.9083	16.4966	14.0371	15.2823	14.8561	NA	12.5926	14.8911	14.841	15.5086	15.4104	NA	13.8631	12.511	15.942	13.0267	12.6762
ENSG00000224550	16.179	16.3997	16.3373	NA	16.9177	17.0959	16.7368	16.1996	17.0296	15.8675	NA	NA	NA	NA	NA	16.0701	17.6845	18.8186	17.6793	11.5362	13.5763	16.4018	16.608	16.5822	16.4049	15.9259	15.6672	NA	NA	15.2785	16.5588	16.1534	16.1132	16.1443	NA	15.1154	14.1063	13.3113	12.85	14.0119	14.5532	NA	16.3551	NA	NA	13.3178	15.1564	13.0544	17.2873
ENSG00000134215	15.4402	NA	NA	14.8542	NA	NA	16.6565	16.7173	17.4446	14.1823	8.93524	13.2772	9.25855	NA	15.3467	19.0805	NA	21.1577	19.7667	NA	NA	18.3635	16.101	17.205	NA	NA	NA	16.2192	15.169	16.1662	16.4092	16.2845	18.6748	17.7056	17.4323	17.6387	16.757	13.2614	13.6694	14.599	NA	16.8459	15.5861	14.6492	16.173	14.1269	15.8063	14.1529	NA
ENSG00000085491	17.0372	17.4624	17.1034	13.9538	18.7189	NA	18.5347	17.8947	19.7821	16.3755	10.4322	12.2046	9.29573	7.92045	14.7395	16.8451	12.9709	18.0971	17.6941	NA	NA	17.991	17.7034	19.8162	14.5997	17.2631	17.2562	15.8682	16.2247	17.5467	17.1435	17.5254	16.6696	17.4457	16.5119	15.953	16.1532	NA	13.2511	16.728	NA	16.0309	17.9925	13.739	15.5817	13.1411	16.5795	13.7838	NA
ENSG00000162636	16.5268	16.5029	17.8087	12.95	19.0494	16.8024	18.0631	16.6498	17.9084	16.3151	10.753	12.3126	8.44499	8.50854	14.6938	16.2954	12.8764	15.4791	14.8498	NA	NA	16.8159	16.4301	18.3559	NA	17.7301	17.4281	15.7007	16.3998	17.0903	17.7363	17.9285	16.3792	16.9741	16.7318	15.9453	16.0557	NA	13.2671	16.2717	14.8725	16.1667	17.225	13.4127	15.6596	13.2954	16.8858	13.6883	14.3653
ENSG00000134186	18.4272	18.3484	18.1998	15.9464	19.3626	17.4756	18.1385	18.5489	18.2775	18.4698	10.6412	13.6506	9.71598	10.3022	17.6082	18.4136	15.0393	17.415	17.2143	16.2751	17.0267	17.0887	18.2474	18.1765	17.6564	18.8082	18.6198	18.2192	19.011	19.0247	18.9279	18.8238	18.116	19.4601	17.7511	16.6013	18.4769	14.8908	15.274	16.6996	16.5215	17.8131	18.4023	14.8658	16.4772	15.1956	18.4493	15.6415	15.4401
ENSG00000116266	17.3319	17.6873	17.7413	16.6333	18.3817	16.9232	18.105	17.8967	17.6754	17.6587	9.86639	13.6984	9.05446	9.185	16.3	17.5396	13.7906	18.7257	18.7698	15.832	13.4064	17.6715	17.7235	18.6433	16.4769	18.1821	17.5304	16.9789	17.2874	18.2635	17.904	17.8906	17.6563	18.071	17.7373	16.5936	17.6232	14.9896	14.4634	16.5876	15.4775	17.7058	17.9387	14.9215	16.1386	14.363	17.5962	14.9667	14.5143
ENSG00000121957	17.3478	17.3985	17.2212	13.2514	18.9171	17.367	17.8171	17.7929	17.7564	18.4229	8.69024	10.8933	7.4076	8.66543	14.7632	18.4684	13.9052	16.5079	16.9232	14.1591	14.3559	17.3194	17.6375	17.5586	17.3718	18.1262	17.3828	17.0863	17.8963	18.279	18.0165	17.956	18.0854	17.2704	16.487	17.528	15.3707	13.5923	12.7622	16.2856	15.8306	16.1058	17.3688	13.2728	14.6223	12.9293	15.9054	13.2216	16.0137
ENSG00000121940	17.7253	17.8933	17.8716	12.9832	18.9636	17.1312	18.4307	18.0521	17.3039	17.9567	10.1528	10.6988	7.11364	8.76303	14.8102	17.8056	14.9645	17.2048	17.6027	15.0375	14.8667	17.8696	17.637	17.745	17.1088	18.13	17.9245	17.6307	18.2562	18.5075	18.2176	18.0243	17.6038	17.5035	16.4663	16.7675	15.4834	13.2793	12.9176	16.581	15.8739	16.2506	17.8419	13.1234	14.881	13.1911	16.2238	13.4236	15.5709
ENSG00000244716	19.8045	19.0908	18.88	15.1393	20.3717	17.7427	18.8357	19.824	18.6761	18.9208	NA	NA	NA	NA	17.966	19.8275	18.2629	18.756	19.0001	16.555	16.7856	19.0118	19.74	19.6911	18.3115	19.1851	20.3453	19.6889	19.2311	19.5438	19.9361	19.2042	20.3042	19.4382	16.444	18.5424	17.562	13.6267	14.4349	15.9439	17.6603	16.9744	19.2585	13.4114	16.7553	16.3397	18.7715	14.742	16.4975
ENSG00000085433	16.3582	16.4212	17.3425	12.8813	16.9168	17.9357	17.3552	16.7979	15.6202	17.0664	12.1441	11.6816	6.65138	8.48031	14.1006	17.0278	12.999	16.9957	17.1577	NA	NA	15.9599	16.5117	17.2544	15.9686	17.2118	16.8849	15.3458	16.5823	16.7545	16.789	16.7452	16.8583	16.5262	15.897	17.0359	15.7684	13.0089	12.6487	14.6696	14.6249	15.5563	16.726	12.8345	15.2788	12.7974	15.7533	13.1332	15.1979
ENSG00000197780	15.6629	16.4814	16.6067	NA	17.0062	16.558	17.1988	16.9367	18.502	16.0979	10.17	10.6861	7.32237	8.42049	13.2367	16.6971	13.8909	17.6328	17.9108	15.3376	12.1339	16.3007	16.7966	17.4604	16.2472	16.4936	15.5703	15.4144	16.9399	17.0204	16.4682	16.4192	16.4706	16.1505	14.5238	15.6967	14.5421	NA	11.9498	15.4272	14.6412	NA	17.0417	NA	14.4626	NA	14.9396	12.3325	15.0424
ENSG00000215717	17.7954	18.4614	18.074	16.7565	18.5847	17.4065	19.0463	18.4429	17.348	17.5508	10.9162	13.7972	8.87968	9.44861	16.429	17.4884	15.5634	18.7043	18.3434	15.4866	14.1461	18.6619	18.4062	19.0857	17.1951	17.8969	18.1402	16.9527	18.2837	18.4625	18.3004	17.9724	18.5067	17.9792	16.8033	17.1875	17.5839	13.844	14.7148	16.2713	15.9592	18.1138	18.4831	14.5022	15.9198	14.7586	17.2831	15.1524	15.7757
ENSG00000031698	19.3949	19.4161	19.2006	16.9326	21.5752	19.6494	19.4111	19.7179	19.6613	19.0351	12.9465	12.7292	9.9096	10.8571	16.465	18.7539	19.0946	19.6067	19.9246	17.9066	19.2123	18.8059	20.0966	19.6557	19.2789	19.2894	19.0262	19.1486	20.3065	18.9645	19.4812	19.2791	19.7982	19.1247	17.3612	18.4007	17.406	14.0322	15.2464	16.5384	17.178	18.8386	18.6027	14.62	15.8771	15.488	18.1727	15.5754	17.3275
ENSG00000143126	15.8053	16.5498	16.6356	NA	18.6943	20.0831	17.0889	16.8887	14.2065	17.8462	12.6838	NA	6.03741	NA	NA	19.3535	15.6901	19.3082	19.5068	NA	10.0927	16.9148	15.2617	16.4021	15.5247	18.307	15.8853	16.275	17.0584	18.2651	17.3021	17.9616	19.5107	NA	NA	18.8678	NA	NA	11.6433	14.5274	NA	NA	NA	NA	NA	12.1437	15.095	12.1943	17.8436
ENSG00000134243	20.1113	18.3997	19.673	17.3656	20.3726	19.9067	21.1249	20.1398	18.8974	18.6931	12.6367	13.0169	10.2823	8.05027	15.7674	18.4195	20.5254	20.3835	21.5324	7.15236	7.98965	18.3837	19.9055	20.1424	19.5857	19.7055	16.6204	17.5773	17.7335	18.9946	19.1638	19.5822	18.3989	18.2937	17.9091	18.2301	16.9843	14.0191	14.0675	15.9807	14.0712	17.1891	20.2316	14.5006	16.1219	14.6783	15.6343	14.6641	18.7322
ENSG00000143106	17.8643	18.4888	17.734	16.0853	19.9709	17.3826	18.2767	18.053	20.2957	17.6342	11.0822	12.0952	9.86787	10.7427	15.897	18.4765	16.1554	19.0567	18.9926	16.874	19.0344	18.7863	18.3453	19.501	17.8108	17.6117	17.3529	17.0278	18.2065	18.4738	18.1585	17.8541	18.002	18.4676	17.0328	16.9779	16.8854	13.8885	14.7564	16.5196	16.8091	18.487	17.7048	13.9017	15.5262	14.7664	17.8507	15.0662	15.2582
ENSG00000162650	15.5155	16.9097	16.0393	NA	15.8983	16.5247	NA	15.6213	NA	15.8465	10.4077	10.2221	6.25653	8.0063	13.9302	16.1077	11.4289	NA	NA	NA	14.2682	NA	15.7535	NA	17.4576	16.6441	16.6098	15.2452	17.2361	NA	16.0377	15.8789	15.6874	16.7535	NA	NA	14.1922	NA	12.6066	NA	14.2405	15.7544	NA	NA	13.7468	12.6092	15.4499	12.5434	14.5116
ENSG00000174151	16.6102	17.32	17.1832	16.0831	17.231	16.5169	17.0144	16.3666	16.1809	16.355	9.98071	11.5176	8.37875	8.39924	16.1764	16.3582	12.2967	17.4631	17.298	NA	NA	15.5551	15.8672	17.2604	15.6643	17.0088	16.8473	16.7441	17.4704	17.1689	16.2688	16.8606	17.5482	17.426	15.7595	17.0568	16.8872	NA	14.5979	14.0746	14.9942	18.0995	16.5008	13.6007	14.5949	14.6665	17.2321	14.771	14.9103
ENSG00000181754	16.4743	17.7848	17.1403	NA	NA	18.0371	17.2892	16.06	15.7918	17.8823	10.5011	11.0801	6.847	NA	14.4569	15.5099	14.4907	17.7671	17.4209	NA	NA	16.7128	16.1617	17.154	16.7043	17.49	17.225	15.8148	16.5973	16.6275	16.5317	16.698	16.2607	16.13	15.2651	15.2633	15.4286	NA	13.1438	14.4943	NA	16.4486	16.0841	13.1601	14.2645	13.5709	16.7222	13.9196	16.2422
ENSG00000065135	18.1503	18.1821	18.2605	18.1936	19.9299	17.1067	19.132	18.858	19.5629	18.0326	11.937	14.7756	9.64631	10.8572	17.0731	19.2319	14.8621	18.7974	18.5962	17.0896	15.6449	19.0602	18.8795	19.2034	16.915	18.2779	18.1523	17.3451	17.2591	18.9719	18.3961	18.3895	18.8199	18.6057	19.1914	18.3427	18.16	15.277	15.2583	17.5345	16.8168	18.7215	18.5536	16.2719	17.2965	15.3711	17.6573	15.7663	15.2754
ENSG00000116337	17.5512	18.571	18.2688	18.9474	18.159	19.3886	16.9634	17.3213	17.0635	17.5216	11.5324	14.7682	8.8177	9.95651	17.9869	17.3419	14.8913	17.7014	18.2617	14.3484	17.984	16.3291	18.1956	17.4066	16.1996	18.0078	18.6404	17.2835	21.5364	18.1759	18.0463	17.8724	17.0465	19.4499	17.1923	16.2345	19.1584	13.978	16.5554	15.9513	15.7654	20.3366	16.5419	15.5875	16.4944	16.8766	17.0368	16.687	17.8304
ENSG00000168765	18.2916	18.1648	18.1541	13.8358	18.0967	17.9578	18.1766	17.9318	18.0584	18.6799	9.12967	NA	9.80079	8.50851	14.6324	17.1182	16.1811	18.998	19.3681	16.6922	14.5768	18.0001	16.5511	17.2395	18.5414	18.7518	19.2692	17.2837	18.3717	16.5138	18.6914	17.9369	18.4037	18.2024	14.6016	16.4646	15.204	13.8444	13.3474	14.7893	15.1025	16.9603	17.8042	NA	13.5634	13.8604	15.6807	13.5492	16.4212
ENSG00000260246	15.9267	16.5105	15.9676	NA	NA	16.3148	16.0266	16.3385	16.4183	15.7509	NA	NA	NA	NA	13.0116	13.5617	10.7533	15.385	14.8957	17.5182	4.39462	NA	14.4364	NA	15.6645	17.017	16.8282	15.2401	16.6875	13.2657	16.5758	16.5355	15.9235	16.4798	NA	14.8004	NA	NA	NA	NA	13.8999	14.9798	15.5591	NA	NA	12.2588	14.5297	NA	15.6212
ENSG00000134184	16.7143	17.4584	16.6798	12.484	NA	17.6242	17.196	17.4332	18.1512	16.5719	NA	NA	6.3909	7.58759	13.8639	13.526	11.9005	16.0052	15.598	19.3305	3.69458	18.2671	15.0745	13.9516	16.2821	17.9044	17.5912	16.1698	17.2978	13.3779	17.3047	17.6827	16.4424	17.4182	13.6908	15.765	14.0876	12.5278	12.7057	15.3043	14.564	16.0662	16.3975	NA	NA	13.4591	15.5893	12.5756	16.4045
ENSG00000213366	19.1309	18.6543	19.1155	14.5216	16.5339	18.3599	18.4214	18.406	17.0085	19.6912	8.89221	9.62433	8.34368	7.90464	15.0902	16.9914	15.8607	18.056	17.583	17.7509	11.9149	17.6914	16.4876	17.1636	18.8705	19.9085	20.3971	17.9193	19.6025	16.0725	19.6455	18.6089	19.6022	18.6296	14.7409	16.4263	15.4836	13.4492	13.5901	NA	14.9013	16.9118	18.4831	NA	13.4856	13.8378	16.3995	13.5173	16.1752
ENSG00000134202	17.3849	17.4417	18.1755	NA	15.6807	18.6394	18.7411	17.8885	16.0246	19.1718	10.8886	9.37586	7.67092	NA	NA	16.1949	17.7411	21.3969	22.5709	14.8904	10.4859	18.2671	16.8608	18.2932	17.5092	18.9546	19.4073	17.2149	18.2464	16.7255	18.3304	17.0362	17.6152	16.9358	NA	17.4761	NA	13.1024	NA	15.0958	13.6215	NA	17.2709	NA	13.5631	11.6938	15.6965	NA	17.2537
ENSG00000134201	16.8399	NA	16.9093	NA	NA	17.5224	17.177	16.0177	13.9188	15.6133	NA	NA	6.2305	NA	NA	14.7578	11.6633	NA	NA	NA	NA	15.6252	15.3478	16.7805	NA	17.4663	18.8898	NA	15.8749	16.1306	17.3817	15.7177	16.464	15.9523	NA	16.0987	NA	12.9842	NA	NA	NA	NA	16.3445	NA	NA	NA	NA	NA	15.3872
ENSG00000184371	19.5495	18.9952	19.0106	14.1553	17.2126	17.0801	19.4153	18.9569	17.735	18.6114	9.29456	10.0032	8.86212	9.14229	14.1328	17.3312	15.7069	16.5434	16.5421	16.0549	16.3113	15.3574	19.1561	17.5739	16.6025	19.0123	18.5888	16.895	16.0741	18.0857	18.5161	17.6969	18.64	19.1508	13.882	16.6801	15.2825	NA	12.9212	14.5661	15.6778	16.4536	17.7514	NA	NA	13.5614	16.2915	13.0506	15.7569
ENSG00000168710	19.5397	19.8325	19.2346	16.4267	20.463	21.0158	20.6922	20.0679	19.2531	19.2622	11.6507	12.6566	10.558	10.7399	16.3333	18.9306	17.348	20.8691	20.8597	17.7812	17.9138	19.7017	19.5265	19.4448	18.923	19.1267	19.6867	18.6625	20.8343	20.0084	19.6643	19.2131	19.1672	18.8176	16.9023	18.3383	17.3416	13.4774	14.6104	17.4978	16.9406	17.9345	19.6469	14.1564	15.8129	14.8961	17.6882	15.1151	18.7304
ENSG00000258634	16.1502	15.9425	16.3234	NA	16.937	15.4631	16.0739	16.1869	14.9913	15.5494	9.82157	9.86556	6.9706	NA	13.6282	16.5029	NA	16.0162	15.6765	NA	NA	15.1641	15.4529	15.4882	15.5397	16.8823	16.6482	15.3933	16.6975	16.758	16.5501	16.4666	17.0998	16.9865	14.1755	15.3357	14.5386	NA	12.1166	14.3279	13.8581	15.4486	15.6486	NA	13.3908	12.3335	15.5263	12.5185	14.1207
ENSG00000143093	17.556	17.7258	17.7066	14.8577	18.1567	17.6963	17.5927	17.6425	17.033	17.7797	11.6893	12.6767	8.83421	9.02214	15.6472	17.5009	14.836	17.3112	17.0326	12.9188	13.9778	16.9904	17.3566	17.749	17.0066	17.9459	18.0669	16.6734	18.2904	17.6623	17.6304	17.8201	17.7889	18.3421	16.2137	16.5133	16.7413	13.2278	14.4185	15.8685	15.2786	17.6015	17.1352	13.7811	15.2264	14.5676	17.2878	14.6748	15.866
ENSG00000116396	17.0971	16.6394	17.738	NA	NA	17.8606	16.9257	16.7733	15.2582	15.9061	10.1492	9.84818	7.13508	8.01967	13.6461	16.8404	14.1212	17.6947	16.7107	NA	NA	15.5201	15.9365	16.7919	14.9459	17.5393	17.5521	17.0394	17.4728	16.5424	17.1688	17.4612	16.5818	17.2655	14.6949	15.6447	NA	13.2801	NA	NA	15.1894	15.2891	16.4281	NA	13.6473	11.7827	15.6446	11.9208	17.0176
ENSG00000162775	15.7459	15.9091	15.8371	12.3133	17.7305	NA	15.8906	15.6409	15.6945	15.3767	9.11515	12.5425	7.15241	9.23579	13.969	15.6045	NA	15.5884	15.9648	NA	12.1317	15.5283	15.9872	16.1363	15.7483	15.8792	15.8309	NA	15.5445	16.2671	15.8062	15.9	15.9856	16.4612	16.8323	14.8209	15.7443	NA	12.7261	15.9872	15.744	15.652	15.4048	14.2226	15.5731	12.9624	15.9658	13.0939	NA
ENSG00000273373	15.8637	15.4976	15.3055	NA	17.2101	14.7527	NA	16.1046	NA	15.3174	NA	10.256	7.10534	7.96391	13.7592	16.05	11.5539	NA	NA	NA	12.2058	NA	15.637	NA	16.1301	16.5848	16.4828	NA	17.052	NA	16.5482	16.0649	15.4139	16.6399	15.5577	NA	NA	NA	12.1498	14.721	14.7724	15.3343	16.3305	NA	NA	NA	14.7832	11.9265	13.4077
ENSG00000134248	17.9265	17.9284	17.3942	16.5176	18.8515	17.4932	18.1603	18.0157	18.9645	17.225	10.5585	11.7221	9.02436	9.80961	15.4128	18.0361	17.2687	21.32	21.049	16.2624	17.2238	17.9148	18.456	19.0833	18.2405	17.6843	17.9773	16.6259	18.0178	18.2509	17.9853	17.6642	18.187	18.1091	14.7024	16.5552	16.5531	13.685	14.0854	15.4101	16.0454	17.6491	17.6513	12.8346	14.7953	14.0718	16.7035	14.3206	15.939
ENSG00000224699	15.5005	15.8848	15.5656	12.5896	17.0129	NA	15.5452	15.5938	16.5444	NA	NA	10.1889	NA	NA	13.0674	NA	12.4088	19.6088	19.5266	NA	NA	16.0116	15.553	17.1958	15.8337	15.884	15.9457	NA	15.8467	16.1598	15.8224	NA	NA	15.8439	15.1933	14.6846	14.4677	13.2322	11.8305	14.1361	14.1502	NA	15.6724	NA	13.6332	NA	14.4585	12.0535	NA
ENSG00000143119	17.1612	16.5829	17.6355	21.5921	20.03	16.2428	17.5876	16.5751	18.6856	16.6298	NA	15.7918	10.1934	12.245	19.441	15.6252	12.45	16.0289	16.0461	14.4621	12.5563	19.6229	19.2738	20.9754	NA	17.2902	15.8562	14.6262	15.0648	16.549	17.1965	16.9449	16.49	20.6887	19.3111	15.4229	20.3778	15.4139	17.8655	15.3537	18.5324	21.6772	17.3874	17.3067	17.9823	18.2038	19.5483	18.0346	13.5619
ENSG00000121931	15.3422	16.0419	15.631	13.514	19.4098	15.6852	16.638	16.1351	16.1101	15.0289	9.60976	10.9434	7.14144	9.04913	14.9062	15.8657	12.1917	16.2257	16.7813	12.7396	13.0431	15.7584	15.6546	17.0902	15.0279	16.1198	16.6952	NA	15.9655	16.9737	16.2884	16.1459	15.5555	16.591	16.1128	15.0386	16.076	13.259	13.1442	14.8133	15.6522	16.3701	16.4033	13.3759	14.7465	13.184	16.5292	13.7066	13.2074
ENSG00000156171	18.9058	17.6713	17.7103	15.6793	18.8952	15.8811	19.4103	18.2026	17.7034	16.5655	9.74694	12.3615	9.70234	10.4142	16.0224	17.4913	13.8778	18.5086	18.7905	14.7962	12.6745	18.5553	18.0303	19.3829	16.3426	17.7743	17.3575	16.6199	17.1179	17.8419	17.5822	17.8054	17.9493	18.6799	16.5569	16.0934	16.823	13.4904	14.5108	15.5892	16.9713	17.3876	18.4235	13.6216	15.5439	14.4149	17.2886	14.7017	14.269
ENSG00000273221	16.5777	16.0939	15.8389	13.1878	16.2712	14.7593	16.9995	16.3313	15.8429	14.7282	NA	NA	NA	NA	15.0021	16.4726	NA	16.5428	16.3462	14.0844	12.4397	15.2415	16.3243	17.2923	NA	16.3521	15.8666	NA	15.5746	16.2666	16.3056	16.2067	16.3487	17.4277	15.2074	NA	15.0675	NA	12.8381	14.5411	15.1285	15.8948	16.6706	NA	14.0989	12.5892	15.6421	13.1458	13.858
ENSG00000134255	18.5113	17.6798	17.3871	15.6075	18.13	16.1557	18.8105	17.8691	17.3169	16.6585	9.64868	12.661	8.92412	9.85536	16.3897	17.6021	13.1642	18.147	18.3976	15.9764	14.5527	17.4752	17.7465	18.5364	16.4185	17.8223	17.5265	16.691	16.989	17.8267	17.6292	17.8176	17.6203	18.9585	17.9783	16.0252	16.974	14.4118	14.477	16.8704	17.0111	17.5875	18.4167	14.6643	15.9109	14.2423	17.4698	14.8276	14.0955
ENSG00000162777	18.1724	17.2588	NA	17.1643	NA	NA	17.4917	16.6677	18.4421	14.5795	NA	12.6881	9.77111	10.5616	17.3568	18.2525	NA	17.7214	17.9627	12.9302	12.649	17.4578	17.3377	18.3282	NA	NA	15.4634	15.9088	16.8854	17.0882	17.1903	17.5352	16.5167	18.7634	18.1782	15.4365	18.0302	14.1938	15.9289	15.7357	16.4096	19.4634	16.6005	15.6276	16.3255	16.1697	18.338	16.3176	NA
ENSG00000064886	17.2033	NA	16.3399	13.003	NA	14.4868	16.2774	15.6206	NA	NA	NA	10.0642	7.50888	10.0527	13.9304	NA	11.2754	NA	NA	NA	NA	16.2795	18.9982	15.2104	NA	16.4552	NA	NA	13.644	15.4875	15.8643	18.9827	16.0272	17.0268	14.911	14.7274	15.0227	12.4385	13.6671	NA	17.576	16.3377	15.8188	NA	13.842	13.4646	15.4024	13.5686	11.0592
ENSG00000243960	16.761	16.8302	16.1635	NA	17.1355	15.44	16.3032	16.4735	16.8007	15.9555	NA	NA	NA	NA	14.0061	16.8964	13.5772	16.4375	15.774	NA	13.4337	15.069	16.2917	16.607	16.6462	16.2747	16.0692	15.5031	16.2566	16.8659	16.6727	16.6345	15.8637	17.0676	14.0666	14.7484	14.6232	NA	12.7394	14.1897	14.6128	15.9924	16.0148	NA	13.784	12.9514	15.4501	13.02	13.5944
ENSG00000116455	18.0233	17.9594	17.2131	13.9201	18.2638	16.6462	17.4878	17.5907	18.0685	17.2776	10.0663	10.5805	7.4902	9.37803	15.0395	18.0968	15.831	17.6621	17.1413	14.2157	15.9407	16.2308	17.4228	17.7051	18.0411	17.2907	17.1261	16.6745	17.3515	18.0674	17.7154	17.7122	16.7753	18.1672	14.8363	15.6576	15.7185	12.6437	13.8781	15.4583	15.6692	17.1581	16.9319	12.9063	14.4409	13.976	16.5031	14.1555	14.8345
ENSG00000116459	19.0612	19.2449	18.4041	17.1198	20.7235	18.6523	19.2521	18.923	20.6667	18.5394	11.9699	12.928	10.6552	11.0389	16.509	19.5113	19.9688	20.9106	20.1079	17.4641	18.0476	19.2699	18.8407	20.1424	18.9761	18.425	18.2968	17.9105	18.5885	19.3516	18.8123	18.8601	19.0679	18.8639	16.8004	17.8339	17.2842	14.5936	14.771	17.3457	17.1697	18.4197	18.6713	14.3858	16.0402	15.0271	17.6706	15.2507	15.8235
ENSG00000143110	16.9873	16.1927	16.9842	19.2151	NA	15.1901	16.2416	16.6235	16.3946	16.202	NA	12.8608	7.43213	NA	16.9827	15.9004	12.4194	14.5494	NA	15.0661	13.225	16.7141	18.3959	19.5117	15.4908	17.2352	16.1324	NA	15.9639	NA	16.6885	16.2058	16.4206	19.2179	16.3194	NA	17.6488	14.4488	14.9398	14.1481	NA	19.3401	16.3888	14.4149	16.2536	15.5914	17.0042	15.6525	14.5004
ENSG00000116473	18.1931	18.1825	19.3673	17.8796	18.6284	17.5837	19.2993	18.7886	18.8446	20.1988	10.913	13.4413	9.81861	11.2529	17.2178	18.3917	16.6937	19.0395	18.3401	16.86	15.1734	18.7078	19.1358	20.2831	17.3255	18.7363	18.1139	16.647	17.7563	18.9788	18.5805	18.2127	18.1422	18.7112	18.2034	17.2971	18.5297	15.0236	15.4753	16.4974	17.581	18.9616	18.925	15.1506	16.1479	15.4313	18.3833	16.0205	15.9612
ENSG00000197852	17.0117	NA	17.0495	18.9029	NA	18.0634	17.3228	16.5869	15.2049	16.7039	NA	NA	6.28659	NA	17.3977	16.2053	15.4708	17.4282	16.6427	NA	NA	15.0707	15.991	16.6901	16.3107	17.7618	15.8899	NA	NA	16.1808	16.5451	16.2256	16.5927	17.2023	16.685	16.1827	18.7565	14.6469	15.176	13.116	14.5613	19.5127	17.0579	15.8054	14.3175	15.5737	NA	15.2461	16.8548
ENSG00000064703	16.3849	16.5935	16.4505	13.0569	17.7319	15.4297	16.9363	16.7694	16.2701	16.6616	10.0149	11.6158	7.47079	9.12799	14.8346	16.2326	12.0161	16.8483	15.9978	NA	12.2308	16.313	16.0741	17.0747	15.6553	16.5959	16.506	15.6817	15.7388	16.6829	16.8727	16.6769	16.544	17.169	15.9457	15.3653	15.886	13.3235	13.0881	15.1577	15.0364	16.286	16.506	13.0562	14.5777	13.3324	16.4353	13.604	13.3961
ENSG00000171385	16.1822	16.0614	16.6982	NA	NA	18.2886	17.8076	16.3569	16.3564	17.6096	10.0384	NA	6.40125	NA	NA	16.1101	14.7068	16.0537	15.9189	16.9169	12.7732	17.4293	15.8794	15.5369	14.4891	16.0727	NA	15.882	15.6337	18.2418	18.0015	15.8404	16.822	16.5436	NA	16.7762	NA	13.4928	NA	15.3476	NA	NA	16.5296	NA	NA	NA	NA	NA	16.1011
ENSG00000143079	16.8205	16.5465	17.6761	NA	NA	16.6386	18.1826	18.0957	18.2105	16.6974	11.0877	9.61678	8.09706	8.53231	NA	17.2623	13.0964	17.399	17.5777	NA	NA	17.305	18.0139	18.047	15.1201	17.9962	17.1879	15.2997	16.63	18.5151	17.568	17.4853	17.2266	16.8109	13.8692	17.0926	NA	NA	NA	15.7189	14.8766	NA	17.5423	NA	NA	NA	14.8536	NA	13.9155
ENSG00000134245	15.926	16.4336	17.0567	NA	NA	16.1054	16.5898	16.6258	15.4564	16.1981	9.23077	NA	7.08666	NA	NA	17.0614	13.2239	14.9446	15.9587	NA	NA	15.0461	16.8538	15.9919	15.8803	17.5734	18.3841	15.5519	16.56	15.6045	17.2932	16.5238	16.9874	16.3445	14.343	16.6022	NA	14.0905	NA	14.4029	NA	NA	16.5798	NA	NA	NA	14.6214	NA	14.1553
ENSG00000007341	16.2938	16.7116	16.7135	NA	17.313	15.6574	16.895	16.7398	16.2159	16.223	9.27812	11.8361	6.39753	7.78672	13.533	16.8042	12.3473	16.4924	17.2178	NA	12.5647	16.0072	16.5116	16.5968	16.1775	17.0878	17.3509	15.9062	16.762	16.3764	17.1979	16.6085	16.8302	16.4772	15.7212	15.864	14.3451	13.6455	11.8395	15.2179	14.1503	14.9637	16.4457	12.8078	15.2343	11.9609	15.2618	12.1875	13.9449
ENSG00000116489	18.5042	18.5607	18.5888	19.8628	21.0168	17.5174	19.5987	18.9312	20.7938	18.127	12.0721	15.2735	10.7087	11.8845	18.7186	20.0949	15.5277	18.3786	18.8648	17.7705	16.9278	20.1902	19.5404	20.2907	17.9316	18.5789	18.0239	17.7959	17.8554	19.7429	18.8338	18.7503	19.455	19.8163	19.1203	17.8768	19.26	17.086	16.7368	17.5507	18.181	19.8077	19.1555	16.4293	17.7277	16.7306	18.8903	16.9461	15.4562
ENSG00000155363	18.3103	18.6741	17.7465	15.8091	19.6339	17.36	17.38	17.7433	18.8421	18.2616	9.60782	11.7466	9.7801	10.1601	16.3268	18.693	14.3123	17.9029	18.117	15.7258	18.17	17.1541	18.0734	17.9783	17.2249	18.7167	18.907	17.4716	19.3415	18.8014	18.6957	18.5753	18.8288	19.0455	16.1114	17.1609	16.2241	NA	14.8036	16.6581	16.4163	17.8971	17.1309	13.3243	15.0814	15.0017	17.5496	14.6578	14.9128
ENSG00000155366	19.3063	19.5739	19.6414	16.1706	19.6707	18.7048	19.9033	19.5706	21.6296	19.2558	11.4596	9.82802	11.153	10.0324	15.6129	18.6996	19.5187	20.6973	21.0769	17.1933	17.9678	18.1469	20.3298	20.4907	18.5914	20.1118	19.4649	18.0895	18.3808	20.0119	19.8499	19.245	19.2509	19.968	15.2197	18.2904	16.374	15.2696	14.59	15.8783	16.3596	18.3806	19.0351	13.5184	15.1499	14.6017	16.1417	14.5947	17.819
ENSG00000271810	17.9088	18.3229	18.3806	14.2754	18.5751	17.4875	18.5647	18.2771	20.2798	17.8124	NA	NA	NA	NA	14.1721	17.496	17.5637	19.4306	19.9344	14.8599	14.9834	17.0898	18.9916	19.066	17.6233	18.6737	18.1242	16.7041	17.1388	18.5257	18.5518	17.9961	18.0148	18.4744	14.5616	17.2857	15.2311	13.924	13.2982	14.4727	15.3187	17.0531	17.985	12.1677	14.1893	13.1886	15.099	13.33	15.884
ENSG00000155380	16.7206	17.643	17.5488	12.2548	20.7054	16.7956	18.0938	17.7946	18.2589	18.0318	11.0229	10.7336	8.28982	10.4431	13.4641	18.1124	18.3443	17.8661	17.1293	17.0362	14.8052	17.262	16.821	17.0832	17.1687	16.6332	16.7581	NA	16.5821	18.4885	16.4668	15.9556	16.9209	16.7315	15.0483	16.0588	14.8693	13.5035	12.4945	17.5028	16.4447	15.0148	16.9689	12.1919	14.8947	12.3596	15.8176	12.9602	14.8852
ENSG00000198799	17.1089	16.9615	17.0067	12.9221	18.5195	16.0507	17.6804	17.5828	15.944	16.8819	10.2253	11.7567	8.13433	8.62117	15.1457	17.4307	13.7	17.8349	16.7438	NA	13.2614	16.4407	16.7712	17.1178	17.43	17.5825	17.6163	16.2962	17.7472	17.1215	17.6048	17.2201	17.6564	17.6185	17.0155	16.1661	15.9644	13.9032	13.189	16.2484	15.4374	16.3863	17.4922	13.6614	15.2384	13.4539	16.4056	13.9581	14.4894
ENSG00000232499	15.4314	NA	15.4394	NA	17.24	NA	15.624	15.7642	17.0303	15.0794	NA	NA	NA	NA	13.2912	16.3347	NA	15.6099	16.0923	NA	NA	15.4496	15.8112	16.356	NA	15.8153	16.1615	NA	15.8698	17.2274	16.0713	15.9761	15.6912	16.0449	NA	15.6272	14.6198	NA	12.0378	NA	15.3113	NA	NA	NA	NA	12.4996	14.956	12.5509	12.7809
ENSG00000081026	15.7248	16.3438	16.8221	NA	16.752	16.7228	17.253	16.4059	18.2611	16.2398	10.8601	9.83121	8.38539	NA	NA	16.6705	11.916	18.0961	17.8942	13.7311	11.2517	19.0018	16.9815	18.2647	NA	16.5251	16.9821	16.5764	17.0921	17.4559	16.4788	16.9704	16.3699	15.8681	14.589	15.326	NA	13.101	NA	16.7095	NA	NA	16.4368	NA	13.5922	NA	NA	NA	14.0218
ENSG00000116793	15.8658	16.8281	16.1344	14.3384	17.7827	16.7839	16.2819	16.3082	16.2088	16.0848	10.6139	11.4708	6.83813	9.31362	14.505	NA	12.184	16.9166	17.0177	NA	12.7085	16.7	16.7074	17.2058	14.865	16.3735	15.8718	15.8953	18.1056	16.8244	16.4124	16.3427	NA	17.107	16.6256	NA	15.3565	13.7484	12.7538	15.8554	15.3611	15.8027	16.0414	12.951	14.523	12.9366	15.6367	12.9313	14.21
ENSG00000081019	16.6193	16.8717	16.9618	15.1517	17.9663	15.6669	17.7334	17.0855	16.2093	16.9574	10.463	12.7334	8.43609	9.48142	15.5749	16.6892	12.4051	17.8195	17.0186	14.5344	12.1236	17.2881	16.8215	17.993	15.7238	17.179	17.5932	16.5189	17.7555	17.4842	17.3024	17.1402	16.8566	17.2566	17.5148	16.0007	16.7325	14.0866	13.9581	16.348	15.7127	16.9668	17.0233	14.4566	15.8696	13.8278	17.2158	14.6007	13.5842
ENSG00000134262	17.0741	16.7885	17.3063	14.8227	17.6543	16.7467	16.7598	16.8626	16.9769	16.8206	9.68387	11.0453	8.3131	9.07629	15.6689	17.6162	14.1067	16.1124	16.5336	NA	15.0007	15.9096	16.6983	17.3687	16.1066	17.3827	17.5318	16.8462	17.4123	16.4213	17.0483	16.7801	17.0418	18.0254	16.5505	15.3651	16.1439	13.2774	14.0038	14.7213	15.5475	17.454	17.1435	13.1274	15.0973	14.065	16.6473	14.1262	15.1316
ENSG00000118655	15.4924	NA	15.6922	12.0108	17.5221	NA	16.2054	15.7704	16.0536	15.4207	9.26859	10.162	6.20332	8.65435	13.3674	15.6683	NA	15.3155	NA	NA	NA	15.8444	15.6447	17.0528	NA	15.8547	NA	NA	NA	NA	NA	NA	15.3851	16.0385	14.4428	15.1991	14.5622	12.3374	11.9184	13.5601	14.3657	15.1038	15.9346	NA	13.9663	12.4315	15.3641	12.5954	NA
ENSG00000163349	18.2199	18.8314	18.6408	17.2182	19.4326	18.1426	19.7274	18.3976	18.2602	18.7036	11.0165	14.955	9.21555	9.95765	17.3457	18.0739	16.3439	19.3192	18.9664	15.9378	13.8932	18.9376	18.4939	18.7927	17.0448	18.6813	18.5792	17.8131	19.6735	19.1536	18.5799	18.4621	18.3672	18.7254	19.4451	18.0597	18.8373	14.8831	15.7865	17.704	16.4856	18.6232	18.7724	16.5663	17.8352	16.0417	18.3267	16.2743	15.7705
ENSG00000116774	17.0141	17.0966	18.1847	NA	NA	NA	19.1131	17.9963	17.5923	18.5981	8.56104	NA	7.90662	NA	NA	15.8209	15.4455	16.5219	16.7337	14.9016	9.43894	17.3716	16.7129	18.7747	15.7737	18.1958	19.206	16.2238	16.5772	17.6583	18.2668	16.685	18.045	15.969	NA	18.2947	NA	NA	NA	15.8756	NA	NA	17.966	NA	NA	NA	NA	NA	12.5254
ENSG00000197323	17.3947	17.9618	17.8765	15.3799	19.3407	17.2003	18.4318	17.7892	16.6186	17.93	11.4899	14.1729	8.89166	9.98924	16.7931	17.5875	14.2423	18.5696	18.1162	14.5248	13.429	18.0306	17.6257	17.9836	16.8363	18.183	17.9969	17.3276	18.2257	19.1338	18.2284	18.3011	18.1816	18.1423	18.5178	17.2322	17.7626	14.2159	14.4076	16.9844	16.3153	17.5021	18.1476	15.3689	16.797	14.2243	17.9014	15.0147	14.4596
ENSG00000116752	16.7212	17.145	17.282	13.0239	18.2963	17.2141	17.4637	17.2684	17.4159	16.7008	10.4021	11.3634	7.88163	9.11188	14.4026	17.5703	14.2944	17.4522	18.0986	15.4709	14.4777	17.1329	17.0748	17.9792	18.0473	16.7699	17.0085	15.8733	17.383	17.9756	17.1735	16.9608	17.6965	16.8385	15.4256	16.1213	15.3224	12.9778	12.9746	15.4122	15.1019	16.0995	17.123	12.435	15.4127	12.8713	16.3695	13.4703	14.1254
ENSG00000213281	16.9347	17.1985	17.0557	14.4885	19.6826	16.5436	18.3068	17.886	19.1428	16.3928	12.0036	12.7502	9.44961	11.089	15.6731	17.5717	13.059	18.5923	18.1005	16.2243	12.1849	19.1451	18.0074	19.1391	16.4307	17.1948	16.6393	16.5476	16.1717	17.9879	17.2386	17.5728	17.9929	17.7218	17.2434	17.1423	16.8654	13.9824	14.2323	17.0696	17.0474	17.0432	18.0227	13.9588	16.1046	14.1046	17.3001	14.7495	14.4966
ENSG00000009307	21.489	20.8558	21.7394	19.2256	21.8633	19.9869	23.224	21.6909	20.2777	22.0035	14.2292	15.8826	12.276	13.0566	18.7104	20.7334	21.3875	21.9014	21.8437	20.2097	19.2875	21.3505	21.5461	21.774	23.0176	21.2062	21.2168	20.1718	20.2386	21.9864	21.3008	21.1151	21.5149	20.3784	20.3985	20.7128	19.8604	16.7497	16.8884	19.568	19.4652	20.2402	22.4298	17.2656	18.7839	17.3205	20.1613	17.6292	18.5441
ENSG00000052723	17.0478	17.1146	17.4234	13.8089	18.9841	16.0737	18.1835	17.4352	16.9336	16.8547	11.5589	12.2655	8.34706	9.67823	15.2735	17.2586	13.79	18.0474	17.5942	15.1574	13.3747	17.3432	16.8231	18.1937	16.6118	17.1996	17.0571	16.4046	16.9898	17.8061	17.0932	17.2828	17.4826	17.2471	16.6859	16.5326	16.525	13.7177	13.5823	17.3705	15.9007	16.6331	17.7371	13.6476	15.8147	13.4872	17.1507	14.0824	14.0439
ENSG00000134198	15.6552	NA	18.352	15.5527	NA	NA	16.5112	15.6119	16.1502	19.5797	9.5585	12.0415	NA	NA	15.4934	14.8868	NA	16.3403	16.2221	NA	NA	15.3065	15.117	17.5232	NA	NA	NA	NA	NA	17.2779	16.7712	NA	NA	NA	15.6166	14.8159	16.5339	13.9498	13.5035	NA	NA	17.0001	15.8702	13.4917	13.961	13.4211	14.7568	13.3284	NA
ENSG00000173218	16.5782	17.0098	17.2483	NA	17.6622	NA	17.4413	16.7516	17.4917	16.8829	9.49405	NA	7.19703	8.15695	NA	17.4978	12.9971	18.0352	17.5083	NA	11.7237	16.0928	15.8936	17.3111	NA	16.6145	16.3213	15.9306	NA	18.0182	16.8677	17.3651	17.1449	16.0259	14.44	16.952	14.136	12.6024	11.6791	15.3965	14.1105	NA	16.4813	NA	NA	11.7817	14.6008	NA	NA
ENSG00000163393	15.3125	15.9133	15.732	14.3765	18.5931	15.7704	NA	15.3491	NA	NA	9.74174	13.0448	NA	NA	14.8529	16.6075	12.6576	16.5831	16.194	NA	NA	15.9858	17.1788	16.9579	NA	15.9085	NA	15.2634	16.0909	NA	16.3602	16.6881	15.676	16.4276	16.793	14.9167	16.3598	NA	12.7839	13.6527	NA	16.0579	NA	14.2868	14.9776	12.912	NA	13.0829	14.5538
ENSG00000163399	19.4069	21.1814	20.242	18.1455	21.0443	21.4301	20.9123	21.3777	23.6523	18.9548	13.1854	13.7871	14.244	12.8711	17.7354	21.6604	21.2572	24.9047	24.9058	20.345	20.1272	22.3583	22.3858	20.8561	16.9081	20.7477	20.3215	21.4291	21.5567	22.9919	21.8375	22.4809	22.7876	20.0228	18.5012	20.8515	18.8655	14.2219	16.614	18.4913	19.1507	19.7105	19.2896	15.4543	17.6309	17.0949	19.7637	17.2493	18.516
ENSG00000203865	16.6781	18.3088	17.4766	14.0605	18.1053	18.4597	17.9507	18.4215	20.7175	16.0775	NA	NA	NA	NA	14.861	18.7641	17.0704	21.8	21.8361	16.4333	15.6729	19.4218	19.4112	17.9202	14.3905	18.0013	17.6639	18.479	18.7664	19.9692	18.9593	19.5377	19.842	17.3426	15.823	17.862	15.934	NA	13.7857	15.4297	16.2546	16.9185	16.6954	12.781	15.2114	14.2923	16.886	14.4023	14.999
ENSG00000116815	15.9957	15.922	16.9384	15.2421	17.2966	NA	16.4397	16.6065	17.4409	15.363	8.92277	12.3961	7.97502	9.66344	15.4253	17.0293	13.0245	16.9636	16.8943	NA	NA	16.1699	17.1003	18.0183	NA	16.5739	NA	NA	15.4219	15.9067	16.5216	16.809	16.4687	16.8721	16.0948	15.2736	16.2458	12.6791	13.0448	13.5383	16.2638	16.4421	16.6215	13.5195	14.7786	13.0537	16.251	13.3256	NA
ENSG00000143061	14.7829	NA	16.2374	NA	18.6887	16.3623	16.7276	16.1947	16.7623	16.0506	12.2683	NA	8.60312	8.13798	NA	18.7954	15.2605	19.1946	18.5243	NA	NA	17.884	16.6271	17.1753	NA	NA	NA	15.4861	16.3239	18.1019	17.0917	17.9836	18.096	NA	NA	18.0144	NA	NA	NA	14.0073	14.5369	NA	NA	NA	NA	NA	NA	NA	13.5158
ENSG00000134247	17.9123	19.0603	19.1775	NA	18.5838	16.7606	18.7656	17.3979	18.1149	20.4385	11.1135	NA	9.10935	NA	NA	18.8833	20.1631	16.4436	17.3012	14.859	14.1748	16.8536	17.2176	17.2698	NA	17.2679	18.8757	17.5155	15.7683	19.1878	18.53	18.8499	18.588	16.2704	NA	18.4348	NA	NA	NA	15.8693	NA	NA	16.5421	NA	NA	NA	15.4259	NA	14.8079
ENSG00000116830	16.8677	16.9214	16.8156	11.9272	19.1327	15.2074	17.118	16.7449	17.5651	16.2489	9.72874	11.0784	7.68631	10.428	14.1204	17.575	12.8484	16.3568	16.0754	NA	NA	15.8925	16.5834	16.8855	16.9153	16.7324	16.7236	15.7673	16.751	16.7961	16.8698	17.0971	16.9092	17.0775	16.1944	15.5759	15.222	13.4112	12.5783	15.0121	16.87	15.3004	16.5765	12.9087	14.6864	12.8725	16.0501	13.0246	12.4966
ENSG00000198162	17.6822	17.9577	18.3559	13.8856	19.0885	17.3802	19.6561	17.9645	17.0947	18.1492	11.7403	13.3977	8.94206	9.62701	17.828	17.3688	14.818	19.0742	18.845	17.3029	14.9257	18.1808	17.2752	18.4968	16.4754	18.0852	17.9591	18.1702	17.8157	19.0372	17.9893	18.126	17.5361	17.6048	18.6658	17.383	16.9924	15.7215	13.5733	18.1104	16.0047	16.8049	18.8959	15.1927	17.0117	13.7009	17.3934	14.3435	15.5288
ENSG00000183508	14.5576	NA	17.1727	16.6107	17.3487	NA	16.2822	15.2596	17.9069	15.5185	8.22167	10.5403	9.01022	8.71673	16.5785	14.6228	13.8952	18.5341	17.7058	15.4699	13.3743	17.9167	15.6707	18.5046	16.4482	NA	17.0316	18.6516	16.4408	17.9961	17.301	17.697	NA	18.262	22.3237	15.1711	16.3483	15.727	15.1036	16.7399	14.6155	17.5856	NA	18.9193	17.5256	15.1775	16.0233	14.8642	NA
ENSG00000196505	16.1032	16.0594	16.4278	13.8636	17.1499	NA	17.0757	16.4559	16.2712	15.5408	9.38875	13.2722	7.92971	8.6901	14.9509	16.3688	12.3783	17.3177	16.7965	13.6877	12.835	16.6993	16.6791	17.0573	NA	16.4038	16.2647	15.8334	16.3744	16.9781	16.5601	16.5132	15.8426	16.5892	17.4966	15.2743	15.9474	13.644	13.1086	16.9381	15.0574	16.4184	16.5028	14.7858	16.1135	13.2526	15.8395	13.5365	12.9833
ENSG00000065183	17.6361	17.6566	17.0089	12.6034	18.516	15.9674	18.0813	17.8123	16.7266	16.3521	11.0307	11.2903	7.66849	10.0793	14.4163	17.6641	13.8152	17.2875	17.4346	15.2196	14.6933	17.2203	16.9133	17.0576	16.8317	17.0142	16.9482	16.5289	17.1386	18.0548	17.1528	17.1221	16.7113	17.2911	16.3955	16.3195	15.9062	14.0217	13.3207	16.5113	16.1245	16.1678	17.4687	13.2154	14.9024	13.5359	16.4671	13.952	13.6366
ENSG00000116874	16.2332	16.803	15.9858	NA	17.5191	NA	16.998	16.9062	16.0382	15.0791	9.30599	10.1139	6.95674	8.77528	13.0738	16.5984	12.9164	17.5736	16.8829	12.9603	11.7856	16.7399	16.234	17.2849	15.4048	16.4893	16.6127	15.7775	16.0284	17.5018	16.8666	16.2876	16.3696	15.8452	14.386	15.33	14.0909	NA	11.7788	14.4096	14.7618	14.7847	16.1383	NA	14.2962	11.7543	14.831	12.1052	NA
ENSG00000231365	15.4671	15.973	15.1324	NA	17.3239	NA	15.5013	15.7586	NA	14.6158	NA	NA	NA	8.01386	NA	15.7977	NA	16.3135	15.6075	NA	NA	NA	15.2007	NA	NA	16.0063	16.3138	NA	15.8054	NA	16.2214	15.7778	15.4758	16.0983	14.9219	NA	NA	NA	NA	14.533	14.3778	NA	15.7412	NA	14.0295	NA	14.6357	NA	NA
ENSG00000143067	16.6405	16.1197	NA	NA	18.1818	NA	16.3943	16.0657	NA	NA	11.0352	10.7207	NA	8.03768	NA	NA	12.4799	17.6843	17.4217	NA	12.3622	15.548	16.5609	16.032	NA	16.0941	15.8947	15.1974	17.2388	17.3679	16.0723	16.4779	16.1162	15.6782	13.862	NA	NA	NA	NA	15.1976	14.164	NA	15.9756	NA	13.9305	NA	14.3765	NA	NA
ENSG00000092621	18.2929	NA	19.3745	11.1709	21.281	18.6557	18.8758	18.5828	15.7133	17.9022	10.9318	NA	6.61012	9.3599	NA	17.7678	15.3086	19.764	20.14	19.3944	21.0991	15.055	16.8741	17.3762	NA	17.8594	17.9736	18.3762	17.3724	19.0862	18.4395	19.1685	18.7164	16.1373	NA	18.2939	NA	12.9267	12.2246	16.3579	16.2517	14.3231	17.2882	NA	NA	11.8265	15.2765	12.0459	17.4139
ENSG00000134250	19.8933	19.4385	20.3835	18.851	NA	18.3958	21.5133	19.6254	17.0848	19.7985	11.207	16.6466	9.20008	7.92815	18.3564	19.1723	17.6768	18.8645	18.8199	15.9535	15.9312	20.2652	19.114	19.0441	17.9981	20.0706	19.707	18.258	16.5204	21.1211	19.7505	19.6513	19.7819	19.7297	20.1877	19.7566	19.6799	14.4911	16.6616	18.3893	14.7899	19.4145	20.3956	17.3431	18.8312	17.3272	18.3236	17.2481	16.3853
ENSG00000265808	18.3553	18.8432	18.4436	16.8743	19.2749	17.4119	19.5811	18.9244	18.5974	18.1899	10.3752	12.6052	9.99684	8.63427	16.4195	17.6317	15.9318	18.8727	18.9478	17.6043	17.127	19.7355	18.6019	19.0024	17.4405	18.3819	18.3921	18.0566	20.1684	19.2195	18.6587	18.6703	18.0112	18.343	17.343	16.9982	17.3948	15.0563	14.5303	17.2337	16.4617	17.9926	19.4788	14.8286	16.2198	14.3598	18.0688	14.8877	14.8289
ENSG00000270231	18.1156	17.1904	18.0369	15.4843	17.9766	16.1654	16.9963	17.4245	14.7001	19.1649	NA	10.5432	NA	7.71656	15.8992	16.9955	13.4423	15.3621	15.3539	14.2037	18.4449	16.2432	17.2038	16.6586	16.1563	18.3591	18.5828	17.667	17.2801	17.1408	17.6756	17.502	17.848	18.4377	16.8268	15.6223	16.5216	NA	13.3765	16.4468	15.6969	17.52	17.8055	14.0973	15.8483	14.2588	16.9577	13.9266	14.0631
ENSG00000275131	17.5852	15.879	18.3364	NA	19.3776	18.0442	18.1273	16.735	16.2398	17.7719	8.58939	10.5741	NA	NA	13.7219	15.8173	20.5358	17.2655	18.3833	12.7865	14.1744	16.2642	17.1563	16.9274	21.4741	18.0688	17.0813	15.9498	19.0279	16.2772	17.007	17.2993	16.4263	16.6993	16.5037	15.3758	15.2634	12.7929	12.2454	16.0458	13.9831	15.1686	17.9348	13.1631	14.831	12.4926	17.4027	12.6438	16.0449
ENSG00000273136	16.9642	16.2044	17.168	14.0758	16.4359	15.6319	16.9042	16.4572	14.2017	17.2059	NA	10.6347	NA	NA	15.0263	16.0136	12.3526	15.062	14.7921	NA	14.0958	16.2285	15.6799	16.3112	14.9386	17.1246	17.2555	15.8078	15.1738	17.3249	16.4905	16.9859	17.3446	17.1301	17.2882	16.0586	16.4592	12.6799	13.1386	15.9038	14.3131	15.8059	17.3513	14.0291	15.9972	13.674	15.7932	13.6533	13.9901
ENSG00000171943	16.5096	17.2041	17.1442	12.7521	17.8712	16.6509	17.2386	17.0083	15.1878	16.8637	NA	10.9002	NA	NA	14.4042	16.2987	12.5592	17.1184	17.3852	NA	10.7647	17.0207	16.9624	17.191	NA	18.2227	17.1601	NA	16.6974	17.3319	16.8782	16.4717	16.9989	17.2428	16.4334	16.5324	15.381	13.6303	12.2145	15.311	13.9829	15.2681	16.9991	12.825	14.799	12.18	15.4242	12.6752	13.1362
ENSG00000266338	17.6502	17.2923	17.7274	14.5469	17.4254	16.2252	16.945	17.4634	14.8985	18.355	9.43271	10.5733	6.21513	7.86739	15.2115	16.9735	13.5438	15.7742	16.5869	13.4022	16.4073	15.697	17.6137	17.4701	16.1889	18.019	18.2499	17.1624	17.163	16.941	17.7125	17.5254	17.6061	18.2281	16.713	15.6333	15.8946	12.9308	13.3379	15.9577	15.4882	16.4331	17.8397	13.5048	15.2421	12.8818	17.3462	13.7029	12.8113
ENSG00000196369	16.1826	16.8778	16.8058	NA	17.3745	16.1154	16.9682	16.6541	NA	15.9666	NA	10.0719	NA	NA	13.8489	15.5279	11.5206	16.9151	17.3493	NA	NA	16.8249	16.5527	16.9058	NA	17.7712	16.6141	NA	15.8666	16.731	16.5757	16.2309	16.5415	16.962	16.2938	16.4874	15.249	13.2807	12.2204	14.7985	13.8492	14.6144	16.7491	13.3191	15.094	12.482	15.2683	12.6843	12.5741
ENSG00000272419	15.7872	15.7541	16.8734	14.764	NA	15.4879	15.5379	15.6613	NA	16.6631	NA	9.84461	NA	NA	15.563	15.4918	NA	15.4226	15.7061	NA	NA	14.6323	15.4667	16.7886	NA	15.8539	16.0161	15.1285	15.9722	16.3823	16.0587	15.938	NA	16.9556	15.8216	NA	15.2412	NA	12.7703	14.5025	14.13	17.475	15.6424	13.6326	14.6805	13.4777	16.1431	13.1419	NA
ENSG00000162825	16.8167	16.4891	16.835	13.793	16.5847	15.6918	16.3801	16.7232	14.9053	16.9248	NA	NA	NA	NA	15.157	16.3493	11.7662	NA	15.5806	13.7164	15.0638	15.2086	16.5196	16.1694	NA	17.0378	16.968	16.152	16.5483	16.6924	16.857	16.6446	17.3696	17.2529	15.4818	15.3528	15.4063	NA	13.0036	15.4278	14.8253	16.8943	16.3974	12.9342	14.9601	13.0049	16.5634	13.0673	14.1751
ENSG00000272150	16.5954	16.4429	16.7056	13.4109	16.3641	15.1483	16.1511	16.5734	14.6176	16.5073	NA	NA	NA	NA	14.0261	16.1745	NA	NA	NA	NA	13.3629	15.2371	16.0004	15.9623	NA	16.8602	16.719	15.6437	16.1044	16.4122	16.7162	16.4641	17.0948	16.9118	15.5392	15.1202	15.0671	NA	12.3653	13.9738	13.8959	15.5404	16.55	12.2953	14.3468	13.2314	15.645	12.8415	13.6598
ENSG00000117262	16.4416	17.2302	16.4745	12.8316	17.5013	16.0794	17.0901	16.9746	16.2288	16.0998	NA	NA	NA	NA	14.7631	16.9553	12.6761	18.94	18.3823	14.7871	15.6138	16.4555	16.7633	17.3148	15.9977	16.8083	16.7226	16.7474	18.0291	17.5492	17.3783	17.1535	16.5257	17.0576	15.8559	15.5828	15.4413	12.9071	12.7101	15.867	15.1042	16.3467	16.6763	12.9107	14.7222	12.9734	16.2624	12.9339	14.7018
ENSG00000265491	17.6456	17.7977	18.2873	14.5188	18.3805	17.5791	18.3708	18.8807	17.4769	18.7582	11.1874	12.1369	8.55805	9.85814	15.7188	17.3087	18.6138	18.7701	18.3347	15.792	14.8286	17.5463	18.0086	17.7163	19.6612	18.1713	17.5681	17.0313	17.7614	18.4476	18.3113	18.0004	18.1256	17.8844	17.1256	16.6744	16.0666	14.7331	13.6653	16.4194	16.0159	17.2257	18.2128	13.9954	15.6639	13.8738	16.7797	14.1778	16.5355
ENSG00000186141	16.9353	16.5747	16.9259	13.6796	18.407	15.7183	17.3677	17.3102	16.5035	16.2425	10.1425	11.3923	7.71602	9.24969	14.6658	16.6758	12.8707	17.0285	17.1555	14.1723	12.5294	16.5207	16.7481	17.1506	16.2552	16.9789	16.9809	16.0278	16.2596	16.9418	17.1747	17.0015	16.6344	17.0309	15.5932	16.1074	15.4864	12.8106	13.0683	14.9321	15.0794	16.5301	16.6401	12.9926	14.5948	13.4435	16.1137	13.5151	13.0283
ENSG00000186364	15.7093	15.7542	16.4116	NA	16.6829	15.5319	15.5748	16.0093	NA	16.2382	NA	NA	NA	NA	13.6092	16.4964	11.7742	15.4965	15.2502	NA	NA	14.7624	15.6535	16.2106	NA	16.5054	16.3817	NA	16.0114	16.5138	16.4802	16.3361	16.4986	16.4093	NA	14.926	NA	NA	11.9383	NA	NA	15.3171	15.6289	NA	NA	12.1974	14.8768	12.1443	14.817
ENSG00000131788	18.0592	17.5826	18.7959	13.959	17.5262	17.3234	17.7088	18.0707	16.2832	18.7978	10.4778	10.3752	7.33434	8.70197	15.0981	18.413	14.8487	17.1237	17.0605	NA	14.5257	16.7899	17.7033	17.7779	17	18.6579	18.7878	17.0371	18.0858	18.9401	18.4867	18.6574	18.3187	17.966	14.6588	16.9399	15.3154	12.988	13.1111	14.6485	14.8761	16.8016	17.1368	NA	14.031	13.631	16.5404	13.5218	15.1916
ENSG00000131779	16.8541	17.3608	17.0067	14.9593	17.6085	17.155	17.4733	17.0539	17.4018	16.5998	10.1744	10.602	8.43234	9.39625	14.9331	17.5337	13.535	18.5866	18.1785	13.2688	14.4922	17.4793	16.859	18.4627	16.6594	17.2929	16.9249	16.3034	17.4188	17.743	17.4628	17.4825	17.3657	17.5707	14.6904	16.0502	15.907	13.2612	13.666	13.9326	15.2317	17.1962	16.8621	12.3497	13.997	13.6935	16.4823	14.0351	15.6221
ENSG00000211451	15.5324	16.0253	15.9665	NA	16.8694	15.8295	15.9488	15.7896	15.3459	15.0743	NA	NA	5.71388	NA	13.4048	16.1166	NA	16.6868	16.7619	NA	NA	16.1668	15.3688	16.0779	15.6669	15.9364	15.7785	NA	16.5538	16.488	16.035	16.0473	15.9772	15.9481	14.9535	15.4268	15.1712	NA	12.307	13.0348	13.955	15.0359	15.7367	NA	13.8173	12.1481	15.4958	12.8193	12.758
ENSG00000265241	18.0866	18.2682	17.9021	16.2796	19.1231	17.9817	18.59	18.283	18.1519	17.8709	11.7394	12.1316	9.43176	9.74777	16.2646	18.7371	15.5149	18.9416	19.2092	16.9145	15.7468	18.23	18.2718	18.3498	18.3363	18.0964	18.1554	16.8701	18.6289	19.0647	18.4395	18.185	18.6716	18.3347	17.4693	17.8064	17.4293	14.6791	14.7243	16.3642	16.3156	18.1658	17.9573	14.5879	16.1991	14.9346	18.125	15.3556	16.2307
ENSG00000271601	18.0598	18.1729	18.707	14.9459	17.7827	16.3519	18.6795	17.8774	16.3432	18.7357	10.4992	11.5685	7.99614	9.82806	16.0335	16.5635	15.246	17.0055	16.8227	14.6415	13.7918	16.7203	17.9505	18.5686	17.306	18.4074	18.8097	15.6744	18.3644	17.7629	18.0089	17.115	17.0386	18.035	16.0134	16.3748	16.2453	13.5738	14.1829	15.7161	15.9969	17.8975	17.9109	13.6891	15.332	14.4711	17.5138	14.9299	15.4418
ENSG00000234222	16.0732	16.226	16.26	12.2988	16.73	NA	15.8023	16.0047	15.9826	15.9287	NA	NA	NA	NA	13.704	16.3716	11.8952	15.6595	15.7454	NA	NA	15.1535	16.2631	16.3006	15.5514	16.272	16.4966	NA	16.5839	16.2491	16.4326	15.9754	16.1973	16.2915	15.2729	15.2924	14.6608	12.8717	12.0016	13.9061	14.5463	15.4597	15.9399	NA	14.3266	12.0845	15.6453	12.4677	NA
ENSG00000280778	16.3261	16.3214	16.2097	NA	17.0676	NA	16.5002	16.1797	15.2131	15.5212	NA	NA	NA	NA	13.7849	15.5527	13.0045	15.8017	15.8775	12.9078	NA	15.3877	15.8664	17.0203	15.9948	16.1547	16.0359	NA	16.1148	15.8109	16.1065	15.8063	15.9983	16.3063	14.3544	14.8865	14.8025	12.3444	12.4621	13.3945	13.88	15.376	16.1143	NA	13.8472	12.5468	15.5425	12.8512	NA
ENSG00000121851	17.939	17.6253	17.6072	14.3649	18.3714	16.4601	18.3013	17.645	16.145	17.1884	9.25179	10.5982	7.75912	8.56316	15.5375	16.4881	15.8165	16.9224	17.1108	15.265	14.5563	16.6281	17.4088	18.6086	17.6772	17.536	17.4586	15.6723	17.4376	16.6782	17.3969	16.9194	17.2505	17.7868	14.9991	16.0084	16.1377	13.4672	13.8853	14.7504	14.681	16.9646	17.6309	12.6926	14.7035	14.1503	16.6833	14.3293	15.347
ENSG00000265972	23.6733	22.4632	20.9014	22.3687	22.5374	18.8217	24.5376	24.4686	20.6716	22.4781	11.7742	18.5885	12.6341	10.0605	21.6465	20.6228	21.6644	22.5481	23.0654	22.2559	14.2506	22.0532	22.1692	23.1897	20.994	22.8014	21.4254	21.0346	21.498	20.4618	22.4488	22.3836	22.8956	23.1626	21.6276	21.2166	23.0624	18.1119	20.1374	18.7334	16.2841	23.8417	23.4349	19.9129	20.1379	20.6092	20.6031	20.7337	17.2262
ENSG00000271425	17.2273	16.3668	17.35	15.2194	16.5571	15.7115	17.3183	17.3114	15.0128	16.7996	NA	11.1257	NA	NA	15.2859	17.4037	12.0888	15.6783	15.9741	12.8968	12.8751	16.1651	16.6604	15.8419	15.1874	17.6551	17.5624	16.1706	15.5109	17.6262	17.3201	17.2337	18.1711	17.627	17.4446	16.0982	16.4648	12.8452	13.2497	15.391	14.3534	16.8988	17.4285	14.078	15.9643	13.6826	16.216	13.7647	13.4249
ENSG00000213240	15.6359	NA	15.9196	NA	NA	NA	15.5317	15.7283	NA	NA	NA	NA	NA	NA	13.5458	16.1302	NA	NA	NA	NA	NA	NA	15.5467	NA	NA	16.1031	15.7945	NA	NA	15.9194	16.116	16.0924	16.4747	15.8359	16.815	14.9613	15.02	NA	NA	14.6799	13.8955	14.6978	15.4252	13.2684	15.0537	12.2858	14.8355	11.9512	NA
ENSG00000264343	15.6818	NA	16.0721	12.2994	NA	NA	16.0331	15.9549	NA	NA	NA	10.107	NA	NA	13.7019	16.1441	NA	NA	NA	NA	NA	16.6254	15.3568	16.0158	NA	16.4231	15.682	NA	NA	16.4442	16.2061	16.2095	16.6312	15.8603	18.0203	15.1084	14.9795	12.8903	NA	14.9803	NA	14.628	15.9013	13.3821	15.1567	11.8738	14.6707	NA	NA
ENSG00000268043	18.0753	17.5392	17.9691	14.8192	18.3009	17.1362	17.634	17.7452	15.3028	18.1039	NA	11.0589	6.28194	NA	15.7933	17.2003	13.4995	16.9274	16.7942	12.9761	14.9096	15.9226	17.1033	17.0584	16.2171	18.0007	17.9891	17.4183	17.4575	17.4771	17.7629	17.9968	17.9468	18.1152	17.3229	16.2413	16.6066	13.3313	13.7823	17.3966	15.8771	17.3918	17.9403	14.1233	15.7698	14.3426	17.4997	14.3014	15.2414
ENSG00000131791	17.4919	18.143	17.9699	13.3122	18.6495	17.1327	18.0886	17.4409	15.7593	18.8079	11.4368	11.3652	9.53894	8.61844	15.1178	16.6246	15.7837	17.8899	17.5243	12.8708	15.4536	16.8897	17.1982	17.8828	18.9108	18.188	18.1173	17.7135	17.6012	17.2022	17.9359	17.6076	18.1209	17.4881	15.9837	16.4964	16.2438	13.1123	13.1211	17.4266	15.2142	16.3912	17.7368	13.0325	14.8843	13.1553	17.0619	13.3493	15.2082
ENSG00000180867	18.1623	18.7343	18.8762	15.1855	19.5702	16.7694	19.3194	18.8306	20.8828	17.6995	9.21466	10.4094	NA	8.04189	15.9251	18.8808	17.1151	18.9016	19.2492	19.3171	19.5573	19.0734	19.5767	19.6425	16.2387	18.0038	18.6169	18.3827	18.8581	20.7486	19.2175	18.7115	18.9797	18.6936	16.5284	17.4332	16.5888	13.0549	14.61	16.5157	15.7172	17.9727	17.9802	13.147	15.0606	14.8315	16.9437	15.1056	14.3179
ENSG00000226015	15.6405	16.478	15.7601	NA	18.1839	NA	15.8689	16.1947	16.2799	15.0308	NA	10.0762	6.0241	7.95271	13.3827	16.332	13.1899	16.1983	16.4469	13.3965	12.2563	16.7111	16.543	16.7127	15.4111	15.8729	15.8452	15.77	16.0089	16.5819	16.1398	16.3832	16.8936	16.2408	14.5756	15.3028	14.4294	12.5615	13.1031	14.6113	15.2759	14.8388	NA	NA	13.737	12.9782	15.0847	13.419	13.0455
ENSG00000131778	17.219	17.4516	16.9935	14.3135	19.087	17.2015	17.5382	17.933	17.735	17.2281	10.043	11.6274	8.8413	10.0052	15.1289	17.5603	13.6916	17.2241	17.4714	15.1766	14.9367	17.0261	18.1789	18.1405	17.0487	17.5187	17.402	16.5206	17.9013	18.2972	17.8115	17.382	17.4988	18.3047	16.217	16.1693	16.0127	15.0584	13.6415	16.177	16.0866	16.938	16.9759	13.1372	15.1975	13.7304	16.6329	14.0461	15.3918
ENSG00000116128	16.7074	17.5526	17.6347	12.4164	16.4417	16.8089	16.9871	16.7509	15.7578	18.0812	11.354	9.90911	7.33585	8.9934	13.9823	16.5445	14.1342	17.9159	17.6419	NA	13.8267	15.4185	16.4236	16.9061	16.2519	17.3176	17.9752	16.0907	17.3956	19.4851	17.3735	17.2759	16.8197	16.6096	14.6899	16.088	14.9253	NA	12.6731	14.841	14.9715	15.5998	15.973	NA	13.7448	13.1835	15.7474	13.2882	14.4297
ENSG00000162836	16.8957	17.0953	16.9986	13.542	NA	15.9311	16.0253	16.2706	15.512	17.0716	8.94989	10.2178	7.31738	8.141	13.9787	16.9011	14.0067	17.3061	18.8398	12.3775	15.0087	15.555	16.704	16.7486	17.3109	17.4205	17.5477	16.6202	18.1974	16.4193	17.4755	17.3286	16.3377	16.5883	15.087	15.3898	14.7181	13.0219	12.2674	14.8164	14.4712	15.8133	15.8659	12.485	13.6296	12.3135	15.7163	12.5533	14.9245
ENSG00000188092	15.9058	16.3306	15.8084	NA	16.7671	15.2211	16.0347	16.1844	15.7261	15.4067	NA	NA	NA	NA	13.8891	16.4281	NA	18.2006	17.33	13.0739	14.5524	15.2731	16.0761	16.4194	NA	16.2263	16.0703	15.9983	16.7575	16.4549	16.6815	16.4431	16.0953	16.4743	15.7986	15.1341	15.0013	12.5801	12.5318	15.1931	14.5805	15.1802	15.8864	12.3664	14.2432	12.1283	15.8138	12.7634	13.4376
ENSG00000198658	15.6824	15.8402	15.8334	13.6659	15.9124	16.4257	15.3122	15.6623	16.4145	15.3065	NA	NA	NA	NA	14.5063	15.9689	11.7711	NA	15.7556	NA	NA	15.1057	16.4308	16.6453	NA	16.3715	15.6233	NA	15.8909	15.6807	16.088	15.8586	16.3032	16.4427	NA	15.3799	15.0063	NA	14.2277	NA	NA	17.4812	NA	12.2037	13.9656	14.5426	16.071	14.2002	16.8952
ENSG00000263956	17.4766	16.9579	17.3943	14.133	17.8577	16.1718	17.0079	17.251	15.4945	17.4183	NA	10.1441	NA	NA	15.4267	16.9696	12.5594	16.2081	16.1225	13.871	14.369	15.8139	16.5266	16.5645	15.638	17.5374	17.7795	16.7899	16.8817	17.4113	17.4675	17.425	17.3486	17.7651	16.3425	15.4759	16.0121	NA	13.1508	16.1311	15.0312	17.0097	17.5562	13.146	14.8096	13.3591	16.7292	13.5284	14.0744
ENSG00000270629	18.3856	17.2848	18.466	17.0566	17.2875	16.8839	18.423	18.5157	16.1097	18.1737	NA	12.143	NA	NA	16.4413	18.6311	14.2935	16.5186	16.7936	14.7657	15.9164	17.9202	17.8732	17.1901	16.298	18.7857	18.6118	17.4233	16.3494	18.7272	18.5584	18.335	19.3491	18.7671	18.5399	16.9048	17.5065	14.0896	14.1287	16.6633	14.931	17.9979	18.5429	15.2871	16.9349	14.5126	17.068	14.6896	15.4006
ENSG00000177144	16.4547	17.5465	16.7505	13.5565	18.8289	NA	17.2881	16.5711	16.8685	15.0514	NA	NA	NA	NA	14.96	15.5295	14.3538	19.4762	18.4849	11.3877	NA	16.4693	15.749	16.8158	16.6448	16.0516	17.4179	15.3288	15.3188	18.2053	16.9297	16.3935	15.997	15.7547	16.2381	15.4505	15.1072	NA	11.9855	15.3803	15.8926	15.5635	16.2636	13.7961	14.7248	12.8605	15.3985	12.6775	12.5845
ENSG00000178104	18.6769	16.9894	19.4421	14.2364	21.0704	19.7227	20.3816	18.2792	17.8725	18.2717	12.0213	10.8859	9.67274	8.01353	15.0704	17.0746	22.5022	19.7146	20.8622	16.1367	17.3499	17.9554	18.8302	19.1275	23.4676	18.9963	17.7136	17.4118	20.1714	18.9655	18.2774	18.7557	17.8501	17.9511	17.1407	16.9977	16.3953	14.2084	13.4227	17.6815	14.7922	16.7816	19.4965	14.1843	15.6513	13.7853	18.4667	14.1196	18.225
ENSG00000269713	17.8034	17.1922	17.8679	14.2733	17.424	16.2842	17.2183	17.4414	14.9226	18.345	8.76065	10.9169	7.13042	NA	15.1554	16.6883	13.4812	16.3399	16.5419	13.8613	16.6187	16.012	17.3724	16.9697	16.1421	17.8875	17.8742	17.2064	17.4894	17.2793	17.5963	17.2958	17.5906	17.8283	16.6904	15.4457	16.0482	NA	12.9821	16.0305	15.1548	16.5116	17.6171	13.2145	15.208	12.7562	16.2132	13.3083	13.0869
ENSG00000271383	17.7357	16.8276	17.6825	16.2471	16.1198	16.48	17.8226	18.0938	15.8051	17.6109	NA	12.7586	NA	NA	15.8752	17.7248	13.3445	16.2677	16.1962	13.7117	13.5013	18.1188	17.448	17.0907	16.3919	18.087	17.6495	16.72	16.0949	17.7809	17.9449	17.8269	18.8683	18.0581	18.4236	16.4504	16.9375	13.7813	13.8856	15.6622	14.5891	17.6466	18.0595	14.803	16.6681	14.2317	17.8852	14.2579	14.2738
ENSG00000277147	15.4091	15.8849	16.4286	13.7591	NA	15.9403	15.4252	15.4795	14.269	16.7362	NA	10.4478	6.7292	NA	14.7697	NA	NA	NA	16.2345	13.2193	12.4654	14.4836	14.7452	16.5796	NA	16.0462	16.7629	16.0425	16.8627	16.4402	16.1053	15.8796	NA	16.4433	16.0026	NA	15.6271	13.183	13.5835	13.8648	13.9332	16.9348	15.5058	13.223	14.7563	13.5987	17.1733	13.8168	14.487
ENSG00000203812	15.365	15.6966	16.6974	15.8442	17.6221	NA	NA	15.1412	NA	15.6992	NA	NA	NA	NA	14.9616	16.9997	NA	NA	NA	13.2303	11.7022	NA	16.8427	NA	NA	15.6022	14.4518	NA	15.9172	18.0952	17.606	15.9691	16.714	16.5411	15.3679	NA	15.1419	15.0875	12.875	16.7323	14.3685	17.5191	NA	15.6151	17.1357	13.8535	NA	12.617	13.6443
ENSG00000261716	15.4961	16.1541	16.1467	14.3872	17.9377	15.6774	15.3864	15.5216	NA	16.3201	NA	11.7061	6.91546	NA	15.3976	16.3548	11.3119	NA	NA	NA	12.0453	NA	15.5438	NA	NA	16.3887	15.7426	15.2381	16.956	16.701	17.1688	16.4562	16.4174	16.9739	16.9138	NA	16.3397	NA	13.3047	14.2205	14.6916	16.4325	15.9562	14.0477	14.0283	13.0869	15.7348	13.1404	14.4684
ENSG00000272196	15.5149	15.8319	16.8675	16.2448	17.8025	15.472	NA	15.3225	NA	16.0947	NA	NA	NA	NA	13.0465	17.1623	11.4426	NA	NA	13.2275	12.1215	NA	17.0943	NA	NA	15.6956	14.597	NA	16.1066	18.1975	17.7925	16.1279	16.9939	16.7357	17.1619	NA	15.2097	15.1715	12.8677	13.923	NA	15.14	NA	12.217	14.781	NA	NA	12.5151	NA
ENSG00000184678	16.0888	16.8639	18.0074	15.7683	19.0679	17.1382	16.1583	16.0187	14.8051	17.6686	10.7297	14.048	6.79539	NA	15.78	17.757	16.8542	17.6932	17.2815	11.9425	13.0849	16.396	17.5815	16.9943	18.1736	16.7654	16.6287	15.3918	18.2754	19.5039	18.8951	17.1544	17.7831	17.0862	16.7637	15.7808	16.4177	17.7348	14.1902	15.959	13.9033	17.3457	15.8287	14.8388	16.6826	14.4104	14.7783	14.1091	15.5709
ENSG00000178096	16.3543	16.3641	16.2244	NA	NA	15.2538	15.7806	15.9632	15.0731	16.0738	NA	10.9827	6.85118	7.9765	13.1631	16.0391	12.382	17.4182	16.7446	12.341	12.5593	14.6779	15.4654	17.0012	15.8372	16.2289	15.757	15.2092	15.722	16.089	16.018	16.0342	16.696	16.1787	NA	14.8859	14.3487	NA	12.2762	13.2685	13.9132	15.5494	NA	NA	NA	12.2057	15.5762	12.3837	14.0827
ENSG00000143368	17.9125	18.078	18.057	16.441	18.4281	16.9764	18.0374	17.8272	18.7228	18.062	10.9255	11.4177	8.95364	10.305	16.0916	18.1821	14.7673	17.8641	17.902	15.9099	16.9198	16.8862	17.7838	18.2379	16.2342	17.9136	17.9861	16.8415	17.4522	18.6728	18.0447	17.961	17.9662	18.3208	14.678	17.1189	16.5465	13.7315	14.8367	14.3914	15.5821	18.6629	16.8005	12.8184	14.5525	15.1217	17.0402	15.101	15.5311
ENSG00000014914	16.562	18.4537	18.6537	13.72	NA	16.2623	15.9	16.1613	19.389	17.5381	8.50536	11.6148	10.5567	NA	14.7565	17.0319	11.8103	17.3253	16.8804	NA	11.2261	13.1738	16.5958	16.9146	NA	17.7804	18.773	15.1702	16.916	15.831	16.8746	16.2546	17.5599	16.5047	15.4335	15.6617	15.6811	NA	12.9455	13.625	NA	16.1222	15.8452	NA	14.5909	13.2188	NA	13.4587	13.8937
ENSG00000264522	17.2352	17.7139	17.472	NA	17.4196	17.1378	18.7859	18.1868	16.6642	17.7876	9.51834	9.53735	8.0765	8.96086	13.3782	16.8729	14.8801	17.5146	17.3249	15.4823	14.1733	16.366	17.2576	16.6443	17.3634	18.8328	17.5447	16.1249	16.7417	18.3617	17.5471	17.3504	17.4285	16.7839	15.1984	16.6895	14.1072	13.7898	NA	16.3408	15.52	14.8804	18.0578	12.2829	14.0265	11.6502	15.0757	12.0168	16.3137
ENSG00000136631	17.7461	18.3459	17.7808	14.1015	18.061	17.6268	18.3309	17.6436	17.5281	18.0427	10.9016	11.6872	8.4798	9.11365	15.244	17.6582	16.5142	17.8682	17.8954	13.2879	14.8326	17.0189	17.3623	18.1336	17.0892	17.8387	17.5349	16.4454	18.0794	17.7398	17.8725	17.5718	17.787	17.8175	16.1428	16.2707	16.0329	13.4712	13.472	15.8883	15.3218	16.8128	17.8869	13.097	15.0936	13.6927	16.5515	13.8119	16.3025
ENSG00000023902	17.8651	18.2204	18.151	18.0596	16.1224	18.2109	17.0364	17.2918	18.7365	21.3028	10.8213	13.8002	9.4242	10.3335	17.8811	16.9144	17.0666	15.6718	15.121	13.2213	12.5361	17.3361	18.4837	18.7989	16.957	18.2535	17.6903	14.8667	17.0777	18.2664	18.0959	17.0257	17.5036	19.2272	17.7174	16.0755	18.3296	15.6335	16.4214	15.7891	16.2797	19.9288	16.8561	15.3984	16.3847	16.5704	18.6322	16.555	17.5855
ENSG00000143401	17.0457	18.1408	18.0149	14.9588	19.8446	17.7361	18.0832	17.4446	17.1384	17.3425	10.9109	12.1092	9.16956	11.5885	15.8802	17.7684	15.2846	18.4411	18.436	16.1417	13.7107	17.6615	17.9212	18.3613	16.8459	17.8778	17.5727	15.9731	17.7962	17.639	17.7165	17.1318	17.8667	17.9682	16.834	16.758	17.0696	14.7769	14.206	16.8665	17.4549	17.0917	17.6166	13.927	16.0298	13.7999	17.4545	14.9513	15.1834
ENSG00000117362	19.1373	19.4406	18.4678	17.9697	19.4658	18.2852	19.5778	19.3669	20.2432	17.9264	11.163	13.0874	10.3901	10.6738	16.8037	19.3309	17.1842	20.2947	20.0939	18.0075	17.7535	20.2578	19.286	20.7151	17.5674	19.0582	19.0193	18.3903	18.9054	20.0329	19.3115	19.3821	19.5665	19.6753	15.7931	18.6684	17.9389	13.3485	15.82	16.9851	16.7198	19.4763	18.6119	14.6563	16.0342	15.9934	18.3358	16.2294	16.2313
ENSG00000118292	16.2021	16.4722	17.2152	NA	16.2594	15.8572	16.379	16.0763	16.9727	15.7826	8.95598	NA	6.77284	NA	13.3189	16.1667	11.9485	16.8249	16.3146	12.7513	11.7318	18.5824	16.3544	18.0418	NA	16.7079	15.9624	NA	15.9314	16.4107	16.8866	16.2654	16.381	17.1253	NA	15.1281	14.6943	NA	12.4643	14.0203	14.1581	15.4064	16.1578	NA	13.719	12.4454	15.2071	12.5939	14.1141
ENSG00000266472	18.0241	18.2986	17.7261	14.0431	18.5167	18.0676	17.9256	17.8769	18.0505	17.7746	11.185	11.1924	8.70833	9.60034	15.5117	18.5642	16.2045	18.5752	18.7144	15.5599	17.1963	17.3273	17.935	18.7743	17.493	17.9002	18.0904	16.9901	18.8557	18.2087	18.2241	17.7278	18.2835	18.0877	14.9139	16.8016	16.1149	13.6447	13.6509	15.554	15.7478	16.7794	17.5242	12.3571	14.7493	13.9686	17.135	14.0225	17.126
ENSG00000117360	18.5	18.0064	18.1176	15.9269	18.3719	17.2816	17.7367	18.3638	17.6332	18.1736	10.2872	13.1743	9.04186	9.66686	16.5352	18.1218	14.7702	16.815	16.743	14.5212	16.6764	16.0758	18.1805	17.2893	17.5316	18.5499	18.7249	17.5771	18.6492	17.741	18.6934	18.1892	18.5115	18.7253	17.5234	16.2078	16.7996	13.8296	14.2532	16.1196	16.0509	18.1087	18.1914	14.1578	15.5753	14.6346	17.1831	14.598	15.6256
ENSG00000163125	18.0507	18.1977	18.713	14.4142	18.4932	17.5413	19.0277	17.9293	16.6346	18.1384	11.3659	12.1714	8.81924	9.74966	16.0741	17.4413	15.4033	19.1458	18.6016	13.9242	14.5063	17.9914	17.1595	18.25	17.6186	18.3025	18.6938	17.1332	18.2563	18.9118	18.2022	17.8982	17.5669	17.7123	17.0992	17.1949	16.7452	13.8385	14.1276	16.381	15.8203	17.2921	17.5876	13.6636	15.7791	14.6634	17.4597	14.8897	15.3002
ENSG00000143374	17.3264	17.692	16.7227	13.2991	18.0026	16.8625	17.1028	17.1305	16.635	16.2157	10.2006	10.4533	7.79738	9.61455	14.5047	16.9753	14.8628	17.9063	17.6828	14.9855	14.9557	16.505	16.6634	17.3716	18.2455	17.2907	16.8566	16.1078	16.9367	17.086	17.0007	16.9669	16.9123	17.5081	15.02	15.7036	15.3265	12.9624	13.0562	15.224	15.8577	16.4794	16.6207	12.2446	14.2973	13.2666	16.216	13.4852	14.9723
ENSG00000143369	18.3643	17.4547	17.7046	NA	18.3608	16.3587	18.3807	17.4793	17.3409	16.4843	10.3846	NA	7.2286	NA	NA	20.2152	17.4308	15.5962	14.987	18.5856	14.8513	17.5625	17.8131	17.8863	15.7146	17.5738	16.4585	NA	16.914	16.1611	16.5066	18.0475	18.5209	16.8582	NA	18.3684	NA	12.1374	NA	15.1324	NA	NA	17.5149	NA	NA	NA	NA	NA	13.0393
ENSG00000143382	20.86	17.3848	19.0829	17.3562	20.5318	NA	18.5905	19.1553	16.75	18.948	8.53644	12.793	6.30103	NA	16.6605	19.3068	17.7588	NA	13.8828	15.8996	16.44	14.6925	19.3921	19.8791	17.8864	19.6642	19.3558	15.7383	16.5149	15.9599	17.4544	18.304	18.9353	18.0919	17.7586	16.6137	16.5388	NA	14.9006	16.0091	NA	17.6715	17.1488	14.1671	15.7908	15.3413	14.938	14.6541	NA
ENSG00000203804	18.8771	15.7037	17.2091	14.7803	18.3856	NA	16.9408	17.2962	NA	16.7798	NA	12.3206	NA	NA	15.2706	18.0072	14.3154	NA	NA	14.1359	13.8863	13.0774	17.7455	18.0384	16.1357	17.7761	17.3983	NA	15.1173	NA	16.221	16.3852	17.4097	16.3982	17.1382	15.1639	14.8982	NA	13.0601	14.4742	NA	16.1491	16.1505	14.0152	15.741	13.4954	NA	12.8866	NA
ENSG00000143384	20.6316	20.4877	22.2256	21.6735	20.5339	19.5467	21.0638	20.9531	23.7204	21.328	12.7586	17.7936	11.6185	11.8544	20.6893	20.7444	19.4306	18.9321	21.5101	23.2254	19.647	20.9281	21.3437	21.4127	20.4835	20.5866	20.7744	20.0738	20.3247	22.4039	20.551	20.7013	21.4806	21.2092	21.4757	18.9021	21.7433	14.8198	19.0161	19.3147	18.536	22.2816	19.9768	18.8137	20.2633	19.0819	20.1401	19.1071	16.9671
ENSG00000143420	19.3214	19.1119	19.4622	17.2678	19.9606	19.7359	19.863	19.5189	20.0485	19.458	12.0963	13.1357	10.1658	10.6924	16.5944	20.3023	18.6543	19.8405	19.9207	17.6096	17.9121	18.8301	19.7541	19.9178	19.2023	19.2669	19.3771	18.2291	19.4899	19.9922	19.3536	19.2428	19.9741	19.0712	17.1649	18.6777	17.4151	13.6321	15.2791	16.8455	17.3613	18.7284	19.0383	14.6147	16.2303	15.3787	17.8739	15.5292	18.0036
ENSG00000143457	16.8172	17.2221	17.3751	14.0155	18.0589	15.4309	18.1542	17.2025	17.7616	16.4085	9.43877	10.493	8.96291	9.39092	14.7638	17.6606	12.5638	18.3907	18.2383	12.4222	13.5707	17.0105	16.6294	18.1548	16.4465	17.0989	17.2546	16.9248	16.8407	18.8717	17.1497	17.5063	16.2205	17.0293	15.6698	15.9538	15.2215	13.0142	13.0824	15.0144	15.5992	16.1938	17.086	12.5594	14.1497	13.1579	15.9477	13.3537	13.8508
ENSG00000163131	17.9419	17.0317	18.219	22.0088	17.5454	14.7185	19.3067	17.3849	21.0964	16.1791	NA	17.9685	11.1691	10.7915	20.6317	17.7128	12.4967	16.5024	17.4461	18.7502	12.7524	22.3298	19.9243	23.1715	NA	17.7749	15.6674	15.5415	15.3653	18.2033	17.4938	17.8734	17.9323	20.6999	21.5251	16.7934	21.9954	15.9979	18.7064	17.7314	17.0834	22.297	19.1183	19.1489	20.4697	19.1027	19.5336	19.3549	12.3569
ENSG00000143387	20.1626	16.5511	19.7987	NA	NA	NA	20.6367	19.7146	17.677	17.0267	NA	10.6237	8.54734	NA	13.7572	17.2179	13.8313	14.5599	17.2613	NA	11.0301	17.8179	17.366	19.2804	16.3166	18.9532	18.5451	15.1669	16.2128	17.149	17.7232	18.2188	20.9714	17.2052	NA	19.8027	14.156	NA	11.979	13.988	NA	15.4803	18.8481	NA	13.631	12.0611	14.8255	12.003	NA
ENSG00000143437	18.5051	18.7617	18.653	16.0029	18.7455	17.0409	19.468	18.7713	17.1092	18.2903	10.3601	12.8657	8.91623	10.153	16.1665	17.7253	16.2631	18.2539	18.3689	16.6018	16.0639	18.3248	18.4492	19.093	17.8005	18.882	18.9812	17.5232	18.2456	18.747	18.5719	18.1176	18.228	18.2585	17.3162	17.7305	17.1089	14.4482	14.33	16.8203	16.1622	17.8507	18.5296	14.4054	15.86	14.8256	17.0911	14.9134	15.2219
ENSG00000143379	17.8699	17.767	17.7806	16.1773	18.6695	16.9229	17.9287	17.9743	16.7434	17.9981	10.4254	12.664	8.06979	9.41467	16.2888	17.9122	14.3353	17.8016	17.4731	13.9647	16.0219	17.4863	17.6845	18.0196	17.4724	18.1299	18.1763	17.1603	17.371	18.0668	18.0174	17.9082	17.9383	18.5472	17.0702	16.6384	16.8373	13.1537	14.5493	16.2169	16.1203	17.8808	17.501	14.1631	15.7522	14.8856	17.0441	14.8796	15.3525
ENSG00000259357	18.0053	19.6145	18.0778	16.0595	18.5876	16.7193	18.7179	18.1696	17.6421	17.2679	NA	NA	NA	NA	16.0314	17.3748	14.6503	20.1126	20.2521	20.4751	19.7201	18.974	19.0247	19.1392	16.3725	18.6019	18.2653	17.519	17.9293	18.8384	18.1146	17.6	17.4911	17.7658	14.9557	16.3917	16.6573	14.5081	14.439	17.3735	14.9083	18.1819	17.5221	13.5913	15.0551	14.9351	16.8666	14.8507	16.0435
ENSG00000143418	19.4473	21.0758	19.5089	18.1977	20.1878	18.2092	20.0637	19.5832	19.0331	18.8122	10.6751	12.6476	9.97737	9.23931	17.4638	18.6656	17.2351	21.4517	21.7258	21.6316	20.763	20.4021	20.1973	20.4828	17.9405	19.9363	19.6642	18.8898	19.162	20.1806	19.3874	19.0191	18.8583	19.1667	17.0665	17.7016	18.2435	15.5174	15.8368	18.7695	16.2281	19.56	18.7413	15.1014	16.3145	16.2487	18.3657	16.2258	16.8463
ENSG00000143409	17.0155	17.2552	17.3863	17.6752	17.1753	16.3704	17.7092	17.081	17.8236	17.3328	9.50804	12.866	8.09289	8.28985	16.5179	17.9032	16.6321	18.5716	19.0123	11.1625	14.0315	16.3683	16.5393	17.3069	17.1464	18.4181	17.7722	17.8721	17.4531	16.5371	17.1789	17.6537	17.1547	17.3426	16.7212	16.46	17.528	15.741	14.8755	14.9611	14.1282	18.5054	16.9049	14.5715	14.7249	15.2551	15.1563	14.9375	14.8485
ENSG00000143363	16.7911	16.9091	17.4196	14.2901	18.2433	16.0595	17.7088	17.0177	16.5487	17.0992	10.3638	11.2382	8.08896	8.61757	15.3286	16.8556	16.1673	18.4099	18.2516	11.5627	13.2085	17.1319	16.6468	18.212	17.2715	17.415	17.2015	15.8913	17.3178	17.7623	17.3215	17.1247	16.8109	16.9926	15.4573	15.8592	16.2261	16.7596	13.7447	14.6951	14.5657	17.0359	16.72	13.1318	14.4798	14.134	16.6089	14.1948	14.9756
ENSG00000143443	16.7629	17.2517	16.8088	18.0675	17.5494	16.0466	16.8372	16.9292	16.7098	16.8691	8.51232	9.95997	NA	NA	17.1627	17.7729	13.5531	16.5965	16.8261	14.5828	13.9486	16.1983	17.4171	17.0613	15.6139	17.507	17.1558	16.0556	17.1669	18.026	17.7227	17.2863	17.6719	18.2982	17.2098	15.497	17.6602	16.5384	15.5288	14.9433	14.8437	19.4347	16.2724	14.7111	15.5537	15.689	17.3339	15.6142	14.8542
ENSG00000213190	15.736	16.7938	16.9428	15.349	18.1605	19.5828	15.0769	15.6736	16.8205	17.5192	14.1902	11.8371	5.99106	8.44213	15.8905	16.2953	17.6948	15.0443	15.8853	NA	NA	15.8898	15.674	16.3773	15.5494	16.9661	16.9289	15.263	17.5512	16.7819	16.5644	16.5898	16.0515	16.7283	15.433	14.8889	17.1226	13.8023	14.0372	13.9386	14.9121	17.2463	15.3349	13.8037	14.8438	13.8629	16.4041	14.0435	17.2385
ENSG00000197622	19.0292	19.1354	19.0905	21.368	20.2447	18.9061	18.8672	19.1048	19.8814	19.4827	11.6693	15.9994	9.84379	10.614	20.1705	20.0985	17.7177	17.9097	18.5822	17.5879	16.9466	18.8246	19.6056	19.3296	18.6206	19.903	19.5899	18.2896	19.1519	20.4733	19.9069	19.7383	19.863	20.6687	19.9289	17.8456	20.8532	16.7743	18.1825	17.0791	17.4247	21.9802	18.5017	17.6214	18.1808	18.5411	20.1715	18.2653	16.5495
ENSG00000143458	17.5816	16.9764	17.873	13.2072	17.5608	15.7627	17.5638	17.4521	16.1373	17.2992	NA	11.8418	8.22524	8.90716	15.4453	17.0644	14.3503	16.6027	16.129	NA	13.1332	15.439	16.8411	16.7745	18.077	18.0672	18.4487	16.0603	16.8033	17.3407	17.3741	17.1308	17.8265	17.4241	16.811	16.3063	15.8987	14.4682	13.2345	14.8059	15.3807	16.5265	17.6299	13.5298	15.5237	13.5229	16.7669	14.0864	14.9613
ENSG00000143434	17.0335	15.874	16.922	NA	16.0312	17.4387	16.1765	16.6781	NA	16.9795	11.2496	NA	7.88802	NA	NA	16.222	16.8852	16.315	15.3746	NA	12.9603	14.7839	16.0389	15.6449	19.5526	18.5692	17.628	15.1474	17.8809	15.9401	16.7917	17.078	16.9817	16.0749	NA	15.1109	NA	NA	NA	14.3967	NA	14.6243	15.7595	NA	NA	NA	14.691	NA	15.0881
ENSG00000163155	15.7368	16.2844	16.086	NA	16.3406	15.5265	16.1659	15.9417	14.3766	15.5334	9.68587	NA	6.52041	7.95875	14.6107	15.8984	12.7984	16.6981	16.0383	NA	NA	16.0285	15.3504	NA	15.7243	16.2885	16.76	NA	16.0752	15.8179	16.2334	15.925	15.4224	15.8395	15.1541	14.6113	NA	NA	NA	14.057	14.1924	14.8188	15.7064	12.3489	NA	NA	14.3559	NA	14.2321
ENSG00000163156	16.692	16.5654	16.8359	16.2281	17.3218	16.1535	16.6609	16.5485	16.7777	16.3907	10.0465	11.6822	7.93143	9.07484	15.7403	16.9109	12.6189	16.893	16.4157	13.0398	13.1383	16.0293	16.8012	17.9649	17.2298	16.9692	16.568	15.3827	16.5043	16.6352	17.0223	16.6763	16.8657	17.5309	14.8985	15.7637	16.2589	13.9856	14.2029	14.1894	14.8522	17.7974	16.4061	13.0441	14.4817	14.3194	16.2237	14.3577	15.0887
ENSG00000163159	17.2199	17.0584	17.1577	15.2414	18.1656	16.8539	17.4903	17.3491	17.1993	17.2281	10.9963	10.9954	8.05017	9.28881	15.4185	17.3375	14.0477	17.6932	17.2371	14.2624	14.1791	16.2172	17.219	17.9195	20.272	17.3677	17.1772	16.1081	16.8139	17.8835	17.3212	17.4632	17.2873	17.377	15.5947	16.1452	15.8233	13.5648	13.896	14.6611	15.2218	17.5971	16.7551	12.8958	14.4938	14.1347	16.6205	14.1486	15.9048
ENSG00000143398	17.5276	17.9602	17.9459	14.5571	17.8084	17.4865	18.0365	18.2241	17.9807	17.8418	10.8631	12.1614	8.69511	10.0422	15.3509	17.63	15.6183	17.6567	18.5012	16.3515	14.4577	17.1494	17.9464	17.8047	17.2477	17.9791	17.8671	16.7523	18.4914	18.6691	18.2466	18.006	18.3045	18.1923	16.879	16.5698	16.255	13.0832	13.9717	16.2777	16.5092	16.9949	17.4549	13.5905	15.3064	14.243	16.9811	14.2303	15.5039
ENSG00000159352	18.9891	18.7952	18.7767	18.1379	19.6738	18.6799	19.1412	18.8137	19.0511	18.8529	11.7143	12.8695	9.47611	10.7058	16.2733	18.9626	18.1067	18.8712	18.9566	16.9923	19.0352	18.2168	19.0945	19.0974	19.653	18.7293	18.4116	17.7464	18.5869	18.969	18.7396	18.3976	18.7823	18.8991	17.4818	17.8066	17.3426	14.0934	14.9769	16.3156	16.5307	18.7381	18.6028	14.6136	15.5649	15.1602	17.7427	15.4125	17.6381
ENSG00000143373	17.1305	17.6687	17.2374	16.5316	18.1177	17.2063	17.2338	17.4483	17.1495	17.5207	10.29	12.8494	8.29074	9.43619	16.0992	16.9976	14.0637	18.2631	18.1887	13.5878	14.0737	16.8752	16.8854	17.2358	16.2675	17.5655	17.6691	17.1287	18.4896	17.9842	17.3693	17.7863	17.4768	18.0198	15.2544	16.6254	16.8929	NA	14.4506	15.3423	15.7111	17.919	16.3399	14.0926	15.0091	14.8262	16.7946	14.799	15.1792
ENSG00000143393	18.9962	18.7889	18.7076	17.216	19.0233	18.5722	18.981	18.8339	18.5506	18.9649	11.2193	13.0155	9.60945	10.2534	16.9308	18.5823	17.109	19.1028	18.7216	15.1761	16.147	17.9657	18.4962	18.6131	17.7286	19.3119	18.9051	17.8761	19.5404	19.0436	19.0041	18.7915	18.7878	19.0848	16.8587	17.5595	17.4941	13.4365	15.3745	15.8734	16.4353	18.922	18.1993	14.7256	15.9106	15.7638	17.753	15.6714	16.9875
ENSG00000143390	17.5898	18.1965	18.1219	15.169	17.9877	17.0915	17.6349	17.2996	17.3428	18.4399	10.5644	12.4576	9.11687	10.6583	16.2834	17.5782	13.7298	17.7565	18.406	12.0053	14.3082	18.6969	17.5717	18.614	17.1144	17.7187	17.2457	16.0872	18.5144	18.4643	17.7355	17.6277	17.2217	18.6894	16.7043	16.0251	17.1924	12.9121	14.7745	15.663	17.2653	18.0155	17.2858	14.0285	15.8351	14.9798	17.7065	14.9236	14.8101
ENSG00000143416	19.2413	17.3916	20.1934	17.968	18.1094	17.6145	20.2331	19.1804	22.0174	19.2845	NA	NA	10.6453	NA	16.9193	17.6024	15.693	20.3998	19.0472	19.0866	19.5628	21.4068	18.6521	20.9015	16.9696	18.6143	19.413	17.3771	16.2626	18.6889	18.9081	18.5393	19.1037	19.0106	16.2694	16.9001	NA	NA	13.2173	17.3813	NA	17.2679	19.9636	16.336	NA	14.3997	NA	13.33	16.6089
ENSG00000159377	19.5015	19.5586	19.1666	18.1809	19.7374	18.9412	19.6419	19.5285	20.3122	19.4974	11.8827	13.4367	10.4065	11.3183	17.1156	19.4691	18.7775	20.2239	20.1337	18.2233	20.1335	19.217	19.5985	20.427	19.0541	19.2987	19.1481	18.3655	19.6904	20.0856	19.7416	19.228	19.6938	19.702	16.3415	18.2353	17.9369	14.1199	15.9593	16.9291	17.0752	19.5601	19.1354	14.5617	16.247	15.9987	18.6776	16.0571	17.5006
ENSG00000143442	19.2097	19.2189	19.3409	15.883	19.2055	19.0704	19.1718	19.0189	17.172	19.8267	11.7708	12.6117	9.70663	10.4291	16.9385	18.7283	17.2398	18.5058	17.9516	15.6041	17.3332	17.2713	18.5645	18.1467	18.3724	20.1799	20.2702	18.3885	20.3675	19.4073	19.5021	19.1897	18.8962	19.3567	18.0346	17.3928	17.2276	15.0978	14.8832	17.5013	17.3827	18.1194	18.9204	14.6397	16.067	15.1353	17.7802	15.2489	17.0174
ENSG00000143375	11.3291	NA	NA	NA	NA	15.2074	14.8714	16.2399	21.0981	14.5414	8.67252	NA	10.6881	7.74907	NA	17.4659	NA	19.1168	19.6769	17.7666	17.6447	18.6219	17.8077	17.6892	NA	15.9702	16.0804	18.5414	18.512	18.9014	16.8929	19.1845	18.0035	NA	NA	16.3616	NA	NA	NA	17.3489	13.8491	NA	NA	NA	NA	NA	NA	NA	13.2689
ENSG00000143367	15.0006	16.6095	15.762	NA	16.303	15.56	16.5243	16.4194	16.456	16.4025	9.99175	9.93272	7.84348	NA	NA	17.3398	NA	16.4043	18.6602	NA	11.5733	14.911	16.3683	17.3198	NA	15.9026	16.4423	16.7784	16.9082	18.1448	16.6809	17.9021	18.7582	NA	NA	18.1537	NA	NA	NA	13.3015	NA	NA	16.1357	NA	13.4155	NA	NA	NA	13.2812
ENSG00000143376	17.9328	17.8276	17.8503	17.9326	17.4059	18.2934	18.3286	17.8876	17.0038	18.7443	10.9916	14.223	8.48495	9.37351	16.9105	17.5423	15.9336	19.673	19.387	15.1944	15.1036	17.8273	18.231	18.0535	17.5782	18.4349	18.0829	16.7462	18.2954	18.41	18.031	17.8978	17.687	18.2611	17.9604	16.6279	17.3658	14.0754	14.991	16.5291	15.8997	18.4696	17.3596	14.9017	16.2893	15.1917	16.8412	15.2987	16.9814
ENSG00000269621	15.907	15.5287	15.6052	NA	16.271	15.1584	15.7785	15.7352	15.6123	15.2322	NA	NA	NA	NA	13.3067	16.117	NA	15.7938	15.5153	NA	NA	14.6842	15.954	15.9444	NA	15.7519	15.5498	NA	16.521	15.7517	16.1135	NA	16.4395	16.0424	NA	15.0615	NA	NA	11.9468	12.7102	14.1182	15.1878	NA	NA	NA	12.2014	14.9099	12.2111	14.722
ENSG00000143436	17.9587	17.2346	17.4033	14.0107	18.2937	16.9523	17.6893	17.6321	17.5996	17.4329	9.88259	10.3243	7.82711	9.29852	15.0973	17.7507	14.176	17.709	17.8187	14.7957	16.0229	16.7716	17.7323	17.9168	17.3525	17.3717	17.3106	16.5723	17.2263	18.0226	17.7559	17.4156	18.277	17.6284	15.3483	16.5879	15.6052	12.6097	13.7474	14.4697	15.4885	17.1836	16.8946	12.1612	14.4112	13.8832	16.8018	13.9887	15.558
ENSG00000182134	16.581	15.7151	NA	NA	17.3769	16.3853	16.2239	16.0347	15.1644	16.0682	10.5963	NA	6.19483	7.97223	13.507	NA	NA	15.9518	16.0869	NA	NA	16.4946	16.1181	16.9877	16.1562	16.2764	NA	NA	16.4347	17.2909	16.2457	16.2569	NA	16.3422	14.5322	14.63	14.3363	NA	11.9111	13.571	14.1381	15.206	15.8363	NA	13.5963	12.2472	15.6299	12.4799	13.8481
ENSG00000159445	16.9163	17.4592	16.5278	13.3007	17.7349	16.0067	16.8038	16.996	15.9468	16.1802	10.1733	10.7934	7.36144	8.22053	15.4882	16.055	13.5501	17.7954	17.7553	13.0751	15.0971	16.4756	16.1758	16.7757	16.8779	16.8703	16.7895	16.3786	16.9459	16.9284	17.3143	16.6653	16.3838	16.8907	15.2102	14.9394	15.3722	13.3956	12.959	14.1571	14.3729	16.7149	16.7752	12.6342	14.4713	13.3446	17.3366	13.5985	14.385
ENSG00000197747	19.8966	19.8139	19.5987	18.1971	NA	16.1608	20.9893	20.0692	22.5482	17.7662	12.0448	12.4949	11.359	NA	17.2483	21.7423	18.5852	19.4184	19.5924	16.2885	13.7934	19.487	20.8767	21.2523	16.0972	20.3198	18.8478	17.3004	15.9969	18.39	18.881	19.6284	20.6357	17.9913	17.0078	19.1924	17.3866	14.775	15.4478	16.1168	NA	20.025	19.9469	14.4072	16.1535	16.0679	18.118	16.036	14.4564
ENSG00000163191	19.8257	18.3067	19.8086	22.2728	20.1437	16.0464	20.3512	19.8854	21.5231	18.9743	10.646	13.9448	9.66512	9.02393	19.058	22.7506	17.4088	18.5375	20.2425	16.4513	14.1387	19.9525	21.5179	21.4788	16.853	19.2275	18.0532	17.6251	17.7889	20.5227	20.3023	20.7882	20.2347	20.2309	15.4952	18.8863	19.8716	15.3329	17.5262	15.4773	14.7189	22.0471	19.5255	16.0984	16.2511	18.0804	18.6851	17.4495	14.5989
ENSG00000163220	19.3352	17.2942	17.4853	24.7953	NA	16.2053	16.6596	17.7405	19.7631	17.4835	7.66641	18.3824	6.26577	NA	22.3961	25.105	14.8051	16.9879	16.7819	16.2773	18.2563	20.8862	22.237	18.8757	16.1391	16.8435	16.2726	15.4344	16.134	17.2025	17.348	20.3284	19.2582	22.7214	21.2629	15.6117	23.0116	15.3649	20.4226	13.3524	NA	23.7471	17.202	19.3583	20.3913	20.8796	17.8747	20.1795	11.7197
ENSG00000143546	17.0531	16.1508	15.8041	22.6332	NA	15.7526	15.4823	16.6358	NA	16.2993	NA	17.2097	NA	NA	21.1996	25.8256	12.4115	NA	NA	15.6255	17.0447	19.0087	21.8356	17.7256	15.7791	15.6764	15.4135	NA	15.4278	NA	16.2107	18.5207	17.8121	21.8018	20.4052	15.7631	22.0186	15.8685	19.3664	NA	NA	20.627	16.8399	17.5063	19.0071	19.4482	16.7381	18.9578	11.7174
ENSG00000197956	21.2143	19.6527	21.7725	21.371	16.6665	18.1644	21.6949	20.6874	25.4082	21.1032	10.1084	15.0637	12.2242	9.15159	18.2764	21.5511	19.5867	21.186	22.2871	15.2328	12.22	20.3231	22.3624	23.3952	17.8127	21.3578	19.7751	17.0284	18.094	19.9373	20.8318	20.7155	21.1176	19.8896	18.2715	19.9755	19.8878	15.5004	17.4548	15.4592	14.7798	21.3422	20.8328	16.6538	17.7659	17.5605	19.4863	17.6076	18.2037
ENSG00000196154	19.7074	16.7727	21.5788	21.3686	15.269	NA	20.4821	18.376	19.5506	18.586	8.157	14.8997	8.44553	9.24966	18.9767	18.7472	16.871	18.5834	19.1044	12.825	10.5269	17.2192	20.4645	22.7578	15.7742	19.2239	16.6088	15.5347	14.6538	17.0414	18.1323	18.469	18.8031	19.6035	17.3296	19.0258	19.8724	15.9645	17.3366	13.8282	14.8533	22.0211	20.2583	16.322	17.7754	17.8194	18.2808	17.8726	14.3604
ENSG00000188643	18.3533	17.6658	17.9586	NA	15.3269	18.1939	18.7928	19.0833	22.4106	16.8293	8.9643	NA	10.026	NA	NA	22.3008	16.6953	18.3382	18.0613	17.8117	16.9068	17.6244	19.257	19.1508	17.1474	18.4086	18.0167	16.4331	17.0216	17.2998	18.3947	19.9393	20.1242	18.6908	NA	18.9272	NA	NA	NA	14.8889	NA	NA	18.0048	NA	NA	NA	NA	NA	16.3859
ENSG00000189171	18.7214	18.2097	17.7974	NA	17.9129	18.8584	19.489	18.7685	17.8127	18.4326	9.30195	NA	7.7607	NA	NA	18.1981	19.8535	18.6386	19.7002	14.4943	15.4374	16.6812	18.0617	19.8438	19.6909	18.578	18.2369	16.3556	16.9065	16.9863	18.0917	18.8759	18.2958	18.1537	NA	16.7008	NA	NA	NA	14.4702	NA	NA	18.5985	NA	NA	NA	NA	NA	18.3297
ENSG00000271853	17.5837	17.5803	17.1603	NA	17.4224	17.2801	18.3837	17.7514	17.4397	17.4512	NA	NA	NA	NA	NA	17.2976	15.9896	17.8595	18.4684	13.7857	13.5797	16.2209	17.1058	19.1358	18.0676	17.4851	17.4026	15.7153	16.0998	16.7679	17.3214	17.5648	17.2952	17.3519	NA	16.0616	14.2657	NA	11.9028	13.8293	13.8347	15.0094	17.6567	NA	NA	12.1107	14.8549	12.0353	15.9482
ENSG00000272030	16.8545	16.1395	15.4791	NA	16.687	17.8272	17.3549	16.5952	16.0618	15.0841	NA	NA	NA	NA	NA	15.9624	19.5841	16.7082	18.399	NA	NA	14.3554	15.2077	16.3124	18.7889	17.0152	15.4585	NA	16.2123	16.2073	15.9342	17.4668	16.0518	15.986	NA	14.8809	14.4085	NA	11.9332	NA	13.8306	15.0711	16.0055	NA	NA	12.2633	14.9927	12.0924	17.6458
ENSG00000160679	18.633	18.49	18.2967	17.3161	19.0486	17.9619	18.3994	18.7428	18.7504	18.5844	11.48	13.0776	9.59263	9.79442	16.901	18.8303	17.3533	18.1272	18.9865	16.469	17.3756	17.6029	18.6475	18.0634	19.2711	18.753	19.1434	18.2693	18.7629	18.8862	18.8107	18.7134	18.6399	19.0307	16.9932	17.2006	17.793	13.6358	15.3546	16.299	16.2372	19.0347	17.9286	14.7283	15.7987	15.5476	18.242	15.6326	16.4796
ENSG00000143553	17.5223	17.7555	17.4741	14.2495	17.0876	16.67	17.9627	17.2073	17.0394	17.13	9.80122	10.5537	7.56658	8.87567	14.6468	17.1275	15.2559	18.0003	17.8033	13.6956	13.9189	16.9351	16.6238	18.391	17.8683	17.1946	17.0597	15.5502	16.1308	17.458	17.0092	16.8506	16.8072	17.3031	14.1866	15.8747	15.5453	13.3806	13.3435	14.0657	14.6973	16.8744	17.1245	12.427	14.2663	13.481	16.1779	13.6471	14.9615
ENSG00000143621	18.9279	18.9805	18.4413	16.5617	20.5494	18.2164	19.3708	19.1261	20.0406	18.361	12.5839	12.6631	9.82245	11.5271	16.3871	18.9645	17.3781	19.8202	20.2612	17.513	18.536	18.861	18.9094	19.5804	18.1238	18.6145	18.7436	18.1833	19.7019	19.8081	19.091	19.0913	19.2185	19.2052	16.855	17.983	17.0564	13.7802	15.1541	16.7004	17.2882	18.484	18.3573	14.113	15.9454	15.4085	18.0684	15.4518	15.9871
ENSG00000169418	20.3636	17.6028	20.2856	NA	NA	NA	20.2553	20.2661	15.7454	16.6172	NA	NA	6.11854	8.04437	NA	16.2416	16.2844	18.3578	19.4452	13.3909	13.4918	17.3576	18.1019	16.3265	14.6461	18.2389	18.4778	15.6756	17.121	15.3954	17.0356	16.4482	17.7782	15.9892	NA	16.3714	NA	NA	NA	13.4642	13.983	NA	19.0371	NA	NA	NA	NA	NA	NA
ENSG00000279767	18.1465	17.8322	17.9274	15.6464	17.035	17.6149	17.2805	17.6295	16.7891	18.2286	NA	NA	NA	NA	15.5564	17.8846	15.1443	17.0539	17.4251	14.8101	16.3883	15.7297	17.6479	16.6405	16.8989	18.5273	18.5948	16.8163	18.4944	17.6439	18.0748	17.5102	17.8681	18.1917	14.7929	15.5279	15.4368	NA	14.1149	14.5759	15.6739	17.3593	17.4351	12.2822	14.2818	14.3053	15.7652	13.9877	16.5842
ENSG00000143624	19.8922	19.5821	19.6704	17.8149	18.8784	19.1549	19.0874	19.2196	18.2194	20.1728	11.5935	12.9405	8.77915	10.9157	17.239	19.1026	18.1652	18.6979	19.2649	16.4556	18.6164	17.6233	19.0832	18.0246	18.4057	20.2552	20.4754	18.4801	20.3919	19.2541	19.4899	19.2687	19.1418	19.5843	17.7899	17.1396	17.3016	13.7354	15.4856	17.0534	17.718	18.5849	19.1824	14.4261	15.9661	15.7298	17.359	15.4054	16.9804
ENSG00000143554	19.393	16.796	18.5635	15.4912	15.7765	16.8501	17.7628	18.0942	16.8147	17.682	9.21146	11.2776	8.06385	8.00506	15.8746	17.4754	14.3358	16.0995	15.6559	14.3002	17.4613	16.8028	18.2491	18.0157	15.7344	18.2269	17.4585	16.4967	17.6536	16.8854	17.2996	17.0853	18.3324	17.7877	15.3549	16.4903	16.2706	NA	14.5221	14.3373	14.0751	17.9972	17.4164	12.9174	14.7157	14.815	16.2085	14.6342	15.4013
ENSG00000143614	17.6142	17.7351	17.8413	16.3085	18.0551	17.7743	18.3634	18.1298	16.2926	17.9945	10.9726	12.4877	8.51832	10.0152	16.92	17.5047	15.0521	18.1082	17.5224	14.0939	14.7271	17.2752	18.1474	17.5227	17.4968	18.136	17.8382	16.9143	18.1234	18.2901	18.1191	17.8694	17.9627	18.2626	17.4519	17.2602	16.8424	13.9053	14.8281	15.9827	17.0095	18.3498	17.4816	14.2007	15.6167	15.167	17.3512	15.2958	15.5579
ENSG00000198837	19.2161	18.3649	18.3085	18.4177	19.4265	19.4343	17.9094	18.486	17.5331	19.0274	11.1973	13.4117	9.55592	10.3384	18.0035	17.9302	17.3357	17.6338	17.3591	13.4032	16.8655	16.808	18.9684	18.142	18.6632	19.0473	19.0362	17.956	18.1792	18.0806	18.2629	18.4603	18.0605	20.1918	17.3242	16.2239	18.3909	13.8097	16.6044	15.8985	16.8603	19.6778	17.5115	14.6998	16.4085	16.8104	18.3122	16.6799	17.6558
ENSG00000160741	18.1055	18.0603	17.8929	17.5137	17.4856	17.5654	17.8002	18.26	17.4607	18.2058	9.90678	12.0531	8.91283	10.1998	16.8469	17.8958	15.2826	17.9023	17.453	15.5075	16.8483	16.82	18.4794	17.9374	17.276	18.5308	18.4115	17.1034	18.6368	18.0568	18.2995	18.2569	18.3684	19.0571	15.1082	16.6262	17.3519	12.8575	15.428	14.3358	16.2415	19.0148	17.1698	12.9699	14.7114	15.7428	17.9043	15.5527	15.7265
ENSG00000143570	18.7503	19.2128	19.0411	16.9188	18.656	17.493	19.0612	19.0647	19.0137	18.3396	NA	NA	9.44889	NA	15.7935	18.5004	16.9246	19.2838	19.5452	18.2521	17.1086	19.067	19.6478	19.2181	16.9755	18.8681	18.614	17.554	18.0533	19.1647	18.9426	18.7132	18.8526	18.8019	15.8366	17.7712	16.7412	12.5494	14.5046	16.0984	16.5961	18.1284	18.1123	13.7212	15.0594	14.6478	17.0411	14.6982	15.7213
ENSG00000143578	15.9531	16.4333	16.0385	NA	17.4959	NA	16.2863	16.7094	16.6036	15.0257	8.43767	NA	7.31149	8.09843	13.1582	16.0765	NA	16.467	16.231	NA	13.6285	15.7643	15.2352	16.752	NA	16.5307	16.7448	15.9387	16.175	19.799	17.9593	17.7335	17.2579	16.3311	NA	15.1606	14.105	NA	12.074	13.4099	14.3521	14.9796	15.5086	NA	NA	11.9728	14.9352	12.1563	NA
ENSG00000143543	18.7641	18.7827	18.6355	18.2837	19.3324	18.4239	18.8962	18.9043	20.0174	18.4078	9.16931	11.2694	10.478	8.86763	16.955	18.8228	17.4666	19.6672	19.4155	18.5858	18.5671	18.2317	19.2953	19.7981	18.2396	18.7386	18.5471	19.0018	20.2998	19.2993	19.3342	19.3	19.1629	19.1928	16.8048	17.3009	17.5668	14.0772	15.6674	16.3152	16.3537	19.1963	17.6108	14.5214	15.626	15.6411	18.2188	15.5992	17.6722
ENSG00000143545	18.4812	18.5931	18.4428	11.7565	18.5295	16.6248	17.9441	18.4737	17.0406	17.9946	8.68113	NA	8.68363	8.37202	NA	18.6767	15.3096	17.7977	18.542	16.8683	17.4232	16.4803	18.9164	18.5194	17.2251	18.3913	18.0862	17.3294	16.4332	18.342	18.5305	18.026	18.5215	18.0928	NA	17.0474	NA	13.3446	NA	15.2656	15.1884	NA	18.1232	NA	NA	NA	15.3911	NA	15.7785
ENSG00000177954	18.0534	17.0915	17.5039	14.5094	18.0689	16.7251	16.3888	18.042	15.8495	17.5274	11.9153	16.0232	12.4294	12.5879	14.9336	17.8494	14.3069	16.5388	16.3725	NA	13.9212	16.5464	17.7454	17.6537	16.9379	17.7761	19.2323	17.3301	17.666	16.7693	18.7074	17.5551	18.647	17.9618	16.1293	17.2259	15.6493	16.1265	14.9947	14.8762	17.3919	16.4399	16.7319	13.5488	16.6783	15.8667	18.5825	15.4942	16.6681
ENSG00000143549	19.4575	19.8958	18.8034	20.4808	21.3074	19.668	20.2822	19.9313	22.5271	18.3277	12.7654	15.4774	11.6114	12.2132	18.8266	20.0323	19.1923	19.776	19.976	18.7501	18.0152	20.5272	20.8149	21.0269	21.3581	20.0391	18.779	18.833	18.8399	20.3321	19.5016	19.8078	19.7192	20.6774	19.4241	18.8845	19.8302	18.2334	17.11	17.7078	18.4038	21.0888	19.8205	16.8914	18.1639	17.5325	19.6535	17.5861	17.5956
ENSG00000143612	19.5891	19.4983	19.107	17.5348	20.2134	19.1109	20.3502	19.7926	20.0815	18.7984	12.1911	12.7684	10.5773	11.0594	16.9255	19.223	19.1581	21.3392	20.6739	19.04	18.4719	19.7978	19.8629	21.0654	19.8301	19.3074	18.7601	18.6344	18.8292	20.4759	19.3899	18.9589	19.3554	18.8857	16.4876	18.22	17.6166	14.5133	15.3172	17.1542	17.2497	18.7812	19.2	14.3893	15.98	15.5789	18.0279	15.6585	18.1637
ENSG00000143569	19.2513	19.3475	18.9369	16.7291	20.0194	18.9307	19.4939	19.4314	18.6492	19.1821	12.8733	13.3124	9.4844	11.4098	17.0816	19.2961	18.2795	19.3178	19.2099	15.6571	17.8841	18.9795	19.526	19.0325	19.0365	19.2298	19.3256	18.1597	19.956	19.788	19.5219	19.2446	19.1471	19.2093	17.5876	18.3032	17.7041	14.2061	15.3476	16.5478	17.4985	18.7127	18.4241	14.318	16.1824	15.8471	18.2804	15.8168	16.5695
ENSG00000143575	18.1961	18.0934	18.0915	15.8022	19.9881	17.803	18.5512	18.2596	18.8512	18.0085	10.7805	11.5423	9.01843	10.1195	16.021	17.9788	17.7338	19.299	18.877	16.9286	17.3974	17.2885	18.2332	19.0763	18.9279	17.9475	18.22	17.6479	19.2117	18.5464	18.2933	17.8561	18.0055	18.1889	15.9412	16.6502	16.5676	13.3995	14.5115	15.4349	16.1846	17.9434	17.7357	13.3111	15.3528	14.6454	17.6034	14.606	16.4828
ENSG00000143515	18.2292	17.6579	19.5171	15.7372	18.2589	17.7423	18.3562	18.1162	17.0643	18.6919	11.174	12.5341	8.20483	9.30569	17.1326	16.2235	16.1762	16.3945	15.6269	NA	13.7687	16.5918	17.7476	18.4577	15.0208	19.1118	19.1612	16.3491	19.8092	19.2874	18.3936	17.2819	17.5159	18.5963	17.7029	17.104	17.8903	13.4054	15.5395	16.0896	15.6314	18.8776	17.087	14.9611	16.6729	16.0801	18.548	16.105	15.5537
ENSG00000160712	16.8583	17.0493	16.0912	20.1278	NA	16.8069	17.8557	16.7315	18.7687	18.1326	NA	15.3561	9.65157	8.41848	18.773	16.6916	12.54	18.281	16.4408	16.6702	17.5767	19.543	17.9674	17.7036	17.5754	17.7254	17.4877	16.0152	18.1053	17.0706	17.4816	16.627	17.0906	18.3737	19.4615	16.4064	19.9557	14.2016	17.0137	16.5097	14.8778	20.4367	17.2184	17.1495	17.1693	17.4918	18.0433	17.4746	13.7668
ENSG00000169291	17.5168	17.2566	15.707	NA	NA	15.515	18.3883	18.0542	14.7799	16.1311	NA	NA	6.9459	NA	NA	15.9518	13.9723	17.2954	16.2199	12.6685	11.6491	17.4437	18.0229	17.638	15.5558	17.7437	16.6834	NA	15.7369	15.9382	17.369	16.5212	16.7677	17.9784	NA	15.7404	NA	13.1653	NA	15.8031	NA	NA	17.7686	NA	NA	NA	NA	NA	13.6071
ENSG00000160714	18.2707	18.3427	18.3287	16.3827	18.5451	18.4222	18.7536	18.4413	18.6352	17.9924	11.4717	12.2291	9.64607	10.2424	16.5456	18.3176	15.979	18.8675	19.0441	16.7045	16.437	18.1879	18.7299	18.9216	16.9262	18.5126	18.2345	17.8965	18.889	19.0033	18.4831	18.312	18.5192	18.845	16.8438	17.3082	17.2617	13.4601	15.0518	16.2049	16.2543	18.6842	17.8605	13.9924	15.3426	15.4762	17.7848	15.3958	17.2203
ENSG00000160710	20.2424	20.2401	20.2634	20.7582	20.3102	19.994	20.7772	20.0622	20.0976	20.3238	13.0617	16.2772	11.46	13.1258	19.5854	19.5862	18.4526	20.7275	20.8597	17.8151	18.8511	20.9053	20.2588	20.692	18.1551	20.2898	20.1676	19.0743	21.0415	20.938	20.3775	19.893	19.9183	20.8695	20.5195	19.1064	20.4272	15.2246	17.9257	18.8626	19.5368	21.1397	19.6366	17.6553	18.1805	18.3058	19.8011	18.075	18.1453
ENSG00000163344	17.5355	17.8511	17.4825	13.8192	16.6966	17.6612	17.4029	17.0608	17.835	17.2506	9.86336	NA	8.79314	9.63781	13.9127	18.171	16.0085	18.8483	18.2988	15.8464	14.766	17.1355	17.054	17.4727	17.7644	17.4084	17.2376	16.3203	18.3413	17.4835	17.27	17.0981	17.4734	17.7781	13.8891	17.672	14.9801	12.3723	13.25	14.2763	15.7434	16.8798	16.9884	NA	13.7737	13.2044	15.465	13.5253	17.1722
ENSG00000163346	19.7098	20.427	20.9588	19.0009	17.9327	19.5907	20.1764	19.0627	17.349	20.4057	10.4502	14.5418	10.9232	10.1855	18.4012	17.9998	18.5661	19.8939	20.1093	16.7723	15.5961	19.0363	18.5146	20.0535	20.389	19.5127	20.232	17.6202	21.0463	19.6395	19.6406	19.3089	19.1056	19.704	17.9608	18.0008	19.5251	16.2073	17.3082	16.4179	16.4301	20.9295	18.9789	16.2702	17.3486	17.521	19.9921	17.45	19.2428
ENSG00000271380	16.9127	16.8437	16.8151	NA	16.0266	15.4379	16.557	17.4302	16.6993	16.1219	NA	NA	NA	NA	13.8236	16.6649	12.6082	15.738	15.129	14.9707	14.4687	14.8881	17.1673	15.9832	15.0729	16.7173	16.2632	15.4048	17.4765	16.7233	17.1039	16.2677	17.0714	17.0611	NA	15.1624	NA	NA	12.0438	13.4079	NA	15.8585	16.087	NA	13.6753	12.6661	14.8118	12.4979	15.1439
ENSG00000163348	18.7038	18.8331	18.638	16.2479	18.6304	17.8302	18.671	18.608	17.6852	18.3327	10.6306	11.2918	9.17069	9.69243	16.3937	18.3371	15.6365	18.6286	18.1153	15.6769	16.4812	17.5492	18.1776	18.3571	17.4128	18.4628	18.605	17.2075	19.0651	18.6622	18.5556	18.1867	18.157	18.5998	15.0486	16.871	16.9593	NA	15.113	15.5659	15.8602	18.6844	17.783	13.672	15.0219	15.2967	17.9213	15.3505	16.8251
ENSG00000160691	20.0894	19.8275	19.7878	16.643	18.9032	18.4	19.6304	20.538	19.4336	19.3234	12.7897	11.7579	9.44432	9.20596	16.3323	19.0704	17.7916	18.3449	18.4179	18.6523	18.4557	18.2845	19.7942	18.5845	17.6436	19.5097	19.2955	18.2173	20.4922	19.7095	19.7816	18.882	19.6055	19.4521	15.9488	17.6844	16.8527	13.0147	14.5645	16.0908	15.5235	18.4785	19.2673	13.807	15.3562	15.0756	17.4208	15.046	15.9463
ENSG00000173207	16.5027	15.7175	16.2182	NA	18.9376	NA	16.7208	16.3809	16.9927	14.9722	8.42941	NA	7.82564	8.49864	NA	16.5605	NA	15.7472	NA	NA	12.5524	14.2204	15.4872	17.3344	NA	16.0814	15.3875	NA	NA	16.0507	16.0674	15.6698	16.4934	16.053	NA	15.1785	NA	NA	NA	14.1823	15.0846	NA	16.7129	NA	NA	NA	NA	NA	NA
ENSG00000160688	17.6225	17.1404	16.62	14.4751	17.573	16.4218	17.5335	17.4713	17.8199	16.9542	10.3255	10.9733	8.1873	9.11606	15.0814	17.4051	14.2452	17.7665	17.4079	15.0083	15.4877	16.2137	17.0348	17.5212	16.7433	17.038	16.6765	16.0668	16.5578	17.4365	17.2234	17.2335	17.3945	17.5813	14.785	16.1072	15.6765	13.1316	13.694	14.8227	15.0771	17.2035	17.0101	12.6232	14.4151	13.7259	16.7491	13.7713	15.122
ENSG00000160685	19.0294	18.6676	18.12	19.5175	18.1468	16.8111	18.3846	18.9001	20.8807	17.6931	8.93052	13.7054	10.8129	9.78399	17.6179	19.6085	16.3608	18.2572	18.2903	15.047	16.6648	18.0204	18.1698	16.7082	16.3225	18.2355	17.0549	17.7478	18.1987	19.4356	18.0009	18.9236	19.7297	18.7289	16.4862	18.8714	18.4084	NA	16.0743	15.4787	15.9353	19.9035	17.397	15.4041	15.9896	16.4302	17.4929	16.2018	15.7408
ENSG00000143537	19.4107	18.1692	18.361	16.6996	18.1604	18.3621	19.7005	19.6847	20.7818	18.2691	10.1839	12.1132	9.33971	8.80407	15.9247	19.8769	17.0819	17.7059	17.1818	14.7737	14.8925	19.1988	19.4883	18.4436	17.6446	19.6662	18.3976	17.7845	17.9627	20.1096	19.4729	19.3898	20.0434	19.4747	14.4947	19.124	16.3557	NA	14.5686	14.7216	14.5032	18.0496	18.7527	13.3378	15.3864	14.91	15.9922	14.7843	15.8264
ENSG00000169242	17.9511	17.0841	15.8303	NA	15.5302	16.9281	17.692	18.6675	15.2781	15.5723	NA	NA	10.1765	NA	NA	18.9672	14.6803	19.4984	18.7209	20.6056	20.364	19.9254	19.0861	19.5885	15.6015	17.7798	16.2544	17.4083	17.04	20.334	18.9988	19.0409	19.0493	16.2157	NA	17.0112	NA	NA	NA	16.0098	NA	NA	17.1143	NA	NA	NA	NA	NA	14.8483
ENSG00000169241	16.9516	17.6521	16.5746	14.4538	18.0974	15.3639	17.0061	17.3246	19.9899	15.9695	9.68643	10.7104	8.79094	9.4713	14.6076	17.4641	11.8682	18.1617	18.001	15.2498	15.9375	16.7374	17.6609	18.458	NA	16.7006	16.3829	17.364	16.9303	18.3049	17.2524	17.0367	17.3199	17.7071	14.6289	16.1556	15.2873	14.9216	13.3361	14.5799	15.5215	16.6874	16.6245	12.3422	14.3472	13.4357	16.4385	13.4865	13.5202
ENSG00000179085	16.3473	16.9745	16.2085	NA	16.9361	15.4363	15.8317	16.2139	17.6191	15.9837	8.73193	NA	7.31204	7.66791	13.0913	16.2749	12.8823	17.6635	17.4111	13.9945	14.8194	15.5591	16.6272	17.07	15.6618	16.4671	16.3699	15.8612	17.4608	16.984	16.8108	16.4079	16.3492	16.6111	NA	15.2157	14.287	NA	12.4184	13.1973	13.8435	15.7623	NA	NA	NA	12.282	15.2328	12.4788	14.8813
ENSG00000163463	18.5726	18.0615	18.0258	15.8075	18.8475	16.7035	18.2606	18.1966	18.7563	18.1004	NA	NA	6.85232	NA	15.389	18.212	15.6254	18.0197	17.9822	16.7345	17.3143	17.3441	18.5205	18.5973	17.5486	18.2893	18.0805	17.9622	18.3872	18.4155	18.5632	18.2553	17.9202	18.3522	15.0594	16.7189	15.7564	13.7148	13.8704	14.7876	15.0636	18.174	17.1872	13.092	14.5162	14.0671	17.0239	14.1565	16.2878
ENSG00000273088	18.3454	17.8691	17.8665	15.3097	18.7013	16.4597	18.1552	18.0505	19.2135	17.8122	NA	NA	NA	NA	14.7789	18.0503	15.3383	18.1302	17.9944	16.5441	16.8606	17.9878	18.6596	18.7405	17.3097	18.092	17.9013	17.9878	18.1774	18.3018	18.4158	18.1867	17.7686	17.9521	14.3999	16.6899	15.4115	13.2121	13.5006	14.4885	14.7556	17.8701	16.9108	12.9174	14.4276	13.8596	16.7608	13.8333	16.1637
ENSG00000185499	15.2447	15.7666	16.1694	NA	16.8264	NA	16.4481	17.0658	21.8352	17.8421	NA	NA	6.65043	NA	NA	18.3375	NA	19.9842	19.6352	NA	NA	21.6814	20.0951	21.1697	NA	17.7063	16.8911	19.8417	15.7302	18.7525	17.2838	19.3605	16.8343	15.8114	NA	15.8981	NA	NA	NA	NA	NA	NA	NA	NA	NA	NA	NA	NA	NA
ENSG00000231064	16.582	16.1073	16.8912	NA	15.9779	16.5265	15.9239	15.8763	NA	17.2617	NA	NA	NA	NA	13.4663	16.4868	12.4008	NA	NA	NA	12.2615	14.3696	15.7852	15.5787	NA	17.3091	17.0808	15.798	16.9632	NA	16.7249	16.409	16.7064	16.1949	NA	15.7443	14.0578	NA	11.8209	NA	NA	14.8764	15.7925	NA	NA	12.0259	14.5936	11.9506	14.9392
ENSG00000169231	18.2193	17.2937	18.5851	15.5227	17.1256	17.1369	17.7736	17.3944	16.6249	18.9287	10.2975	10.5446	7.41945	NA	14.9916	18.0122	15.268	16.1582	15.7371	NA	15.2575	15.7164	17.4094	16.3241	18.1199	18.8252	18.5871	17.3502	18.3112	17.6704	18.1608	17.7829	18.4706	17.596	14.972	17.2937	15.3564	NA	13.3085	14.9773	14.0845	16.7246	17.1202	12.204	14.1547	13.6024	15.9043	13.4193	14.8342
ENSG00000173171	17.0725	17.0046	16.4806	16.8131	17.3155	16.2672	16.8189	16.928	17.6579	16.4705	8.85944	10.8216	6.92675	8.19778	15.5572	16.953	12.5851	17.5597	17.2337	14.3927	14.4524	16.6601	16.6202	17.3586	15.5588	16.7765	16.7097	15.9334	16.7496	17.0871	16.7548	16.8772	16.9246	17.4334	15.5324	15.3434	16.2257	NA	13.6815	13.982	14.6205	17.5656	16.4509	13.0669	13.9923	13.709	15.494	13.4965	14.548
ENSG00000236675	15.9774	16.3364	15.6803	15.2817	16.53	15.4074	15.801	15.891	17.1569	15.0726	NA	NA	NA	NA	13.9421	16.2041	NA	17.0131	16.3448	13.0425	13.0076	15.6923	16.2873	16.1287	NA	16.0017	15.4838	NA	15.9526	15.8582	16.077	16.0004	15.9821	16.5191	13.9414	15.2022	15.2546	NA	13.5117	12.6806	14.1371	16.5546	NA	NA	NA	13.4519	15.305	13.4336	14.4948
ENSG00000177628	17.6259	18.6483	18.1557	17.7906	17.6491	17.504	18.4382	17.6406	19.1868	16.6605	9.5863	11.2961	7.77817	8.27227	15.735	17.5175	14.8566	19.4474	19.4812	15.5125	15.1119	19.1975	18.3346	18.8533	16.5549	18.021	17.2614	16.9837	18.8453	18.1317	17.7848	18.1998	17.8013	18.2896	15.6761	17.2225	16.8465	12.6719	14.5149	14.9273	14.8417	18.0477	17.3546	13.5483	14.8113	14.7008	17.1665	14.6461	16.121
ENSG00000160767	17.2385	17.5569	17.7076	13.5825	17.5103	17.6981	16.9553	17.0863	17.0027	18.0681	11.5571	NA	7.74292	9.17321	13.9603	17.7082	14.0023	17.3687	17.4621	NA	14.1307	16.2256	17.0945	17.0004	16.6162	17.7226	17.3623	16.1272	17.3536	18.023	17.2538	17.2966	16.7605	17.0685	NA	15.7682	14.506	12.6575	12.8962	NA	14.9108	16.2845	15.7462	NA	NA	13.1214	15.4887	13.1575	16.3507
ENSG00000116521	18.1592	18.7124	17.4454	15.1892	18.4989	17.4079	18.2273	18.0914	17.9787	17.3283	11.2254	10.8532	8.89139	10.0175	15.3042	17.912	17.1788	18.5496	18.7498	15.5508	15.4938	17.7467	18.2097	18.8825	17.605	18.1028	17.6673	17.3748	17.467	18.5213	17.971	18.0775	17.8835	18.2537	14.8197	16.7717	16.0101	13.2758	14.3316	14.4532	15.6714	17.8797	17.1788	12.7527	14.5755	14.506	17.3383	14.6579	15.9591
ENSG00000176444	18.3938	18.5566	18.2218	15.8846	18.3557	17.2422	17.1112	18.1509	16.7717	18.2956	10.5091	11.9459	9.08685	9.68594	16.5437	18.483	14.6856	16.5416	16.0918	14.2987	18.2847	16.0018	17.7987	17.1708	17.5387	18.5066	18.8655	17.7215	19.0262	17.6692	18.3423	18.3786	17.984	19.1391	16.3527	16.1058	16.7789	NA	14.74	15.5352	16.0594	18.0722	17.2054	13.3284	14.958	14.9354	17.5889	14.7152	15.3093
ENSG00000143630	15.087	16.0441	NA	NA	17.2966	16.3799	NA	15.1261	15.5851	15.4745	11.015	NA	7.55741	NA	NA	16.8069	NA	17.0291	15.47	11.453	13.3541	NA	14.6772	NA	NA	16.1701	16.5916	15.0818	18.3129	NA	15.8074	16.4255	15.8414	15.5113	NA	14.6177	NA	NA	NA	13.529	13.8288	NA	NA	NA	NA	NA	14.6677	NA	14.0871
ENSG00000160752	18.4813	19.3113	17.7091	16.4571	20.083	18.3064	18.3882	19.1584	19.7379	17.9079	12.0609	10.8757	8.9333	11.1648	15.7219	19.3449	17.2751	19.2951	18.8695	13.8648	19.6047	17.5611	19.7254	19.7963	17.4946	18.4675	18.2382	18.0826	17.8272	19.1066	18.4308	18.7842	18.4943	18.8212	16.1396	18.2308	16.4306	13.3561	14.3064	16.1448	18.011	18.2445	18.2524	13.5449	15.0733	14.5419	17.4684	14.6081	15.7552
ENSG00000225855	17.8926	18.4965	17.3697	15.3062	19.0836	17.7445	17.4203	18.4072	18.8305	17.3536	8.91686	NA	6.51818	8.06297	15.1303	18.729	15.8396	18.2826	17.757	12.2617	18.7506	16.3501	18.96	18.7642	16.8178	18.0597	17.7117	17.4157	17.4403	18.187	17.8648	18.1068	17.9408	18.2154	15.7181	17.2294	15.5335	12.9179	13.6233	15.302	17.1752	17.4254	17.4688	12.8303	14.433	13.7944	16.6809	13.8394	15.3954
ENSG00000160753	17.7267	17.6414	18.6603	13.4669	17.8975	18.993	16.9963	17.0843	18.791	18.0372	12.3366	10.2185	8.76858	8.59752	14.24	18.2857	15.3587	17.485	17.5019	NA	13.708	15.7467	17.2075	16.8495	16.0385	18.5879	18.0758	16.6787	18.6834	18.7605	17.8102	17.978	17.6911	17.3113	13.9111	16.2586	14.9051	NA	12.9225	14.3373	14.3283	16.4888	16.4866	NA	13.8724	13.0561	15.9959	13.1107	16.3938
ENSG00000116539	18.8215	18.8702	19.3138	14.8029	18.8619	18.6595	20.1112	18.8371	17.0817	19.1865	11.1898	14.5504	9.21314	9.70589	16.4358	17.7705	16.4565	19.7508	19.0526	14.453	14.9039	17.8893	18.1013	18.2401	17.686	19.3759	19.2391	17.7869	19.1358	19.3026	18.8049	18.9659	18.6362	18.2382	19.5072	18.0948	18.0035	15.1558	14.358	17.9827	17.1281	17.2601	18.9109	15.9536	17.3894	14.9523	17.9277	15.0449	16.142
ENSG00000125459	17.473	17.0461	16.8861	13.0476	17.6923	16.8022	17.7086	17.337	16.7509	17.0683	NA	NA	6.31754	7.7553	14.4822	16.9102	13.6778	16.7967	16.2653	NA	17.6714	15.7957	16.7816	16.2646	16.2966	17.6018	17.4473	16.9043	17.6895	17.3939	17.5724	17.114	16.8869	17.7208	15.2896	15.5561	15.329	NA	13.4839	13.6272	15.0373	16.5587	17.7069	NA	14.0955	13.4784	16.5762	13.5978	14.725
ENSG00000246203	17.139	16.9722	17.1619	16.1596	17.3836	17.1818	17.1249	17.4059	16.7689	17.3392	NA	NA	NA	NA	15.6347	17.4262	14.0705	16.8811	16.466	14.2342	14.7929	15.6434	17.4158	16.6506	17.047	17.5017	17.3736	16.3441	17.9173	17.4072	17.6629	17.2375	17.6881	17.8195	15.0446	15.7644	15.7481	13.2017	14.017	13.8789	15.0173	17.682	16.7855	12.9479	14.0959	14.1904	16.3228	14.2839	15.3509
ENSG00000163374	18.5748	18.4334	18.6488	18.3623	18.9834	18.6625	18.6784	18.8218	17.9553	18.9528	10.1671	12.8542	8.23959	9.52352	17.34	18.653	16.8119	18.4761	17.9812	16.4288	16.9436	17.0591	18.7623	18.0445	18.5304	18.8395	18.8536	17.6947	19.384	18.9815	19.094	18.6767	18.9363	18.9476	17.7539	17.1864	17.4128	14.2423	15.2893	16.1302	16.5187	19.0508	18.0002	15.0892	15.8023	15.6425	17.5989	15.6316	16.4877
ENSG00000132676	18.4889	18.5031	17.8873	16.1138	20.174	17.4998	19.0371	18.7391	18.7741	18.1157	11.2295	12.609	9.33367	10.51	16.5281	18.3987	17.4792	18.9271	18.8642	16.7262	18.3089	18.8578	18.6074	19.2142	18.2646	18.0771	18.0573	17.8274	18.2652	19.2503	18.5108	18.3162	18.5255	18.4822	16.9317	17.3526	17.0717	14.2097	14.8155	16.3663	16.6717	18.2706	18.3178	14.0366	15.8546	15.06	17.8626	15.3062	15.747
ENSG00000203761	16.5511	16.4192	16.1898	12.1623	17.0109	16.2029	16.6754	16.4716	16.3947	16.4061	NA	NA	NA	NA	14.1169	16.164	12.2937	15.9651	15.5847	NA	15.8606	14.2957	16.008	15.7688	NA	16.9606	16.8651	16.2362	17.2474	16.7538	16.9775	16.5128	16.201	17.1033	15.125	14.9146	14.9081	NA	12.6673	12.7743	14.6566	15.7885	16.5348	NA	13.6016	12.6102	15.9899	12.7351	13.1366
ENSG00000116580	18.4699	18.141	18.3452	15.8875	19.2488	18.0851	18.6361	18.6369	17.3719	18.5919	10.6322	13.2525	8.1677	9.39166	16.7499	18.0189	15.7998	17.9656	17.7414	15.2168	17.142	17.1754	18.1342	17.7264	17.5706	18.8202	18.4621	17.7665	19.0164	18.3849	18.6068	18.4592	18.2956	18.9174	18.3949	16.8495	17.476	14.5816	14.8	16.9547	16.4764	18.125	18.198	14.9919	16.379	15.4621	17.8167	15.2926	15.646
ENSG00000132718	17.1492	16.6793	19.6048	14.4512	NA	20.9403	17.669	16.3049	15.193	18.0679	14.1909	10.9281	7.24065	9.67747	15.0668	15.4511	15.4835	17.0349	16.8138	NA	NA	17.3579	17.2646	18.324	NA	18.9563	17.7009	NA	19.8454	16.812	17.2621	16.0794	16.5279	17.2405	16.143	15.5062	16.0697	13.4797	13.4425	14.8953	15.6015	17.158	16.8123	13.0495	15.3124	13.7081	16.8191	13.8233	18.2426
ENSG00000143622	16.6211	16.9329	17.2139	16.1723	17.7342	15.9443	17.5998	17.0749	16.6569	16.6409	10.2959	13.7855	8.08945	9.52727	16.2466	17.673	13.5747	18.3089	17.8559	NA	12.2561	19.1554	17.9569	18.3969	15.8466	17.1152	16.6044	15.7205	16.4977	17.5977	17.2516	17.1856	17.2634	17.7462	17.7842	15.9541	17.3836	15.8318	14.3823	15.5209	15.7077	17.5607	17.0705	14.785	16.0305	14.5641	17.0224	14.7603	14.1565
ENSG00000132680	18.3397	18.1974	17.9752	14.9324	19.1937	17.8028	17.5532	18.3322	17.142	18.4812	10.6799	12.1683	9.34289	9.653	16.3322	18.2352	15.3118	17.4945	16.2836	13.1461	17.4502	15.458	17.965	17.52	17.8837	18.8231	19.1383	17.8112	19.7726	18.1074	19.1369	18.9466	18.5076	18.8143	16.6953	15.7736	16.9366	13.5753	14.4529	16.2728	16.6335	17.7653	18.1148	13.9322	15.0984	14.4941	17.6446	14.6995	15.3682
ENSG00000116584	19.0727	16.8686	19.1069	18.9563	20.9153	19.0194	19.3305	18.8615	18.1391	17.5513	10.635	14.4241	9.76468	10.6763	17.966	17.5273	16.871	17.4974	17.3056	13.2103	13.655	18.5848	19.5856	19.4348	18.2927	19.5398	18.1739	16.467	17.2331	17.5611	18.3215	18.2158	17.4233	19.4076	18.546	16.6228	18.6357	13.725	16.3958	15.6986	16.9036	19.8866	18.4638	16.0072	16.7342	16.7903	18.2102	16.7101	16.5794
ENSG00000163479	19.2601	19.9185	19.0454	19.2476	20.3878	17.8259	19.8563	19.4625	20.2467	18.646	11.8031	13.3528	10.6608	10.9677	17.8175	18.9032	17.8717	20.3489	19.7849	19.0924	19.8742	19.9697	19.649	21.2906	17.4423	19.2356	19.8383	20.0799	19.8292	20.8141	19.6603	19.496	19.5025	19.645	16.2722	18.2926	18.3168	14.631	16.3237	16.6982	17.0527	19.9757	18.7106	14.9529	16.5044	16.7283	18.7672	16.6755	16.5161
ENSG00000160803	18.0608	17.6493	17.8622	13.9312	18.5052	18.7858	17.8558	17.7683	16.9485	17.9411	10.6788	10.3846	8.55222	9.0117	14.9552	18.3627	16.015	17.9331	17.8441	14.1554	16.7562	17.3189	17.7814	17.8417	17.9635	18.2561	18.0512	17.5612	16.7416	18.3729	17.8827	18.0888	17.6849	17.7415	14.6747	16.7268	15.4472	NA	13.5916	14.9684	15.4707	17.1548	17.1479	NA	14.3672	13.9256	16.9912	13.9101	17.472
ENSG00000116586	17.1747	17.4215	16.8616	14.9005	17.4637	16.4359	17.1371	16.8581	17.854	16.7462	9.8695	10.6673	8.44615	8.93311	14.4053	17.5862	14.4768	18.1093	17.7791	16.2109	16.4592	16.7777	17.4014	18.2741	16.9445	16.9716	16.2589	16.49	16.4392	17.0345	16.9351	17.0161	17.1382	17.3534	14.6239	15.8177	15.4907	13.1806	13.249	15.2541	14.8626	17.1866	16.7241	12.3632	14.3791	13.5372	15.8641	13.5679	15.9611
ENSG00000160789	20.9807	20.7771	21.3473	14.1911	20.3933	18.3018	20.7509	20.5316	22.4535	20.5038	11.4794	9.97456	10.8127	11.8899	14.4928	20.7527	20.8772	18.8182	19.7391	18.436	19.5081	18.9806	20.4202	18.9185	20.3472	20.8196	20.5397	18.7894	19.2161	21.6628	20.4648	20.6255	21.89	19.8996	15.114	20.8185	15.1301	15.2893	12.7749	15.8016	17.1194	16.6227	19.3375	12.3707	15.4531	13.6527	18.5039	13.38	15.8219
ENSG00000196189	15.4179	NA	16.163	19.2031	NA	17.4407	15.3487	16.0032	16.3971	15.2611	9.03262	13.5443	7.39563	10.4707	17.0303	18.2239	NA	17.9985	18.0522	NA	NA	19.4236	17.5051	17.8381	NA	16.1129	16.1192	NA	15.8579	18.2809	17.5836	17.9251	18.1068	18.5379	17.1552	16.9778	17.7644	13.1755	15.4863	NA	16.8294	18.9917	NA	14.459	15.6031	16.2043	15.8047	15.8424	16.6006
ENSG00000160785	17.4086	17.4812	17.1998	18.0808	17.1214	18.2579	17.8468	18.0142	17.9675	16.8975	11.155	12.8526	8.96941	9.54285	16.7041	17.1264	14.7797	19.3907	18.3862	15.7098	15.8909	17.2526	17.2097	16.9889	16.3026	17.2552	16.6747	16.2784	18.3656	17.8196	17.5162	17.3149	17.2148	18.1983	17.1707	16.2682	17.4423	13.2059	14.7936	15.8308	15.8107	18.7198	17.0072	14.6433	15.0571	15.2229	16.6818	15.0072	16.0953
ENSG00000160783	17.3478	17.4817	16.7963	15.8026	17.5091	16.3733	17.0902	17.5543	17.1528	17.1141	8.81786	10.8484	7.62729	8.53756	15.2348	17.5748	15.9284	18.3965	18.0962	15.7093	15.3635	17.3042	17.4978	18.2776	17.8389	17.4308	17.4033	16.6239	17.6959	17.8826	17.8159	17.5419	17.7286	17.9407	15.4955	16.4752	15.7855	13.0195	13.8081	14.5239	15.295	17.8372	16.5946	13.0613	14.5771	14.1403	16.2749	14.1638	15.4807
ENSG00000260238	16.6976	16.9574	16.375	14.7926	17.0008	15.8897	16.4588	16.9121	16.4123	16.5484	NA	NA	NA	NA	14.3499	16.9765	14.8282	17.7515	17.5573	14.6369	13.9952	16.6286	16.917	17.7346	17.1479	16.8465	16.9641	15.9397	16.8249	17.1741	17.2894	16.9476	17.0499	17.2136	15.1758	15.9011	15.1892	NA	13.161	13.8397	14.8222	17.0441	16.0483	12.2221	14.0481	13.2788	15.7468	13.4406	15.0619
ENSG00000198952	18.7199	19.6405	18.604	18.3898	19.4819	19.1617	18.9199	18.9795	19.3769	19.1294	11.7644	13.2904	10.1611	10.6343	16.873	19.0533	18.8651	19.8217	19.5104	15.4074	18.2941	17.5641	19.2984	18.1081	18.7442	19.2219	18.8935	18.0878	19.8498	19.243	18.7841	19.0137	18.6167	19.1578	16.9793	17.1665	17.7305	13.096	15.2988	17.0457	16.8883	19.1609	18.0527	14.6502	16.0146	15.7816	18.2244	15.6581	17.8242
ENSG00000163472	16.7051	17.5008	16.8132	14.3764	17.0535	15.0345	16.8123	16.4531	15.8316	15.6347	8.5475	NA	6.62721	7.79074	14.4944	19.6933	12.1025	17.8957	17.7102	13.279	14.2149	18.3509	16.5659	17.4072	NA	16.9472	16.1236	15.5638	16.2301	18.173	17.3545	17.8482	18.8259	17.0661	NA	17.8977	15.1662	NA	13.2467	14.1584	14.3638	16.7329	16.0511	NA	14.0719	13.4772	16.2519	13.342	14.1238
ENSG00000198715	17.6089	18.7779	17.6965	15.1915	17.4702	15.5137	17.9143	17.2036	17.0377	16.301	9.49389	10.4921	8.13784	8.5281	14.667	17.5078	13.7151	19.3598	19.205	15.1325	15.3455	20.016	17.6135	18.8369	NA	17.6958	17.0088	16.4467	17.0024	18.9206	17.6824	18.0307	17.9052	17.6755	14.0215	16.4904	15.466	NA	13.2468	15.1558	14.693	17.0452	16.9432	12.2738	14.4496	13.8213	16.5025	13.7347	14.2701
ENSG00000163468	19.6816	19.9652	19.2148	16.7956	20.8625	18.808	19.7843	19.5905	20.0934	19.5885	13.017	12.6754	10.5688	12.3026	16.4587	19.7771	19.0767	20.1832	20.569	18.4018	20.0277	19.2291	19.3586	19.3272	19.2734	19.0343	18.8909	18.5691	19.1722	20.5676	19.3203	19.0964	19.1255	19.3322	17.0018	18.3777	17.4014	14.1027	15.5305	17.5118	17.823	18.9895	18.668	14.4156	16.2995	15.7109	18.4291	15.7982	17.7121
ENSG00000116604	18.6694	18.9933	18.9104	16.468	17.5448	19.1863	18.6885	18.8169	19.1943	19.8205	11.4268	12.8033	9.23294	10.3029	16.788	17.1838	18.3878	18.0275	18.3979	14.2932	14.1569	17.6697	18.8237	18.6135	20.307	19.1731	19.1471	17.9339	19.5677	19.8335	19.137	18.6283	18.8866	18.9987	16.6246	17.7479	17.5826	13.0116	15.3346	15.2125	16.4021	18.8002	17.6745	14.1502	15.8993	15.6468	17.5598	15.6599	16.8353
ENSG00000163382	17.5701	18.1339	17.3594	14.1926	17.9838	17.6084	18.062	17.7377	18.7343	17.3916	10.3302	10.4973	8.64785	9.50993	14.4649	17.7608	17.0413	19.9419	19.3345	16.2539	15.8283	16.9882	17.9673	19.027	17.1063	17.5201	17.5022	17.1643	18.3202	18.7137	18.1244	17.6663	17.7175	17.6523	13.8764	16.8122	15.1871	12.2678	13.4402	15.2959	15.1387	17.1475	17.1381	12.386	14.2954	13.5784	16.4378	13.8225	16.4751
ENSG00000160818	17.3072	17.524	16.5198	12.9817	17.5361	17.443	17.0728	17.9248	18.3541	17.3992	9.93676	10.5611	7.51345	9.86767	14.2128	17.8221	14.346	17.18	17.1932	15.317	15.4389	15.5546	17.7751	15.7337	18.3927	17.2431	17.06	16.5805	16.5218	17.5029	17.715	17.2481	16.8412	17.5789	14.9771	16.2221	15.4221	13.3207	12.7897	14.8504	15.6404	15.9642	16.8525	12.3144	14.0769	12.7989	16.1825	13.31	15.128
ENSG00000132688	18.9431	17.6399	18.3079	NA	16.8239	17.8075	19.3952	18.3332	17.1288	18.5596	13.6416	NA	8.14016	NA	NA	17.0813	21.3101	18.7124	18.9383	13.6436	12.5278	17.2581	19.6596	19.2924	19.6696	20.3284	17.4637	15.9049	16.9755	18.1858	18.7229	17.6113	17.589	20.0095	NA	17.1069	NA	NA	NA	14.911	NA	NA	18.7931	NA	NA	NA	NA	NA	16.2474
ENSG00000143319	17.0042	17.0868	17.5596	15.5569	17.9909	16.5713	17.5405	17.4202	18.0128	17.0979	10.5522	11.7856	8.30861	9.72404	15.8878	17.5537	13.9589	17.3629	17.5434	14.7679	13.9942	16.5156	17.0962	17.4945	15.9556	17.1124	17.3636	16.5012	17.2075	18.4457	17.423	17.2936	16.9773	17.5596	15.8148	16.3545	16.5584	13.2439	13.9676	15.1746	15.6753	17.766	16.5987	13.393	15.3567	14.3221	16.6741	14.4298	14.485
ENSG00000143303	17.3395	17.3733	17.0675	14.204	18.0495	16.2223	16.8051	17.2483	16.6948	16.7592	9.05764	10.7398	8.32829	8.73473	14.4204	17.3669	13.4429	17.5931	17.918	14.5201	15.3254	16.4545	17.0922	17.3091	17.0414	17.4543	17.686	16.7415	17.3432	17.518	17.7287	17.4217	17.5037	17.504	14.0654	15.7079	15.1623	NA	13.0492	14.1302	15.0689	16.4663	16.1275	NA	14.0645	13.15	15.9614	13.3038	15.2905
ENSG00000143314	18.2931	18.0277	17.3405	13.2234	17.66	16.8303	18.0434	17.7696	18.0949	17.6496	9.9553	10.2036	8.06136	9.71212	14.22	17.6658	16.631	18.5739	18.1044	16.6902	17.7969	16.5587	17.6264	17.8036	18.6876	17.5284	17.4867	17.2401	16.8607	18.3441	17.4377	17.0637	17.5426	17.3487	14.8533	16.4286	15.0104	12.3817	13.1607	15.2696	15.4746	16.514	17.6375	NA	14.079	13.3801	16.0718	13.5338	16.1098
ENSG00000143321	19.1894	19.5864	18.9365	18.8035	20.3416	19.061	19.8032	19.6548	21.2352	19.3739	11.6169	13.1939	11.4319	11.6674	17.8193	20.7271	18.7889	20.5026	20.1794	19.758	19.5098	19.5449	20.1459	19.0506	19.1489	19.4556	19.2332	18.659	19.2128	20.3342	19.6327	19.7001	19.8233	19.313	18.2518	19.0165	17.7966	15.5822	15.8848	18.2388	17.6331	19.6397	19.0052	16.5161	16.151	16.3247	18.5653	16.2425	17.9098
ENSG00000143294	17.609	17.843	17.6985	15.9733	18.2957	17.9198	17.8538	17.9844	18.1697	17.8868	11.2007	11.3604	8.96839	10.0184	15.779	18.0382	15.3951	18.226	17.9983	15.544	15.2305	17.3107	17.6925	17.8573	17.3279	17.8971	17.6348	16.7758	17.8565	18.6786	18.0559	17.8561	18.0139	18.1435	15.0188	16.7997	16.1558	13.4285	14.4374	15.0361	15.8615	18.1535	16.9587	12.9895	14.6722	14.6971	16.8624	14.7081	16.2335
ENSG00000187800	18.3963	17.35	18.2086	NA	16.8951	15.909	17.8125	18.4503	14.7162	16.457	8.23635	NA	6.59704	NA	12.995	16.0517	14.491	16.3946	15.523	NA	11.8995	16.0219	17.7681	17.1688	16.1146	19.5716	17.6902	16.2151	17.3319	15.7765	17.4235	16.5115	17.3857	18.0163	NA	15.647	14.3413	14.6801	11.8268	NA	NA	NA	17.6835	NA	NA	12.2067	NA	12.1629	13.1096
ENSG00000132694	18.6031	18.7223	18.5344	17.6013	18.2695	18.9989	18.7612	18.2236	18.4022	18.6429	11.9299	13.7046	9.38817	7.87848	16.6045	17.7291	16.9521	18.4201	18.0942	14.1126	15.5492	18.1973	18.6133	18.2255	17.2927	18.5893	18.7112	17.4763	18.9329	18.6171	18.4054	18.3792	17.7278	18.5454	17.2111	17.1212	17.5089	NA	15.1093	16.5672	14.7292	18.077	17.759	14.4793	15.9308	15.6194	16.509	15.2459	16.8936
ENSG00000117036	17.2428	16.5498	17.3832	13.8044	17.3519	16.1595	18.8469	17.451	17.8415	16.8861	9.9748	12.4048	8.17835	8.81224	15.0001	17.5006	13.1085	16.7272	17.8141	14.3364	11.8344	17.8969	17.176	17.1685	15.9752	17.1301	17.0959	15.7998	16.7104	18.8298	17.2828	17.2287	17.9518	17.0988	16.9601	18.0982	16.5093	13.0988	13.5883	15.8642	15.6287	16.7683	18.0588	14.0131	16.2895	13.8073	16.4874	14.2533	14.2703
ENSG00000183853	19.0319	18.4896	20.1746	NA	NA	15.1418	19.6997	18.8053	15.9528	19.2116	11.6026	NA	7.78628	NA	NA	16.9697	15.3624	17.8059	18.2534	NA	9.19715	18.1581	18.4393	18.1589	15.885	19.0883	18.8367	15.8115	15.5068	17.8887	18.0555	17.5991	17.953	17.4725	NA	17.2699	NA	NA	NA	16.6622	NA	NA	18.6532	NA	NA	NA	NA	NA	12.6323
ENSG00000163563	15.6977	15.8346	15.8587	22.7185	NA	NA	16.0735	NA	16.3444	NA	NA	17.4382	6.61512	8.82522	20.8623	NA	NA	NA	NA	NA	NA	18.6181	17.9632	20.1007	NA	16.2676	NA	NA	NA	NA	NA	NA	NA	19.1156	20.596	14.8611	21.8213	15.3529	18.6299	14.0383	15.3736	22.3469	16.9332	18.719	17.9443	18.8391	14.6844	18.7406	NA
ENSG00000163565	19.8244	19.104	19.1476	19.4856	17.7094	17.2637	19.6227	19.5303	17.7275	18.7043	9.29135	14.1359	9.83114	12.059	18.5385	20.0575	15.6231	16.475	16.9513	16.0343	12.8117	19.929	19.5285	18.9008	16.9273	19.6121	19.2018	16.1202	17.3437	18.0915	19.4387	19.5538	19.3451	20.1436	19.6709	17.7399	19.1965	14.9718	16.7393	16.6318	18.4487	19.9723	18.9227	16.2324	16.9256	17.0345	18.9234	16.7547	14.0387
ENSG00000162706	18.177	NA	16.1127	NA	NA	20.5084	17.2717	16.3779	16.0336	17.9507	12.2012	NA	6.48303	NA	NA	16.3718	15.2279	NA	NA	NA	NA	12.8976	14.8945	15.5042	NA	20.4072	NA	NA	19.0193	NA	16.4991	16.6011	17.5679	16.6283	NA	17.7575	NA	NA	NA	NA	NA	NA	17.0135	NA	NA	NA	NA	NA	18.9155
ENSG00000213088	19.8249	15.6236	17.7165	10.3978	NA	17.0206	19.1819	19.8135	17.367	17.654	9.3435	NA	7.63279	NA	NA	17.9805	12.2715	14.2414	12.7277	NA	NA	16.123	18.6262	16.57	17.391	19.3871	15.983	15.2311	16.3791	16.8693	19.8176	17.6669	18.7805	18.3826	NA	17.2519	NA	NA	NA	NA	NA	NA	17.876	NA	NA	NA	NA	NA	15.2364
ENSG00000158716	17.3026	18.0983	16.3085	13.6817	15.9995	15.634	16.4924	17.5542	17.5109	15.4279	8.52482	9.9412	7.75378	NA	13.5793	18.0447	12.5904	18.1416	17.5728	17.1742	18.1897	17.0205	17.6306	17.3703	15.7098	17.1914	16.1773	16.2002	15.0576	16.7528	17.5545	18.4125	17.3651	16.7936	NA	15.704	14.8177	NA	12.8398	13.849	NA	16.4145	15.5883	NA	NA	12.9598	15.1157	13.0121	14.5124
ENSG00000158714	16.5068	16.0624	16.7902	NA	NA	15.6449	15.6408	15.0972	18.0869	15.9054	NA	NA	7.687	NA	13.369	NA	NA	15.8967	14.2932	NA	NA	20.8354	17.4675	18.7855	NA	16.4698	16.0489	NA	16.7778	NA	15.9596	16.1249	16.3754	17.3147	NA	15.2196	14.0838	NA	11.9439	NA	NA	15.2987	16.1059	NA	NA	11.8225	16.9301	12.2147	12.6898
ENSG00000158710	19.9846	19.5794	20.2733	21.9623	21.0111	18.5441	20.8117	20.402	22.4877	19.073	11.6713	15.1769	11.8231	12.2026	19.8223	21.3171	19.2242	19.0775	20.2333	19.9447	17.6517	20.2772	21.6319	21.9043	17.4887	20.2312	19.355	19.5649	18.4534	20.2807	20.4144	20.946	21.0044	21.2624	18.7964	19.665	20.861	20.4799	18.7559	16.8115	18.0823	22.5441	19.8761	17.1849	17.2078	18.8094	19.2473	18.4069	15.6766
ENSG00000143315	15.9337	16.5135	16.4516	NA	17.0625	14.5368	16.8978	16.0582	15.6274	15.1554	10.3443	10.3487	7.42178	8.3221	14.3639	15.9376	NA	16.8616	17.2485	14.5389	12.3875	16.3611	15.7803	16.6899	NA	16.3672	15.8886	16.3089	16.133	17.7155	16.44	16.7028	15.5981	16.2539	14.7276	15.4823	15.1129	12.9888	12.1294	15.3047	14.373	15.1756	16.4051	NA	13.8966	12.0599	15.5938	12.6591	12.6381
ENSG00000162729	17.9148	17.4336	18.571	14.1427	16.8902	19.9206	17.3994	18.0003	17.9118	16.9271	10.7356	10.534	8.97211	8.63288	14.976	17.372	16.8343	18.472	19.0311	15.8378	15.9335	15.9988	17.8488	17.4879	16.4347	18.8015	18.2833	17.2058	18.1677	18.8838	17.958	18.0421	18.2513	17.7524	14.4235	17.2999	15.5646	NA	14.2924	15.2433	14.4232	17.4821	16.2364	12.2506	14.454	14.3633	16.6825	14.3564	17.9509
ENSG00000018625	20.825	15.3026	20.415	NA	NA	22.3593	19.8343	19.7399	14.7822	19.997	9.3693	NA	5.94263	NA	NA	15.7347	20.3618	16.4867	12.8363	NA	NA	14.0094	15.0609	15.351	22.5861	20.3563	16.9809	NA	15.732	17.9192	17.8113	17.3605	16.5885	15.7183	NA	15.896	NA	NA	NA	NA	NA	NA	19.7141	NA	NA	NA	NA	NA	20.3657
ENSG00000162734	20.1171	19.3366	20.8932	15.686	18.7517	21.778	21.3572	20.7403	19.0309	20.9368	13.3075	11.7872	9.58922	11.0406	16.0933	19.6078	21.0322	19.0114	19.2243	16.4175	15.8921	19.3526	21.0292	20.741	20.5865	20.9624	19.5712	17.5465	18.6104	20.1713	19.8925	19.6252	19.7159	19.5372	15.8456	18.9646	16.9242	13.0991	14.6289	15.832	17.1845	18.1061	20.6345	13.5313	15.4923	15.0245	17.6412	15.1578	21.0148
ENSG00000132716	19.8625	19.7693	19.6321	17.922	19.6589	19.2556	19.9018	19.6824	18.4752	20.1226	10.5391	12.5512	9.76856	9.38063	17.5544	19.0361	18.9097	19.8696	19.8926	17.5896	19.5926	18.7272	19.0855	19.502	20.2711	20.0572	19.6195	19.3513	20.5605	19.5933	19.7851	19.7147	19.5848	19.9596	18.084	18.0969	18.1823	14.0707	15.667	17.7403	17.2986	19.2607	19.5327	15.2523	16.4938	15.8487	18.8421	15.8607	17.2721
ENSG00000258465	19.4022	19.0334	18.9268	16.2096	18.9925	18.2953	19.8565	19.0039	18.081	19.0648	NA	NA	NA	NA	16.2831	17.9052	17.9853	19.655	19.7385	17.2148	17.6336	18.2505	18.0117	19.233	19.1587	18.9084	18.7378	18.0861	19.1785	18.9357	18.6693	18.6925	18.2837	18.5804	17.4589	17.542	17.347	12.9806	14.5612	17.1453	16.4054	17.9391	19.0844	14.478	15.7581	14.8769	17.8681	14.8809	15.4211
ENSG00000162735	20.2692	18.8353	18.4511	15.4361	18.9789	18.4256	20.9278	19.495	18.2403	18.245	10.7365	11.5681	8.68614	9.48426	15.436	17.7878	17.5753	20.1691	19.656	18.2299	16.2112	18.0129	18.0617	19.8885	17.8482	18.4181	18.6405	16.7715	18.0118	18.8965	18.6251	18.1208	18.1987	17.9756	15.6569	17.2432	16.4404	13.0251	13.8747	17.0715	15.8836	17.5489	19.9262	13.507	15.0508	14.1842	17.1325	14.3103	16.4689
ENSG00000122218	19.8582	19.605	19.8403	18.153	21.1444	19.368	20.8115	20.2395	19.8366	19.3676	13.2138	14.329	10.8612	11.8378	17.3038	19.1519	19.1667	20.3253	20.4033	19.3418	18.5127	19.8479	19.7243	20.0493	19.3885	19.7172	19.5626	19.0008	21.1697	20.8603	20.0623	19.7895	19.4958	19.7294	18.5166	18.8735	18.4185	15.1278	15.7085	18.3098	17.9994	19.0268	19.7621	15.5578	17.1802	16.1665	18.4521	16.2524	17.1923
ENSG00000162736	19.0888	18.9768	18.6919	17.9156	19.6061	17.4924	19.9193	19.1355	18.7918	18.0976	12.0026	13.0553	9.97659	10.0418	16.7204	18.465	18.2856	19.7197	19.934	17.2045	16.3408	19.0565	18.9341	20.1076	18.1244	18.8122	18.7282	18.3213	18.9061	19.685	18.8805	19.1813	18.9837	19.1481	16.7376	17.7686	17.9155	13.3934	15.3635	16.5339	16.1772	18.714	18.8217	14.0484	15.7388	15.9226	17.5161	15.8183	15.8814
ENSG00000162738	15.6302	NA	NA	NA	17.8573	16.2532	15.6054	16.1492	13.6413	17.2523	12.1157	NA	7.64573	NA	NA	17.5807	12.4788	16.4191	15.2116	NA	NA	14.5857	16.4366	16.8063	NA	16.7914	17.3591	16.2244	15.9192	18.4126	17.4731	18.2187	18.4117	16.0252	NA	16.9693	NA	NA	NA	NA	NA	NA	NA	NA	NA	NA	NA	NA	14.613
ENSG00000066294	16.3252	15.9696	16.4006	15.0799	16.9757	NA	17.0988	14.8976	16.0809	14.7448	NA	12.3628	8.11583	8.98064	16.561	NA	NA	NA	NA	NA	NA	23.412	15.9013	18.0763	NA	16.7062	NA	14.9975	NA	15.4113	16.1816	16.2013	NA	18.2368	17.6992	15.437	17.5159	15.6491	13.8585	15.8286	16.0724	17.8216	17.1157	14.7321	16.3589	14.3869	18.6362	14.6276	11.9429
ENSG00000213080	15.9132	17.4511	16.5391	12.2349	17.9879	16.076	16.2429	16.1694	16.1629	16.5115	NA	NA	NA	NA	13.5627	16.2233	13.5109	17.8731	17.3895	NA	NA	16.8762	16.6387	16.978	NA	16.1734	17.0226	NA	17.1593	17.1189	16.7129	16.6347	16.5513	16.1288	14.8495	14.6695	14.4334	12.2601	12.0773	14.1275	14.7749	15.2289	15.7878	NA	NA	12.0182	14.5838	12.4922	13.6601
ENSG00000158769	18.3071	19.1326	16.3903	17.6021	19.7831	17.0784	19.9392	19.2225	20.2704	15.6631	8.73431	12.793	10.2193	9.75003	17.2621	20.073	13.8228	19.6903	20.044	20.3026	17.5448	19.9285	20.5611	20.6344	16.363	17.727	17.6549	18.6813	19.027	20.5669	19.4596	19.9259	19.6862	18.7773	16.9684	18.4712	18.2705	16.2578	15.2939	18.0886	16.6668	19.0494	18.8149	15.4365	15.5471	15.7776	16.3348	15.6241	13.6521
ENSG00000270149	17.3499	18.1862	15.8008	15.9294	18.859	16.0449	18.8842	18.2277	19.4613	14.6031	NA	NA	NA	NA	16.2164	18.7454	12.3239	18.8866	19.2622	18.4173	14.8342	19.0047	19.1859	19.5805	NA	16.7394	16.8068	17.5386	17.9886	19.5651	18.1788	18.8377	18.4008	17.5452	15.7407	17.5794	17.4003	15.8397	14.3203	17.0576	15.7764	17.7472	17.7769	14.5597	14.8858	14.753	15.5906	14.6005	12.2748
ENSG00000215845	17.8678	17.3109	15.8435	14.445	NA	15.6034	16.5473	16.8675	18.5474	13.9853	8.63713	10.4298	8.51965	8.58654	14.6705	17.2956	12.7118	18.7121	18.3368	14.8283	16.1414	17.5907	16.505	18.4496	NA	15.9048	16.737	16.5818	18.2277	18.5954	17.469	17.4722	17.8135	16.8478	14.5829	15.5686	15.6491	13.2982	13.5652	14.8641	14.8253	17.1236	15.5763	12.2552	14.1385	13.5096	16.3557	13.7272	14.2675
ENSG00000158773	17.9264	17.9107	17.464	18.2926	17.5474	17.8104	17.8111	17.7453	18.8079	17.8893	10.4612	13.5853	9.51127	9.34769	17.1379	18.0644	14.7019	18.0775	17.2503	14.8725	15.9995	16.617	18.2774	18.7438	17.0517	18.006	17.5661	17.1097	18.1059	17.4734	18.277	17.7659	18.1096	19.47	17.0446	16.2847	17.9692	NA	15.7524	15.8668	15.3563	19.169	17.8248	14.6502	15.8271	15.7344	17.6467	15.6741	16.2071
ENSG00000186517	17.272	16.1169	17.0082	20.8678	NA	NA	17.1524	16.1704	17.2077	16.7447	8.54405	15.3939	9.75823	11.8083	19.3319	17.2425	NA	14.5139	15.3181	12.8427	12.32	17.2039	17.6411	19.3689	NA	17.1957	NA	NA	15.0112	16.4035	16.6888	17.0881	18.6477	20.2835	19.2891	16.365	20.3701	14.5678	17.8512	14.8938	17.8774	21.5587	17.2914	17.2087	17.9833	18.0983	19.6893	18.1009	12.956
ENSG00000143256	17.7869	17.1429	16.836	12.7501	18.6881	17.2318	17.0903	17.4662	18.122	16.9045	10.595	9.98714	7.70351	9.48326	13.8572	17.6067	14.3373	17.0747	18.098	16.4443	16.1657	16.5326	18.1762	17.0517	17.4642	16.9488	17.0233	15.7185	18.8615	17.6144	17.4625	16.6795	17.2595	17.0063	14.2278	16.007	15.223	NA	12.864	14.1016	15.4729	16.0912	16.5235	NA	13.7498	12.916	15.8846	13.2978	16.7556
ENSG00000158793	18.0098	18.8275	17.7853	15.8595	18.2458	17.2847	17.8824	17.7426	18.8163	17.4622	10.0454	11.4489	9.13339	9.02588	15.6562	17.5828	15.1483	18.877	18.3583	16.2836	17.3239	16.4751	17.5464	18.0884	17.178	17.9136	17.8856	17.1403	18.3937	17.5538	18.1113	17.6329	17.7442	18.0448	15.5404	16.3367	16.2687	13.9534	14.1621	15.8841	15.3984	17.6448	17.3588	13.1495	14.6051	14.3077	16.7784	14.1785	15.3543
ENSG00000158796	17.9383	17.7368	17.8155	16.5402	17.7786	17.1951	18.1647	18.0705	17.804	17.8347	10.1205	11.5475	8.2939	9.01244	16.0166	17.6507	14.6428	18.0229	17.527	15.103	15.2082	16.884	17.661	17.7119	17.1615	17.9486	17.8896	16.8199	17.4909	17.9574	17.8659	17.6338	17.9375	18.0798	15.0837	16.6986	16.4039	15.3944	14.3942	15.2145	15.1923	17.9585	17.5411	13.3801	14.6744	14.5921	16.7023	14.5336	15.5429
ENSG00000143222	18.3432	18.5579	18.7438	16.2007	18.8833	18.2402	18.919	18.315	19.0681	18.032	10.5596	11.6287	9.6026	9.84418	15.9263	18.6867	17.0434	19.1027	19.3375	16.6873	16.6903	18.9718	18.5953	19.658	17.8902	18.2095	18.6878	18.38	18.7441	19.4365	18.8054	18.4558	18.7614	18.329	15.6223	17.6708	16.707	13.6133	14.3934	15.3061	15.8637	18.1276	17.9843	13.4806	15.3921	14.7716	17.718	14.9324	16.6719
ENSG00000143258	17.4592	17.4224	17.3572	14.6036	17.751	17.2644	16.9869	17.0925	15.9707	17.6845	9.78193	10.9165	8.09152	8.7058	15.4109	17.4576	13.6762	17.4426	16.3528	NA	14.9598	16.3345	16.7989	17.3278	16.2006	17.7392	18.0895	16.6511	17.6627	17.6012	17.5163	17.4645	17.8598	17.812	14.5242	15.6847	15.7892	NA	13.9527	14.1743	14.9187	17.4857	16.3121	12.2717	14.2814	14.1898	16.9527	14.0679	16.1282
ENSG00000158850	17.3364	17.396	17.082	16.0791	18.3639	17.2644	17.2223	17.6492	17.5603	17.0852	10.5566	11.1466	8.37289	9.33482	16.1675	17.5282	15.1301	17.9326	17.9544	15.589	15.0974	17.2821	17.6039	17.7467	16.9391	17.4655	18.0552	17.3092	18.8057	18.4643	17.6754	17.8688	17.6746	18.0892	15.2752	15.9554	16.0998	12.9132	14.4346	14.9604	15.5866	18.207	16.3069	13.8913	14.8038	14.7261	17.1976	14.6263	15.6921
ENSG00000143224	16.7998	17.2315	16.9221	14.1436	17.795	16.5753	16.1	16.7269	15.6564	17.1927	9.90744	10.261	7.24719	8.23445	15.1764	16.8008	13.013	16.9101	16.421	NA	13.584	15.1319	16.0387	17.0327	16.7165	17.5423	17.4511	16.1604	17.8083	16.9063	17.0433	16.9758	17.5072	17.5085	14.483	15.45	15.2464	NA	13.5724	14.0824	14.6697	16.8826	16.3487	12.179	14.189	13.444	16.5085	13.4149	15.0824
ENSG00000158859	16.1107	17.3205	15.6862	NA	NA	17.5387	15.7018	19.1339	21.9262	17.4057	NA	NA	NA	NA	NA	16.451	15.8945	11.9314	16.506	19.2098	10.9268	20.5581	17.796	11.8037	16.2237	18.0093	20.5118	15.9363	21.1769	17.6143	19.3718	16.4042	16.9018	16.0273	NA	NA	NA	NA	NA	13.5596	NA	NA	15.5213	NA	NA	NA	NA	NA	13.3858
ENSG00000158864	19.1903	19.7411	17.985	16.8657	19.5706	19.0521	19.0476	19.1333	20.0355	18.719	11.4994	12.201	10.1507	10.6349	16.3055	19.1651	20.3376	20.484	19.9657	18.2031	19.3137	18.3503	18.9499	18.6261	19.6225	18.708	19.608	17.9174	19.6563	18.9651	19.2236	18.82	18.9123	19.0822	16.9205	17.6476	17.0713	13.8184	14.7868	17.2166	16.5503	18.5366	18.2738	13.8368	15.3316	15.0884	17.6563	15.2038	17.3431
ENSG00000158869	17.4774	16.8088	17.5049	21.0883	NA	15.1416	17.5504	16.524	18.215	16.8507	NA	13.6889	8.4218	NA	17.9732	15.6975	13.4173	15.3604	14.5549	16.0447	15.0646	19.4635	19.5842	20.0705	NA	17.3095	15.7948	NA	15.953	16.0629	17.2234	16.5651	16.5674	19.9363	17.8184	15.6951	18.5961	17.5496	16.3831	14.7796	NA	20.5613	16.8948	15.3924	16.9011	17.0418	17.6772	16.3614	13.3559
ENSG00000158882	16.7654	16.6001	16.5402	13.9473	17.2409	17.6541	16.7738	16.7015	16.9377	16.9495	9.95022	10.6628	7.48464	8.47979	13.8183	17.0773	16.1662	18.1553	17.6026	15.1819	16.7732	16.3307	16.7696	16.9828	16.3756	16.6151	16.0494	NA	16.9541	16.6255	16.4439	16.4241	16.3629	16.9304	14.6084	15.39	14.7519	NA	12.6955	15.5246	14.5357	15.8471	16.4843	NA	14.325	12.7954	15.2887	12.9786	15.8525
ENSG00000158887	19.0894	NA	14.3894	13.6151	16.8073	14.1857	NA	15.4815	14.5924	17.2783	9.91685	10.0462	NA	NA	13.47	15.5625	13.3659	NA	NA	NA	NA	NA	NA	NA	NA	23.987	NA	NA	16.8238	14.079	16.1235	16.6427	17.4622	15.863	NA	16.0043	14.4756	NA	11.9572	10.426	NA	15.2192	15.6615	NA	NA	11.7964	NA	NA	NA
ENSG00000143252	18.9632	19.4369	18.5406	16.4153	19.3579	18.6248	19.7471	18.7991	19.0794	18.5275	11.2014	11.3882	9.82325	9.37548	15.8376	18.8915	18.1877	21.15	20.3434	17.9799	18.5563	19.0381	18.5608	19.6865	18.6441	18.6022	18.5581	17.3209	18.353	19.1651	18.5349	18.3914	18.6529	18.5125	16.6544	17.584	16.7072	14.4484	14.1455	17.0962	16.9012	18.1109	19.0026	13.9523	15.0836	14.479	17.5562	14.5861	17.0164
ENSG00000143226	17.8074	17.1161	19.0098	22.0159	20.2969	15.8466	17.9976	17.0702	18.6463	16.8882	NA	15.9935	6.77165	NA	19.698	15.8732	13.315	15.8569	16.2764	13.9135	13.0753	19.0131	19.5702	21.0418	NA	18.5484	16.4144	14.8764	16.0513	16.5718	17.0448	16.8319	16.866	19.5198	20.492	15.4037	20.4998	14.9989	17.5988	15.095	13.9056	21.5233	17.2673	18.134	17.0434	18.0004	16.4409	17.2504	13.1443
ENSG00000173110	15.8262	15.6187	16.7088	19.8574	17.3307	17.1046	NA	14.5864	NA	15.4811	NA	13.4326	NA	NA	17.3959	15.6621	11.2861	NA	NA	NA	15.171	16.9482	17.4164	15.4433	NA	16.685	13.6589	NA	15.3068	18.2243	15.2795	NA	16.0614	18.1726	17.1785	14.7554	18.4376	NA	16.2322	13.737	15.0675	19.7328	15.2471	15.4533	14.29	16.1826	15.5908	15.4306	11.4769
ENSG00000203747	17.7014	17.2525	18.7069	20.4312	NA	16.094	17.4173	16.4827	19.5272	16.3494	NA	15.0241	6.17131	NA	19.7254	NA	14.1804	15.8192	16.0035	17.8308	16.8623	19.8692	19.2875	22.8071	NA	17.4781	15.5642	NA	15.0976	16.6073	16.9079	16.5252	NA	20.7912	19.7919	NA	20.8432	15.3327	18.5044	17.1217	NA	21.5615	17.2869	17.3669	17.71	18.3947	18.3203	18.0277	13.9855
ENSG00000244682	17.4591	15.8809	17.7438	16.6375	18.171	NA	16.8042	15.2782	NA	17.1566	NA	12.3173	NA	NA	17.0904	14.5648	13.0266	NA	NA	NA	NA	16.6932	15.6886	17.5205	NA	18.1557	NA	NA	15.044	NA	15.4933	16.2971	16.0003	17.1924	17.465	15.3949	17.6413	12.9982	15.5291	14.815	15.0355	18.3134	16.583	14.9618	15.6985	15.8753	15.8608	15.0772	11.0259
ENSG00000225217	17.8893	15.8857	17.4304	16.9396	17.8475	15.7323	NA	15.6375	NA	17.3033	NA	10.9976	NA	NA	15.9618	15.4154	13.7433	NA	NA	NA	13.6847	NA	16.7152	15.1854	NA	18.4325	14.9224	NA	15.8507	16.1204	15.5968	16.2299	16.3648	17.2091	15.5986	14.8927	16.8869	NA	15.2277	NA	14.5297	18.0808	16.2645	13.7341	14.2802	14.8321	15.3747	14.2612	11.157
ENSG00000072694	17.8341	15.3147	17.6395	16.2671	17.0077	NA	17.5784	15.5698	16.0479	15.9714	NA	10.8104	6.97504	9.03285	15.8784	NA	NA	NA	NA	14.6653	13.9944	17.3978	15.572	17.5114	NA	17.5258	NA	NA	NA	NA	NA	16.2395	16.7589	17.8861	16.1636	15.8196	16.502	12.4659	14.3223	15.6122	15.7507	17.235	16.8338	13.5316	14.4237	14.4391	16.2172	13.8804	NA
ENSG00000081721	16.1886	16.1149	16.3444	NA	17.7565	15.6327	16.0823	16.5823	16.2857	16.204	9.94123	10.7185	7.02196	8.68939	13.9954	16.2246	NA	15.8813	16.1151	NA	NA	16.2097	16.5402	16.8373	NA	16.5784	16.4706	15.5481	16.1509	16.4826	16.7386	16.4278	16.5979	16.6381	14.4821	15.2006	15.0926	NA	12.516	14.0126	14.6173	15.5694	15.9547	NA	13.9138	12.6781	16.0862	12.94	13.6823
ENSG00000118217	17.7259	18.1251	18.0319	17.4286	19.5252	17.1048	19.0576	18.3922	17.9919	17.8475	11.4202	14.1646	8.91338	10.1086	16.6152	17.5689	15.6977	19.2768	19.8033	17.8416	14.7311	18.748	18.5025	18.1333	17.0665	17.9641	17.8856	17.7729	18.1186	19.0606	18.6376	18.307	17.9776	18.0889	17.8212	17.4955	17.6321	14.0693	14.657	17.2415	16.3535	18.1233	18.1443	15.4121	16.5567	15.0273	17.0052	14.9237	14.3172
ENSG00000162745	18.3775	16.5974	18.637	NA	NA	NA	17.7285	16.4387	16.0431	17.6766	9.03742	NA	6.47927	NA	NA	NA	12.3481	14.8744	14.4689	NA	NA	20.3855	17.7591	17.1067	NA	18.8884	15.7242	NA	14.4826	15.7765	16.0741	16.8749	17.2229	16.9952	NA	16.9706	NA	NA	NA	11.755	NA	NA	17.0464	NA	NA	NA	15.8628	NA	12.7564
ENSG00000239887	14.9836	16.2999	16.1481	NA	NA	14.982	16.7526	16.7514	17.9946	16.5845	8.5847	NA	6.99888	NA	NA	16.0518	NA	17.3768	16.8499	13.4745	13.5434	15.6719	15.2331	14.9032	NA	16.611	NA	NA	16.9132	16.5101	16.1289	17.0477	16.5163	NA	NA	15.0233	NA	NA	NA	13.9739	NA	NA	15.4228	NA	NA	NA	NA	NA	12.8605
ENSG00000152332	18.5772	19.0728	18.1049	16.6564	19.975	17.8564	20.2273	18.8773	17.9141	17.6792	11.8943	14.1497	10.3176	11.2871	16.8337	18.2581	15.0952	20.3319	20.5822	17.6673	15.7236	19.5165	18.7063	19.9957	16.0835	18.4576	18.0031	17.2165	17.7536	19.6955	18.431	18.5678	18.1348	18.7114	19.2545	17.1217	18.6432	14.6119	15.3849	18.9929	17.5588	18.5276	19.5111	16.0917	17.7285	14.9639	18.7827	16.1322	16.1058
ENSG00000117143	18.5979	18.4228	17.577	12.2168	19.444	16.9747	19.4389	19.06	19.7049	17.6827	10.4867	10.4702	9.82605	9.24098	14.0212	18.3059	15.0782	17.9346	17.863	18.2681	17.2052	16.805	17.9756	17.0246	16.1566	18.3159	17.7479	18.179	18.356	20.4563	18.3985	18.7198	18.1485	17.1124	15.0376	16.3402	15.0212	NA	12.7758	16.9461	15.277	15.8584	18.5584	NA	14.9217	12.6739	15.9363	12.9595	14.6203
ENSG00000162733	19.6527	21.229	20.5527	NA	NA	17.0692	22.4281	19.8523	16.9636	21.4009	9.51768	NA	8.91561	7.77574	NA	17.5876	17.9698	16.6624	16.3867	13.232	11.7957	17.24	18.0868	19.1738	16.3148	19.9445	19.6209	15.8728	16.024	18.5217	18.6273	18.141	18.4141	16.9141	NA	17.6531	NA	NA	NA	16.6999	14.3393	NA	21.6355	NA	NA	NA	NA	NA	14.5023
ENSG00000132196	15.7278	17.3817	15.6079	12.5227	17.042	15.9441	15.1404	16.3986	17.2818	15.7835	9.44914	10.1507	6.13587	8.35014	14.0006	16.8217	NA	NA	14.9783	12.5455	16.6734	14.3713	16.8857	16.6062	NA	16.3074	16.7712	15.5874	16.9816	16.2261	16.8318	16.4471	15.9513	16.5764	14.9683	14.7654	14.6359	12.7648	12.2625	14.3863	15.5208	15.6734	15.4375	NA	13.9413	12.3582	16.0293	12.5113	14.0569
ENSG00000143248	18.4674	19.7299	23.947	NA	NA	18.7543	21.3891	19.0381	18.611	20.8782	10.4573	NA	9.61892	NA	NA	17.4335	19.8044	21.9822	16.9963	15.7333	10.7196	17.8795	19.2264	20.5571	19.3542	19.0337	17.9593	17.3964	18.9339	19.7994	21.3954	18.942	17.794	17.6646	NA	18.2248	NA	NA	NA	16.3209	NA	NA	20.8895	NA	NA	NA	NA	NA	16.4924
ENSG00000185630	18.2243	19.5288	19.5381	12.3101	NA	18.0262	20.2045	18.6492	17.5278	20.6704	13.4053	NA	9.15277	NA	13.662	18.0212	16.8311	20.0211	18.6772	12.5535	8.80993	18.6342	17.5786	18.9078	16.7397	18.169	19.7881	18.5693	18.1729	20.2098	19.3095	19.0079	18.4999	17.4583	15.0408	17.777	NA	15.7196	NA	18.0405	NA	14.0801	18.9073	12.3578	NA	11.9051	NA	NA	15.2542
ENSG00000143198	19.9329	18.8756	18.9125	14.6144	18.3826	18.6728	20.0843	19.4917	20.7989	17.9927	11.6606	10.8431	10.7173	9.373	14.8758	17.8637	19.7621	20.4516	19.6422	16.9107	17.3173	17.6663	18.867	20.3293	18.6508	18.531	18.645	17.306	18.3173	17.4498	18.2869	18.6417	18.584	17.7225	15.3761	17.4135	15.3968	13.803	12.7742	16.0885	15.279	17.0116	19.6391	12.8324	14.4717	13.4939	16.6227	13.5142	17.4909
ENSG00000143149	19.8141	20.1426	18.8602	15.5699	18.697	18.3056	20.6572	19.72	18.6432	17.974	10.3954	12.282	9.824	9.92673	15.9269	20.0205	17.1994	20.76	20.3825	18.7569	18.8329	19.4862	18.5268	20.186	18.5749	18.6398	18.7812	17.3848	18.4428	19.6303	18.7699	19.58	19.062	18.4709	16.4365	18.1944	16.9713	13.8317	14.434	17.152	15.9269	18.1289	19.9976	14.1728	15.3721	14.7069	17.1469	15.0306	16.3242
ENSG00000143183	17.7839	18.6943	18.0746	14.972	19.2872	17.0216	19.065	18.3456	19.3297	17.1489	11.5332	12.1202	10.2767	9.98907	15.9029	18.264	15.2793	19.6149	19.6913	17.7812	17.3792	18.8474	18.1333	19.6895	16.6372	17.8181	17.9197	17.2843	18.4946	19.3117	18.3265	18.2939	18.0179	17.8147	17.1547	16.9255	16.8795	13.6677	14.3089	16.8913	15.8788	16.9733	18.2501	13.8069	15.6458	14.4191	17.1802	14.7863	15.3784
ENSG00000143179	16.9482	16.6879	16.7582	12.1782	18.5583	16.9213	17.1389	17.4097	17.9062	16.5197	10.8135	NA	8.96645	10.0973	13.4253	17.7518	14.0816	16.8021	16.1943	13.1551	14.0474	15.9589	16.7628	15.8255	17.9648	17.3255	16.2907	17.0009	17.0866	18.5935	17.0598	17.4063	17.662	16.9482	14.3737	16.8034	14.6378	NA	12.3051	14.6995	16.1797	15.6651	16.2219	NA	13.8836	12.4218	15.0975	12.7986	14.9859
ENSG00000215835	16.3705	17.0419	16.3814	13.6114	17.6717	15.8262	15.9363	16.7952	16.825	16.3775	NA	NA	NA	NA	14.0664	16.7571	13.3882	15.7526	16.3867	NA	13.7141	15.2886	16.5347	16.1151	15.8241	16.6923	16.8381	15.8093	16.5157	16.4184	16.7959	16.6082	16.6369	17.1445	14.4785	16.3657	14.9424	NA	13.6805	14.414	14.9653	15.835	16.3801	12.4773	14.0135	13.6197	15.5881	13.9749	14.0823
ENSG00000143157	17.9488	17.5172	18.4084	15.0183	18.9492	17.891	18.4471	17.9382	17.1573	18.1105	11.5717	12.8533	8.76659	10.0264	16.0719	18.318	14.8329	18.7604	18.6014	16.7865	15.4092	18.3684	18.5509	18.131	16.3748	18.5993	18.2119	17.2563	17.3489	18.7009	18.0238	18.1504	18.126	18.0186	16.7283	17.3069	16.9244	13.9382	14.1135	16.3406	16.2056	17.7804	17.4505	14.285	15.7958	14.5526	17.5446	14.7379	17.4502
ENSG00000152382	15.7853	16.4867	16.4255	NA	17.2105	15.9697	16.184	16.2113	15.4655	16.2074	9.85808	11.0676	7.28025	8.77564	13.7377	16.6942	12.1074	17.4192	16.4768	12.9045	13.6655	16.1799	15.8689	17.0152	15.5567	16.7359	16.4088	15.29	16.7383	16.7941	16.3252	16.5766	16.6988	16.347	14.6453	15.2391	14.9327	12.4965	12.5	15.7014	14.9149	15.4514	15.9552	12.2418	14.248	12.4915	15.8516	12.9227	13.1606
ENSG00000143190	17.0092	17.225	16.8047	13.7134	18.6947	16.8476	17.7179	17.4011	15.9431	17.4415	10.318	12.776	8.04256	9.67059	15.7186	16.6867	13.4065	17.5752	17.0221	12.2298	12.4157	16.8119	17.2124	16.9631	16.8646	17.8085	17.6	16.23	17.7526	17.6182	17.8197	17.4694	17.4329	17.9924	17.4707	16.6219	16.2215	14.1656	13.4168	17.2524	16.8147	16.3899	17.4931	14.2889	15.7616	13.6145	16.4591	14.1625	15.4438
ENSG00000143162	19.6349	19.8954	20.1667	17.6869	20.9559	17.5214	20.5684	19.485	18.0288	18.2551	10.4094	12.925	9.95085	8.37749	16.4388	19.1881	17.9964	20.1734	20.5147	20.2164	19.8253	23.3371	19.6842	20.3016	19.4457	18.9081	19.2735	17.972	18.3536	19.4532	19.0373	19.5043	19.9611	19.544	17.5502	18.5697	16.9032	14.4683	14.2473	17.2958	14.5027	17.7192	19.6363	14.3012	15.8671	14.6269	18.285	14.9078	14.5095
ENSG00000198771	16.3809	15.6592	16.2774	17.7073	19.7525	14.6453	17.3126	16.8195	17.1714	15.4262	NA	14.7115	8.94467	10.9252	17.726	15.3662	14.5865	15.7322	15.7109	12.982	NA	18.3284	17.0802	19.7896	17.8377	16.6988	NA	NA	NA	15.8314	16.2915	16.0459	15.9153	19.2685	18.4943	15.2679	19.0047	14.3256	16.3257	14.4943	16.8245	19.6464	16.8199	16.2959	17.4891	16.626	18.4576	16.8717	12.4397
ENSG00000197965	18.8998	18.7712	19.3329	17.6244	19.2841	17.35	20.0403	19.5531	19.0661	18.2594	12.9827	13.1511	9.94612	9.73044	16.736	19.2911	17.0409	18.3292	18.9042	15.1312	14.7179	19.1046	19.2079	19.2207	17.3191	19.2606	19.3966	17.4047	18.8361	19.4917	19.5245	19.6985	19.2649	18.3534	17.0259	18.1837	17.576	NA	14.5743	16.2827	15.8258	18.9719	18.7969	14.8329	14.5133	15.3394	16.1634	14.8064	15.686
ENSG00000143158	17.8977	18.4791	17.7238	14.4389	18.9516	18.0403	18.3758	18.3694	19.6243	17.2323	10.3669	10.9534	9.7099	9.50025	14.975	17.4061	17.8419	20.6551	19.7172	18.3576	18.1749	17.075	17.6766	18.8339	18.5759	16.9656	17.2198	16.6973	18.5298	19.6695	18.4698	17.7453	17.7825	16.9893	15.2296	16.8108	15.5761	14.1875	13.4967	16.965	15.5238	16.9469	17.6945	13.145	14.6974	13.6786	16.1227	13.6946	16.0016
ENSG00000224837	16.9505	16.3033	15.7611	NA	17.6516	16.8376	17.0277	17.0566	15.6743	15.5261	NA	NA	NA	NA	NA	15.9923	13.0143	18.3901	17.4537	14.3782	15.5442	NA	15.858	NA	16.655	16.2047	16.1039	NA	15.6664	16.362	16.5481	16.1174	NA	NA	NA	14.6866	NA	NA	NA	14.8899	13.9766	NA	16.7737	NA	NA	NA	NA	NA	14.304
ENSG00000143164	18.3703	19.5348	18.5219	15.7914	19.476	18.9351	19.4588	18.8618	18.8629	18.6932	10.7918	12.1475	9.18358	10.2891	16.0594	18.3273	19.7644	19.4172	19.5304	18.4092	17.5679	18.2475	18.2238	19.0125	20.2723	18.6417	18.5008	17.129	18.7192	19.8939	18.9376	18.8298	18.3624	18.0273	18.1064	17.5263	16.1898	14.1589	13.9423	17.6683	16.3175	17.267	18.8444	14.8686	15.4232	14.3388	16.8414	14.316	15.9368
ENSG00000143147	16.3132	NA	17.7237	NA	NA	16.0394	16.626	16.1369	14.1979	18.6822	11.26	NA	6.13812	NA	NA	15.9214	12.3371	15.1266	14.006	NA	NA	14.5296	16.4124	17.1784	NA	16.7798	17.3923	16.5648	15.1106	17.6674	17.0798	16.0559	16.2235	15.9461	NA	15.6504	NA	NA	NA	15.2558	NA	NA	16.1674	NA	NA	NA	NA	NA	14.196
ENSG00000143155	16.9746	17.4153	17.4109	14.2182	19.3039	16.9293	17.951	17.5828	17.9442	17.2961	11.6239	11.7324	8.61259	10.0681	15.3994	17.7088	14.8075	18.0175	17.588	16.3428	14.9056	17.8298	17.6007	18.9518	16.9695	17.1529	17.153	16.5043	17.5059	18.4649	17.3702	17.1084	17.3551	17.2615	16.345	16.357	16.3298	13.1248	13.7658	16.2077	16.0735	16.8393	17.4257	13.3788	15.0885	13.6005	16.755	14.0714	14.8006
ENSG00000213064	17.8555	18.1854	18.6786	16.1809	19.1123	16.6509	18.8981	18.287	17.8518	18.6134	9.92693	13.7645	9.76228	10.3398	16.5386	18.098	14.8139	19.4297	19.1475	16.3237	15.1429	17.9252	18.2142	18.8785	16.6419	18.5918	18.9972	17.2152	18.9176	18.7826	18.4828	19.0262	19.0742	18.8407	19.0193	18.1761	17.2072	14.3937	14.8704	18.1079	17.369	18.0557	18.2731	15.3498	17.3728	14.9514	17.6617	15.536	15.1757
ENSG00000143196	18.9792	15.9325	19.2673	NA	NA	NA	22.6669	20.5308	17.7994	22.1684	NA	NA	7.48319	NA	NA	17.5415	20.3805	15.9483	15.5239	12.3457	8.3185	17.0458	16.273	19.4481	17.1884	17.6778	16.6406	16.6167	NA	15.6229	17.9704	17.766	18.9545	NA	NA	17.6954	NA	NA	NA	14.8949	NA	NA	21.5145	NA	NA	NA	NA	NA	NA
ENSG00000143153	15.4889	19.2144	16.6353	10.1224	15.7586	20.0822	18.0012	17.5836	21.9118	18.6477	13.2304	NA	11.6729	9.88634	NA	19.5272	19.1801	24.1122	24.7918	19.6524	16.4412	20.8662	19.2546	20.3719	19.4345	16.3811	19.0363	18.9504	20.1521	19.3651	18.0555	20.2593	20.2621	17.9131	NA	17.9986	NA	12.7589	NA	18.4103	16.247	NA	16.5481	NA	13.7453	NA	14.7821	NA	18.2364
ENSG00000143156	15.4042	16.6239	16.2391	NA	17.0224	17.5641	16.4808	16.1719	17.7802	16.3872	9.38319	NA	6.08453	8.14201	NA	16.6932	13.5354	20.1647	19.8255	14.6126	12.8282	16.8399	16.8823	17.8723	16.105	16.2272	17.0626	16.1042	17.9292	16.8391	16.6837	17.1095	17.2427	16.2355	14.59	15.3074	NA	12.9658	NA	16.1221	14.3784	NA	15.8362	NA	13.6288	NA	14.7304	NA	16.9029
ENSG00000117475	16.2337	16.6247	17.1009	NA	18.0762	15.5745	17.6659	16.8163	17.3366	16.6287	9.70831	11.4731	7.76743	8.50381	14.5625	17.0329	13.4362	17.5175	16.8896	12.9227	12.5581	16.6909	16.1861	17.6648	16.1181	16.7935	16.9548	15.5848	16.7419	17.6923	16.751	16.8649	16.752	16.3379	16.2694	15.7532	15.7938	13.8549	12.8082	15.8514	14.6013	15.5222	17.3022	13.0361	14.5632	12.8285	15.7336	13.049	12.8076
ENSG00000117479	17.1926	16.9388	16.0635	NA	18.0955	15.5609	17.2229	18.6076	18.2868	16.7108	9.74937	10.4205	6.72904	8.26196	NA	16.2694	14.4112	17.8453	17.5405	16.568	12.3497	18.2693	17.4049	16.3245	18.4264	17.0714	17.8506	16.8586	18.678	19.1249	17.407	17.5081	18.2805	15.772	14.1221	15.6031	14.3389	NA	NA	15.7444	14.3685	NA	17.117	NA	14.7982	NA	15.0303	11.945	NA
ENSG00000174175	16.9524	NA	16.3869	12.9416	NA	NA	17.7627	16.469	15.3375	15.0506	NA	NA	6.30935	NA	13.8742	16.1668	11.9616	16.5394	13.9561	NA	NA	15.9472	17.47	16.5769	NA	17.19	NA	NA	15.4988	16.3337	17.8019	15.7131	NA	NA	14.9511	15.0132	14.7001	16.5632	11.9273	NA	NA	14.6123	16.7643	12.5808	NA	12.3469	NA	12.2214	NA
ENSG00000188404	15.7567	NA	NA	23.1481	NA	NA	15.6442	NA	16.2243	NA	NA	16.7569	8.99837	10.9614	20.6664	NA	NA	15.0166	16.8478	NA	NA	18.9264	18.5289	16.8353	NA	NA	NA	NA	16.9572	15.3063	NA	NA	NA	20.2198	20.9093	NA	21.4829	16.288	19.132	13.8454	16.4865	22.7194	16.4614	18.4673	18.5659	19.4094	20.0676	19.2501	12.1612
ENSG00000000460	15.6251	15.9099	15.7242	12.2419	17.9722	14.7795	16.1698	16.0772	16.6482	15.7589	NA	10.1588	5.92761	8.80977	14.0793	16.4035	NA	15.8284	15.5784	12.8943	13.0859	15.0988	15.3271	16.5651	NA	16.5218	16.202	NA	15.6376	16.5617	16.5431	16.4266	15.8273	16.4822	15.6766	14.8661	15.1621	12.9788	12.3063	15.5042	15.2261	15.4753	16.0462	12.7291	14.1592	12.4185	15.7037	12.6101	13.2055
ENSG00000000457	16.7195	16.8692	16.7561	14.2198	17.3771	15.7297	17.3099	17.1041	16.7612	16.6727	9.28758	11.5737	7.57887	8.7217	15.2602	16.9931	12.2547	17.3216	17.0413	14.0427	14.0642	16.4016	16.1948	17.154	15.5776	17.1255	17.0048	16.1723	16.4159	17.5813	17.4031	17.3522	16.6081	17.1488	16.8443	15.7931	16.2124	12.8542	13.3162	15.9889	15.4076	16.7184	16.8314	13.7989	14.8825	13.6565	16.6528	13.7455	13.5041
ENSG00000075945	17.3669	17.8611	18.1327	12.4747	17.9063	18.6397	18.2341	17.4169	18.1045	17.0084	12.8211	10.5681	8.48071	9.85848	14.3457	16.7915	17.6301	18.1356	18.5213	14.306	13.24	17.2467	17.3146	18.1972	17.2803	18.0304	17.9626	16.358	18.7263	17.2354	17.461	17.3237	17.3334	17.0815	15.9337	16.1696	15.2732	14.6642	12.8671	15.5678	15.7466	16.1621	17.3697	13.1029	14.9586	13.0339	15.7415	13.3674	16.5501
ENSG00000120370	15.8157	16.5892	16.3574	NA	16.907	NA	15.8286	16.2155	16.4294	15.0274	8.95974	10.4634	6.66255	8.6169	13.372	15.8826	11.99	15.8624	15.2681	NA	12.2489	15.4987	16.2304	16.8777	NA	16.492	16.6113	15.6764	16.851	15.9764	16.7653	16.499	16.3735	16.7288	14.678	14.5797	14.735	NA	12.0819	14.359	14.6423	NA	16.2179	NA	13.9236	11.9277	15.6891	12.3748	NA
ENSG00000116132	19.8544	16.5869	19.381	NA	NA	16.4639	20.187	18.6978	13.7969	15.3985	8.95489	NA	6.41321	9.02715	NA	16.4807	15.6572	13.3773	NA	NA	NA	15.6447	18.5077	18.2207	19.2748	19.5481	19.1315	NA	14.6762	18.3665	18.8313	18.8362	18.5483	NA	NA	18.2018	NA	NA	NA	11.6508	13.746	NA	19.6774	NA	NA	NA	NA	NA	13.4945
ENSG00000094963	18.9052	17.1986	21.1815	NA	NA	NA	20.8194	19.7102	NA	15.1417	NA	NA	NA	NA	NA	19.3411	16.0162	15.0556	16.2499	NA	NA	19.1896	19.4854	21.5053	17.4548	18.4463	16.7483	15.5417	15.0497	15.9813	16.6513	19.1929	18.416	NA	NA	14.7849	NA	NA	NA	14.9289	NA	NA	20.0939	NA	NA	NA	NA	NA	NA
ENSG00000117523	19.6746	19.2373	19.8792	16.9748	21.1141	19.0698	20.2985	19.6771	18.7722	19.3763	13.1631	15.1602	10.7588	12.2191	18.6418	19.6805	17.6146	19.666	19.6077	17.5828	17.1856	19.0421	19.7529	18.1345	17.9943	19.8032	19.9092	18.717	20.0336	20.1775	20.0477	19.8447	19.3939	19.8167	20.3891	18.813	19.286	16.7117	16.089	18.8075	19.0778	18.9684	19.2751	16.6102	18.3507	16.5267	19.51	16.7778	16.4017
ENSG00000233328	16.69	16.6231	16.6428	16.3847	17.1396	NA	15.9381	16.5967	19.0489	17.6043	NA	10.421	NA	8.04504	15.758	17.4116	13.5007	16.0041	17.3773	13.4748	14.4556	16.4368	18.2422	17.1819	15.9443	16.3521	15.7394	NA	16.253	15.8696	16.8453	16.527	16.5262	17.7197	NA	16.0995	15.9433	14.1309	15.5666	NA	15.6925	18.3981	15.4412	13.1823	14.4387	15.5852	16.5016	15.841	14.3646
ENSG00000117533	16.9683	17.222	17.6585	13.5844	17.9665	17.1037	17.772	17.3694	15.5495	17.1655	10.175	11.7345	7.88461	8.19708	15.1981	16.8224	12.9831	17.4472	16.9143	14.0554	12.7168	17.0655	17.2568	18.5846	16.0669	17.9703	17.0171	16.4398	19.379	17.2032	17.4402	17.1734	17.4944	17.4913	16.1138	15.7907	16.4468	13.3393	13.4129	14.921	14.4961	16.3675	17.8945	13.1345	15.1444	13.0836	17.1375	13.8905	14.9429
ENSG00000010165	17.2876	17.6496	17.2491	14.0047	18.3204	16.4706	17.7296	17.4351	17.3062	16.4725	10.119	10.5767	8.4323	9.59006	14.699	17.0606	14.0677	17.7928	17.8163	13.9831	14.1745	17.5032	16.9687	17.7231	16.598	17.3501	16.8458	16.2087	16.1992	17.4924	17.1333	17.3557	16.6238	17.4952	15.5562	16.3434	15.8141	NA	13.8346	15.1921	15.5133	17.0292	16.9606	12.8928	14.3848	13.9836	16.7377	14.1172	14.8131
ENSG00000197959	15.4766	17.3373	15.6882	NA	NA	18.1871	15.8119	15.2401	NA	15.2369	12.5585	NA	NA	NA	NA	NA	NA	16.6495	16.2449	NA	NA	15.6648	15.2807	16.4773	NA	16.4771	15.6201	NA	17.4218	NA	15.9561	15.7057	15.4703	NA	16.1446	NA	14.3336	16.477	NA	NA	NA	NA	16.2753	12.7045	14.3787	NA	NA	NA	15.4831
ENSG00000135845	16.7721	17.1515	17.3628	14.6869	18.3108	15.702	17.4146	17.0577	16.3138	16.7239	10.2537	11.2799	8.08427	8.52215	15.6095	16.7492	12.9709	17.2867	17.5191	13.3247	13.0068	16.6237	16.6903	18.3926	15.768	17.0007	17.2052	16.2578	16.6519	17.1079	17.2409	17.1763	17.4105	17.095	17.3835	16.4976	15.8505	13.2165	13.5995	14.5234	14.4719	16.9542	16.8276	13.988	14.4861	14.0744	16.6007	14.0149	14.2045
ENSG00000094975	16.6822	17.6646	17.5319	13.4156	18.2359	16.409	18.2615	17.3494	17.0204	16.975	11.3492	13.2214	9.36556	9.19573	15.1255	17.2135	14.2966	18.1086	18.7647	14.9932	12.392	17.5506	17.0574	17.6359	15.6198	17.5713	18.1946	18.1602	18.6319	18.875	17.8752	17.8553	17.7939	17.4073	17.8934	16.3911	16.6528	13.1769	13.551	16.3113	15.2959	16.2248	17.5512	14.5285	16.3783	13.5839	16.9043	14.1124	14.0571
ENSG00000117592	21.5783	20.389	19.3221	18.2949	21.445	19.2078	21.8299	21.4851	20.6185	19.0756	11.9642	12.2936	9.90233	10.4122	17.5683	20.0357	20.9069	20.951	20.8965	20.8781	21.3226	20.5515	19.9894	20.4164	20.1088	19.8708	19.7995	18.8982	18.7127	20.3664	20.2424	19.1482	19.8196	19.3718	17.6911	18.2621	17.0859	18.3411	15.2528	17.6799	16.4967	19.5598	20.6715	16.1876	15.852	15.9632	17.4811	15.8636	18.026
ENSG00000076321	16.8848	17.0421	17.3387	NA	17.7458	15.5362	17.9138	17.2994	16.0867	17.0616	10.3861	11.2083	7.3662	8.52101	14.168	16.6128	13.2632	17.2476	17.108	13.0452	12.1996	16.6024	16.4422	17.9867	16.005	17.2231	16.994	15.5621	16.415	17.0372	17.0179	16.6811	16.3534	16.7117	15.8999	15.9889	15.5087	12.9819	12.468	15.2332	14.7319	15.5403	17.4708	12.891	14.7807	12.5779	16.0855	13.0711	12.732
ENSG00000117593	16.8314	17.3673	16.1917	11.9155	18.8925	NA	17.4997	16.7466	17.9999	15.3826	9.74246	11.1571	7.77559	10.0743	13.7308	16.4988	13.5033	18.5568	18.1264	13.4179	13.7342	16.7004	16.0656	17.1832	16.2908	16.2218	15.9648	15.5988	15.9376	17.7469	16.2974	16.6362	16.0516	16.6991	15.4164	14.9168	14.984	NA	12.4587	15.4298	15.8504	15.2409	16.6082	12.4465	14.759	12.6202	15.9098	12.8363	13.1925
ENSG00000234741	19.1566	17.8947	17.6969	14.2697	20.4018	17.4567	18.1777	19.1475	16.6332	17.8776	11.674	13.2897	9.8898	11.4273	16.3841	19.7026	14.3051	17.7409	17.6113	14.734	18.9561	18.2928	19.2136	19.1895	18.1334	18.8679	19.9619	19.341	17.9442	19.505	19.5279	18.5525	19.7321	18.8798	16.1491	17.7103	16.9485	14.0405	14.5654	16.4052	17.4837	17.0293	17.6146	12.9027	17.2302	14.5825	19.1197	14.4104	16.4207
ENSG00000185278	17.7062	16.99	17.6146	15.9808	18.5994	16.2958	18.158	17.0083	14.5171	16.992	10.2064	13.9594	7.86912	8.5582	16.1121	16.1588	13.6423	17.376	16.2871	12.6319	12.2597	16.8164	16.8497	16.8738	16.2071	18.3033	17.6986	16.1814	18.1701	17.4127	17.0188	17.2552	16.8686	17.9014	18.5017	15.6578	17.2226	13.8096	13.9119	17.0975	15.3687	17.5253	17.8737	15.838	16.2954	13.9456	16.9131	14.2049	14.6396
ENSG00000135870	17.1573	17.3527	17.5369	16.7181	17.8656	16.6298	18.4169	17.6187	16.995	17.602	10.0816	14.4864	8.99157	9.69554	16.8142	17.6158	14.0543	17.3421	17.1239	15.1479	14.1378	17.2677	17.599	17.2432	16.5702	17.7265	17.5448	16.866	17.7958	18.8716	17.6421	17.6713	18.2864	18.2384	19.0414	16.9247	17.7283	14.764	14.9267	17.1909	16.4257	18.2004	18.128	15.9176	17.0906	14.7075	16.9782	15.2394	14.864
ENSG00000152061	17.0886	16.5177	17.6919	15.6961	18.391	17.4023	18.2689	17.1415	17.3558	17.2573	11.7165	14.179	9.58733	10.463	17.1505	17.6149	20.445	18.3428	18.4936	12.9352	12.6093	18.1077	17.3559	19.4044	16.2488	18.068	17.8778	17.1569	18.1944	17.8406	17.5004	18.0116	17.5555	18.0176	19.5074	16.9333	18.012	18.2949	15.0327	17.0672	17.4635	18.494	17.741	16.1299	17.0351	15.1359	18.333	15.3581	15.5478
ENSG00000116161	18.142	17.404	17.6689	14.4668	19.8122	18.335	18.1903	17.8828	17.9488	17.5783	11.0724	11.8393	9.00284	10.398	15.224	17.9199	14.4853	18.4649	18.215	14.1545	15.9925	17.4783	17.9216	19.0081	17.7539	17.7474	17.5082	16.2801	17.2289	18.0825	17.2809	17.372	17.4658	17.3703	16.4271	16.3935	15.9195	13.8232	13.8215	15.519	16.4037	16.9843	17.6192	13.2409	15.2522	13.7417	17.317	14.0704	16.3334
ENSG00000120333	17.2259	17.4519	17.0474	13.1139	17.6127	16.7767	17.8162	17.2745	16.7125	16.79	10.1944	10.538	7.87919	8.92658	14.71	16.8416	14.1665	17.9618	17.8002	13.9579	14.8621	16.9633	16.7146	18.3152	16.5485	17.2261	17.1556	16.3465	17.0267	17.9246	17.2556	17.1043	16.6869	17.1657	15.5255	15.8069	15.637	12.9647	13.1396	14.8461	14.9341	16.1549	17.6391	12.6496	14.2578	13.2154	16.3508	13.4529	15.1321
ENSG00000235750	17.6378	16.8842	17.6655	18.743	17.6373	16.318	19.2846	19.6944	17.9928	16.829	NA	13.7848	8.69642	9.65961	17.6564	16.4998	14.5954	18.7097	18.5261	16.9591	15.305	18.0462	18.515	19.0198	15.2179	17.6413	16.2273	17.5418	16.8192	18.2772	18.8953	18.3576	16.9463	18.6969	18.2985	16.3121	18.7314	13.5321	16.169	15.3955	15.8792	19.3315	18.8285	15.7271	15.9259	16.4425	17.3635	16.1219	12.5887
ENSG00000143207	17.2941	17.0803	17.2576	17.0786	18.8303	16.6366	18.0899	17.6634	18.2876	16.8837	10.6878	14.482	8.75651	9.50101	16.5811	17.5059	13.8127	17.7595	17.4421	15.1654	14.2716	17.784	17.7011	18.7102	16.0959	17.3656	16.8608	16.6115	17.4339	17.9749	17.5637	17.5091	17.723	17.7236	18.4802	16.6988	17.4852	NA	14.9167	15.925	15.6077	18.1154	17.5279	15.5082	16.0947	15.1156	16.6756	14.9556	14.2269
ENSG00000120341	16.7936	16.5339	17.5436	NA	NA	15.9451	16.274	16.5221	15.7951	15.4264	NA	NA	NA	NA	NA	15.4449	12.8492	16.5179	15.1192	16.2783	16.8148	NA	14.8541	16.1061	17.2861	17.5122	16.6969	17.3224	18.1432	NA	16.0549	16.725	16.3656	17.1532	NA	14.7079	NA	NA	NA	15.8304	NA	NA	16.9705	NA	NA	NA	NA	NA	13.6141
ENSG00000242193	17.0676	17.3885	17.5937	NA	NA	15.2886	17.8077	17.2333	17.2006	16.2969	NA	9.74737	8.56097	NA	NA	16.7257	12.8728	18.2596	16.1642	14.8518	14.9291	14.5756	15.7732	17.9316	15.8894	17.4042	17.0503	16.1446	15.9389	15.9804	16.8602	17.3125	16.8856	18.0404	NA	15.8272	NA	12.833	NA	15.3914	NA	NA	17.9369	NA	NA	NA	NA	NA	13.5466
ENSG00000254154	17.1076	16.9239	17.8745	NA	NA	16.1598	16.8238	16.8302	16.3234	15.9028	NA	NA	NA	NA	NA	15.8444	13.3341	17.3102	15.7884	16.3707	16.9801	14.409	15.1831	16.7026	17.4883	17.729	17.0032	17.4929	18.2436	15.7141	16.3258	17.0518	16.6237	17.4368	NA	15.1889	NA	NA	NA	16.202	NA	NA	17.3362	NA	NA	NA	NA	NA	13.8099
ENSG00000075391	17.6312	17.1714	17.24	NA	NA	17.8323	18.6403	18.3177	15.607	17.6997	12.0685	NA	7.38023	NA	NA	17.4195	16.3571	17.9822	16.6619	NA	12.1682	16.5925	17.7119	18.3993	16.4721	18.7547	17.3088	16.4008	18.7438	17.4403	17.8824	18.0805	17.5329	16.9982	NA	16.9033	NA	14.0295	NA	15.9651	NA	NA	18.5423	NA	NA	NA	15.0704	NA	14.8506
ENSG00000116194	17.0954	18.2272	18.8094	NA	NA	NA	18.3234	17.4327	15.3771	18.6064	NA	9.799	6.71652	NA	NA	16.0556	13.2933	17.8485	15.3411	10.8937	NA	16.5581	14.6231	15.7251	16.223	16.8093	19.2813	15.3267	NA	15.466	17.0034	16.5905	17.2637	15.9893	15.5082	16.6616	NA	NA	NA	15.0366	NA	NA	17.46	NA	13.7512	NA	NA	NA	NA
ENSG00000116191	15.3512	16.9537	NA	14.2493	16.6425	15.5806	16.7878	16.2388	17.3266	17.3156	11.0215	11.9901	9.55423	9.20411	15.8421	17.2577	13.2569	17.7351	17.086	16.8515	14.275	15.5432	15.0525	16.4797	NA	16.3944	17.9811	15.9488	17.4475	18.3077	16.9478	17.2301	17.5135	18.333	18.0649	16.9043	17.4625	13.5978	15.0148	17.2926	15.3398	16.9704	16.0912	14.525	16.032	14.3677	16.6524	14.964	13.3765
ENSG00000116199	18.1975	18.3762	19.0327	13.58	19.724	17.9677	19.7229	18.8151	17.902	19.1181	11.6987	11.7814	8.76598	9.65641	15.1697	17.7601	17.1627	19.1216	19.1429	15.6618	13.5687	17.6939	18.1792	18.3328	17.5727	18.8472	18.5232	16.8996	18.6128	18.987	18.342	17.831	18.0285	17.5684	17.0922	17.3179	16.0359	14.0256	13.3487	16.4564	15.9095	16.5359	18.7997	13.8936	15.5074	13.7204	16.8327	14.0615	16.65
ENSG00000186283	17.031	17.4211	17.1324	15.0919	18.4661	16.4683	17.5118	17.2823	18.5589	17.1253	9.70899	11.1111	8.86336	9.59264	14.987	17.2287	13.4907	17.5414	17.8944	12.4003	14.4163	18.0133	17.331	19.0428	17.5602	17.2524	17.1935	16.8157	17.0471	17.3485	17.5578	17.6509	17.519	18.4805	15.0898	16.0768	16.0439	NA	14.1653	14.8683	15.7578	17.3437	16.8512	12.8832	14.8007	14.2303	16.6445	14.3791	14.5144
ENSG00000143322	17.6654	17.2028	17.4731	12.9991	17.9491	17.0963	18.1347	18.032	16.5156	17.3771	11.2798	12.098	7.57327	8.5613	14.4262	16.5343	14.2704	17.6164	16.9519	13.5011	14.1866	17.5373	17.9351	16.3219	16.5792	18.2138	17.2396	16.8779	18.0197	17.9804	17.5545	17.5332	17.6425	17.0244	16.7317	16.4108	15.5148	13.2871	12.628	16.3744	15.0974	15.6206	17.4735	13.4407	15.3101	13.0856	16.6282	13.2944	15.4008
ENSG00000057252	17.7419	20.7813	17.5114	15.8778	18.1632	15.8242	17.986	17.8988	16.1695	16.6681	10.0368	13.4922	8.57958	10.1885	15.954	16.1536	13.5325	18.0287	18.1379	16.1069	14.2844	20.054	18.408	19.0083	14.3191	17.2844	17.4604	17.5855	17.7637	19.7416	18.1344	17.6835	17.7805	17.9298	17.6092	17.4249	17.2506	13.7056	14.391	16.8844	16.2654	17.651	17.4035	14.7344	16.5128	14.4939	17.3984	15.0073	13.9212
ENSG00000169905	17.1424	18.8473	17.7838	15.9736	18.323	17.1471	18.8355	18.0919	17.5388	17.2286	10.98	13.7161	10.5063	9.74078	15.9535	18.0167	15.2547	18.6572	19.141	18.5577	16.6129	18.2485	18.3363	18.1844	17.1056	18.0374	17.9637	17.5813	18.6886	18.5373	17.9235	17.886	17.9934	18.0026	18.0744	17.4277	16.2049	14.9218	13.9542	18.9811	16.5351	17.4382	18.2004	15.1305	16.3933	14.0107	16.5794	14.3477	15.8005
ENSG00000143337	18.5667	18.4948	19.6201	17.4915	18.0532	17.3112	19.7953	18.539	17.4936	19.3478	10.224	13.681	8.82588	9.53994	16.7949	17.4536	16.0192	19.2773	19.2892	16.0787	13.9592	18.6042	18.0464	19.6367	17.9314	18.5858	18.9717	17.2496	17.8776	19.2563	18.7652	18.1747	18.2456	18.3588	18.0562	17.2612	17.9558	14.4052	14.9016	16.4884	15.7628	18.4625	18.693	15.3943	16.3969	15.2309	17.5075	15.5225	15.3759
ENSG00000135837	17.7634	17.8711	17.8793	15.0158	19.4917	17.1954	19.0382	18.0138	16.8172	18.0569	10.9	14.8609	9.6814	10.4192	16.1585	17.5816	14.886	18.6771	17.9732	15.2094	13.7888	17.6353	17.6462	17.8094	17.3424	18.2753	18.5295	17.2116	18.7425	18.4951	18.044	17.9853	17.4353	17.9516	19.4846	17.2275	18.4173	15.2634	14.4437	17.8088	16.9584	17.3314	18.2859	16.0345	17.7934	14.8488	18.0537	15.1797	15.6509
ENSG00000116260	18.2082	19.6368	20.363	18.6119	19.3456	17.9377	19.1407	19.0852	20.4022	18.6573	11.6224	12.9393	10.2023	9.08306	15.8665	19.1401	21.9459	18.5532	19.7681	16.7092	14.7632	20.262	20.7663	21.0688	16.1638	18.6413	20.5661	19.3301	19.2787	19.294	19.4491	19.395	19.3332	19.0422	15.6209	18.4662	16.9427	13.086	14.6555	16.4764	14.8666	18.4316	18.0296	13.8193	15.6004	15.274	17.2041	15.2341	16.0337
ENSG00000230124	17.4973	17.4087	17.2999	15.0172	18.9967	16.8298	17.0934	17.4567	16.5532	17.4404	10.647	11.3739	7.80039	9.68179	15.0135	17.335	14.4253	17.4048	17.152	13.5735	15.0423	17.0527	17.5574	17.7318	16.6685	17.7937	17.935	16.9237	17.8295	17.9578	17.6305	17.4048	17.5482	17.8923	15.7444	16.2878	15.4575	12.6374	13.1634	14.866	15.6816	16.8803	16.7247	13.3323	15.0014	13.456	16.5848	13.5939	15.2275
ENSG00000143324	16.2609	17.8829	17.075	13.4224	19.3775	17.0385	18.1244	17.31	16.4872	16.3133	14.3147	12.2524	8.53665	9.48598	14.7218	17.1956	16.5702	19.3047	18.8263	13.444	11.5268	17.5767	17.8249	17.8487	15.6314	17.1243	17.1337	17.0618	16.9694	18.8021	17.656	17.4747	16.8765	17.0411	16.8434	15.9842	15.9699	13.4431	12.9032	16.2947	15.591	16.108	17.4989	13.7703	15.4316	13.1243	16.3579	13.4873	15.1356
ENSG00000135835	16.804	NA	16.7407	NA	NA	16.1865	16.0028	16.2497	NA	17.5322	NA	NA	NA	7.83259	NA	15.4018	14.0845	16.385	16.3041	NA	NA	14.3107	15.6251	15.684	NA	17.371	16.9168	NA	14.9621	15.3839	16.1942	15.6107	15.9447	16.0135	NA	15.0201	NA	NA	NA	NA	14.1427	NA	16.0504	NA	NA	NA	NA	NA	14.0047
ENSG00000243155	15.0741	NA	15.5887	12.3779	15.9539	15.2847	15.4555	15.5774	NA	NA	NA	NA	NA	NA	NA	16.0783	NA	15.9036	15.316	NA	NA	15.0603	15.5499	16.3582	NA	16.1767	15.5624	NA	NA	NA	15.8284	NA	15.82	15.7803	14.5108	14.9323	14.5201	NA	11.8311	NA	14.0783	14.8783	15.465	NA	NA	12.0177	14.6655	12.2485	12.8369
ENSG00000135823	16.9799	16.9893	17.1648	15.7553	17.642	17.6958	18.1386	17.7857	16.332	16.8442	10.4229	12.6401	8.29081	9.67638	15.7725	18.5254	13.5012	17.8608	17.3209	14.3693	12.776	17.4212	18.0666	18.6908	16.0956	18.1097	17.3545	15.6922	16.7156	18.6075	17.7981	17.5162	17.8637	17.4297	17.4583	17.0336	16.8304	13.5232	14.2224	15.4332	16.0117	17.5038	17.7441	14.3392	15.6358	14.2803	16.6327	14.6523	15.7257
ENSG00000153029	16.8641	17.6409	18.1517	16.1291	17.8013	15.3545	18.0417	17.0083	15.8276	16.9772	NA	12.5588	7.91964	9.85779	16.1025	17.0621	12.6206	17.9096	18.867	12.3143	11.2946	19.2339	17.4245	19.6221	NA	17.1548	17.2472	14.9886	17.5927	16.8101	17.6547	16.9314	16.8923	17.6262	17.5214	16.5612	17.0987	13.7143	14.126	14.8048	16.3495	17.6337	17.1413	14.2611	15.7112	14.5616	16.9743	14.6269	12.7266
ENSG00000162783	16.3834	16.2132	19.0628	14.8315	18.0648	17.5727	16.9255	16.8166	16.0699	16.8826	9.48107	12.8577	8.38975	10.6304	15.6474	17.655	17.4603	15.4897	16.5606	14.411	13.5583	15.8811	18.0171	17.6716	19.1189	16.7188	15.9191	15.1699	16.0713	18.4301	16.9434	16.7695	17.9266	18.7862	16.5805	16.4275	16.7543	NA	14.8133	14.2162	16.9021	17.9541	15.9494	13.8159	17.5346	14.843	17.5022	14.9422	14.7629
ENSG00000135821	23.8491	20.298	20.1924	20.6037	22.4238	23.7039	23.3142	24.1175	21.381	20.6358	11.753	16.6932	10.1913	10.2514	19.396	21.4153	20.1267	20.5418	20.8212	21.3619	19.6848	25.6069	22.5329	22.398	20.2743	22.8026	23.0609	20.7311	19.8216	22.5866	22.3132	22.0664	22.1721	21.9278	19.9942	19.6975	20.0916	17.0596	17.2291	19.7232	16.3775	21.1105	21.7297	18.1864	18.1502	17.7284	19.0056	17.2455	22.4163
ENSG00000135828	16.2619	16.7971	17.3935	15.8389	17.5062	NA	17.2755	15.9625	16.5518	16.0999	9.15565	12.6319	8.14688	8.43263	15.9807	16.5444	NA	16.5865	16.8187	NA	NA	16.7426	16.357	18.0792	NA	16.9347	17.3998	NA	16.6035	16.5098	16.8331	16.6242	16.2301	17.105	17.6685	15.3582	17.1944	12.9781	14.2551	14.5865	14.8023	17.4986	16.8611	14.636	14.901	14.502	16.4792	14.451	12.9368
ENSG00000143333	16.4469	15.678	17.8589	9.53407	NA	16.942	15.1169	14.718	NA	16.8176	11.1163	NA	5.96618	9.71147	NA	15	9.93881	14.4913	17.4769	9.94131	9.89247	17.7692	17.0582	17.252	NA	16.1053	15.4181	15.1655	19.0138	17.9591	16.224	16.1478	16.6001	16.2114	NA	NA	NA	NA	NA	13.7875	15.7743	NA	NA	NA	13.7589	NA	NA	NA	13.321
ENSG00000135838	16.7983	16.0179	16.3142	18.1671	17.8306	16.0859	16.6163	15.59	16.1987	15.2587	NA	13.717	7.07684	7.62712	17.0129	16.2646	NA	19.3464	16.7743	15.3721	14.0358	23.3229	17.6644	17.7714	NA	16.6979	NA	NA	NA	15.1186	15.9881	16.1724	15.7434	18.2091	16.8927	15.0879	17.685	14.227	14.674	15.1549	13.8373	18.6408	16.8933	15.0684	15.1039	14.9647	17.28	14.9237	14.6593
ENSG00000135829	19.2313	19.1882	19.0291	17.1523	20.3856	18.5239	19.8764	19.4548	19.2085	19.2216	12.9084	14.4788	10.3473	11.9161	17.0002	19.1614	17.6149	19.7372	20.0708	17.4827	17.0541	18.7845	19.3517	19.1652	18.6611	19.3107	19.6205	18.2473	19.4356	19.9775	19.5834	19.2436	19.0595	19.4592	18.5864	18.2706	18.3546	14.0783	15.7051	17.8794	17.5842	18.786	18.8539	15.7053	17.498	16.117	19.0285	16.1762	16.2044
ENSG00000135862	21.2241	19.2179	21.0237	12.2328	NA	17.0449	22.4119	21.922	18.3528	20.9626	13.2678	NA	9.47308	10.1168	NA	18.673	19.9204	19.6036	19.8667	15.9629	14.749	19.6967	20.6443	20.0231	19.6374	20.917	19.8009	18.2995	17.4906	20.047	20.0182	19.5949	20.4689	17.9364	14.8933	19.5241	14.3014	13.0499	12.0698	17.3961	16.0439	NA	21.2332	NA	13.7008	12.1608	15.0576	12.2464	14.6596
ENSG00000116701	16.5262	15.6735	15.9733	21.977	NA	NA	17.296	15.335	17.0523	15.4756	NA	16.7934	7.07033	10.3616	19.8597	15.7386	NA	15.024	NA	NA	NA	19.5269	19.4799	20.9211	NA	16.7206	NA	NA	NA	NA	NA	16.3312	16.195	19.5773	20.5115	15.9264	20.9596	14.0937	18.089	14.3955	16.5218	21.9637	17.1504	18.1286	18.1449	18.5257	18.3486	18.1759	NA
ENSG00000116698	18.6895	18.4018	18.2255	17.3736	19.3356	18.3811	19.1123	18.5145	18.4093	18.4462	11.8341	12.808	9.87774	10.8675	16.8683	18.4546	16.7757	19.2812	18.9879	16.0171	16.7692	17.8727	18.8069	18.6564	17.6372	18.9655	18.8531	17.8803	18.9477	19.1936	18.5516	18.7037	18.5372	18.7773	17.9589	17.5661	17.7635	14.1343	15.1665	16.129	16.852	18.5554	18.1013	14.7801	15.6506	15.6216	17.6093	15.6781	16.8091
ENSG00000162704	18.4569	18.6841	18.9136	20.2279	19.4983	17.6132	19.6414	18.9769	20.8321	18.5968	12.3845	15.3662	11.0435	11.6598	18.9339	19.2982	16.3187	19.1598	18.7066	17.5679	16.1575	20.2964	19.9305	21.9616	16.1477	19.387	18.3494	17.6432	18.2822	19.328	18.9111	18.9068	18.9027	20.0085	19.2619	18.122	19.7004	18.0193	17.0301	16.7829	17.8087	20.7254	18.9432	16.9298	17.5474	17.0349	19.0329	17.4209	16.0231
ENSG00000143344	18.7563	18.1916	18.4194	11.142	NA	18.5452	19.3372	17.5241	17.0933	17.5354	10.5315	10.1296	8.18042	8.72483	NA	15.8175	15.6585	19.3073	17.5426	15.23	13.2823	21.4935	17.8014	19.4786	NA	19.4696	18.1454	15.6232	16.8186	17.502	17.3408	17.4153	17.6356	19.3498	14.237	16.8285	NA	NA	NA	16.6151	14.9298	NA	17.8375	NA	NA	NA	17.4989	NA	16.0492
ENSG00000198860	16.3644	16.9998	16.6238	12.4317	20.0849	16.0881	17.3151	17.4066	16.9528	17.6126	10.3825	10.7704	7.39045	9.23127	14.5811	16.644	14.1677	16.9259	16.6832	12.9008	13.0326	17.5698	17.4698	18.3473	17.2183	16.78	16.7351	15.8552	16.4395	17.375	16.8696	16.8517	16.6343	16.8848	14.8781	15.5164	15.4378	12.7381	13.1618	14.7282	15.1622	16.3545	16.923	12.6396	14.6436	13.0256	16.7941	13.5306	13.9701
ENSG00000116667	18.5609	19.2595	17.3774	11.9609	NA	18.8156	19.3605	19.1797	19.0085	18.4937	10.8658	NA	9.8749	NA	14.365	18.6514	16.7315	16.9474	17.4842	14.935	13.537	19.0552	17.8891	18.9595	18.4805	19.0784	19.5998	16.399	17.5041	20.2628	19.3083	17.4448	19.2523	17.8284	15.0002	18.593	15.4471	13.3165	12.5044	16.2928	NA	16.7551	18.2863	12.6166	14.7255	12.3221	16.9134	12.6189	17.3474
ENSG00000116406	17.3938	17.8787	18.1096	14.7908	19.256	16.8028	19.0219	17.7657	18.0275	17.1617	11.4745	13.8066	9.23865	9.27852	15.8209	17.1204	14.1588	18.2719	17.6485	17.792	15.8471	17.8962	17.7159	18.2535	16.7017	17.8845	17.4082	18.2746	19.161	19.4619	17.7186	18.234	16.3851	17.4551	18.3256	16.1018	17.783	13.7902	14.3932	17.176	15.6714	16.9094	18.4442	15.1166	16.7593	14.2373	17.6018	14.9018	14.1324
ENSG00000135842	18.6849	17.5622	21.2042	20.2127	20.432	NA	19.6858	18.5341	16.8593	22.6424	8.68174	16.1344	7.60889	10.439	19.0471	18.1206	21.5842	16.9578	14.7757	NA	NA	18.2312	18.3841	18.9235	21.4225	18.6224	16.439	18.9319	15.1373	20.4192	18.5828	19.5434	18.6793	18.5739	20.3541	17.9513	20.1511	13.518	16.7391	15.1086	16.5351	20.0782	18.0566	17.5919	16.4061	17.2698	17.9194	16.8011	12.1662
ENSG00000121481	15.6728	16.3742	16.0579	13.3459	18.1457	15.2013	16.9354	16.7087	15.7378	15.5509	10.7238	11.7688	6.93113	8.67128	14.5088	16.216	NA	16.8804	16.7443	NA	NA	16.7652	16.3477	17.6907	NA	16.416	16.2784	15.3759	16.0787	17.576	16.4352	16.3626	15.9354	16.4056	15.9462	15.3329	15.7284	13.4099	13.067	15.2848	14.5267	16.1303	16.3518	13.1674	14.9517	12.9089	16.1083	13.6286	12.8384
ENSG00000121486	16.5861	17.2031	17.2448	14.209	18.3724	15.739	17.7161	16.4451	16.2749	16.3576	10.0839	11.4768	8.18222	9.70865	14.9658	16.44	13.6896	18.2169	18.2311	14.1538	12.8802	17.0768	16.0669	18.1298	17.1447	17.0258	16.857	15.566	16.7667	17.3485	16.8223	16.515	16.0994	17.048	16.5657	15.0396	16.0405	NA	13.4834	15.8312	15.6665	16.3284	16.9298	13.6136	14.8137	13.4975	16.4447	13.911	13.6261
[truncated: 12,091 more rows]
[truncated: 8 more columns]

## Sheet: per_study_expression_sd
gene_id	ADIPOSE_TISSUE	ADRENAL_GLAND	BLOOD_VESSEL	BLOOD	BONE_MARROW	BRAIN	BRCA	BREAST	COAD	COLON	E-ENAD-33	E-ENAD-34	E-GEOD-57945	E-GEUV-1	ERP115010	ESOPHAGUS	HEART	KIRC	KIRP	LIHC	LIVER	LUAD	LUNG	LUSC	MUSCLE	NERVE	OVARY	PANCREAS	PITUITARY	PRAD	PROSTATE	SALIVARY_GLAND	SKIN	SPLEEN	SRP032775	SRP035988	SRP051848	SRP057500	SRP059039	SRP069212	SRP095272	SRP098758	SRP101294	SRP102999	SRP145493	SRP150552	SRP162654	SRP174638	SRP181886
[truncated: 13,139 more rows]
[truncated: 8 more columns]
