# Supplementary material for: Characterizing the landscape of gene expression variance in humans
Source: PLoS Genet. 2023 Jul 6;19(7):e1010833. doi: 10.1371/journal.pgen.1010833 (PMC10353820; doi:10.1371/journal.pgen.1010833)
Supplement: S4 Dataset — Gene expression mean and variance ranks, across-study and tissue-specific. (XLSX) [file pgen.1010833.s013.xlsx]

## Sheet: across study rank
Gene	Mean.Rank	SD.Rank	mean_connectivity	median_connectivity
ENSG00000227232	2670	6693	0.350241	0.332976
ENSG00000279457	4442	7760	0.368289	0.342276
ENSG00000225972	11948	12973	0.33303	0.297849
ENSG00000225630	12947	12419	0.347088	0.329741
ENSG00000278791	9179	13002	0.328322	0.286387
ENSG00000237973	13021	12552	0.346629	0.31863
ENSG00000229344	5916	12866	0.335304	0.323281
ENSG00000240409	2261	12837	0.319341	0.284661
ENSG00000248527	12971	12374	0.352368	0.344599
ENSG00000198744	11504	12583	0.358013	0.323933
ENSG00000228327	5289	10896	0.362379	0.324353
ENSG00000228794	3726	6349	0.375991	0.324962
ENSG00000187634	2080	8939	0.370587	0.328519
ENSG00000188976	10509	2927	0.403256	0.392388
ENSG00000187961	1499	8848	0.331061	0.319441
ENSG00000187608	3993	12825	0.354756	0.298758
ENSG00000188157	9923	11819	0.370172	0.341655
ENSG00000131591	1536	7655	0.392281	0.391394
ENSG00000078808	12370	2624	0.404703	0.399945
ENSG00000176022	2653	6519	0.383918	0.34784
ENSG00000160087	8485	1045	0.400245	0.392526
ENSG00000162572	498	10211	0.363676	0.329348
ENSG00000131584	9547	9257	0.396153	0.354017
ENSG00000169972	751	3827	0.396361	0.360836
ENSG00000127054	11806	2692	0.418617	0.408606
ENSG00000224051	5617	7972	0.399893	0.386147
ENSG00000107404	9790	5964	0.391773	0.339495
ENSG00000162576	8029	12084	0.387516	0.353091
ENSG00000175756	9870	7636	0.43653	0.410198
ENSG00000221978	12367	8078	0.402898	0.361658
ENSG00000224870	3776	1567	0.371303	0.341507
ENSG00000242485	9902	2331	0.397552	0.372919
ENSG00000179403	7876	12264	0.384823	0.363447
ENSG00000160072	6301	9614	0.395936	0.361466
ENSG00000197785	4964	7343	0.400169	0.3699
ENSG00000160075	12196	735	0.397875	0.375419
ENSG00000272106	543	4277	0.350167	0.323924
ENSG00000197530	9375	9533	0.38378	0.354749
ENSG00000248333	10133	2715	0.371681	0.345918
ENSG00000189339	11670	8966	0.368774	0.317847
ENSG00000008128	8801	8554	0.344735	0.311399
ENSG00000227775	828	10467	0.364289	0.317971
ENSG00000268575	8930	7871	0.350644	0.306696
ENSG00000215790	528	8921	0.364919	0.329895
ENSG00000008130	11832	6220	0.41316	0.423077
ENSG00000078369	12998	207	0.407913	0.380097
ENSG00000162585	8245	6036	0.398898	0.390316
ENSG00000157933	11547	7504	0.39119	0.343575
ENSG00000157916	12438	90	0.412051	0.390664
ENSG00000157911	9217	1412	0.403823	0.384114
ENSG00000157881	5180	813	0.35318	0.299135
ENSG00000238164	3605	9194	0.3836	0.37417
ENSG00000157873	11417	9902	0.410206	0.402769
ENSG00000157870	5158	8244	0.401205	0.398015
ENSG00000130762	4389	10990	0.41576	0.449118
ENSG00000162591	5995	12303	0.358843	0.324967
ENSG00000158109	11002	3504	0.38133	0.329768
ENSG00000116213	5214	1662	0.372417	0.357766
ENSG00000227372	7470	5360	0.394581	0.368091
ENSG00000130764	9947	268	0.394816	0.354994
ENSG00000116198	6918	1958	0.363877	0.336832
ENSG00000169598	679	4592	0.352435	0.315069
ENSG00000198912	5111	2378	0.322813	0.284869
ENSG00000131697	2411	6528	0.35001	0.292722
ENSG00000069424	7179	10939	0.388129	0.323362
ENSG00000116251	12917	4528	0.397354	0.37569
ENSG00000158286	2838	10659	0.358895	0.342454
ENSG00000116237	10475	4817	0.375249	0.329153
ENSG00000158292	3234	12135	0.359007	0.315339
ENSG00000097021	4024	9858	0.405375	0.385396
ENSG00000215788	4951	11853	0.367672	0.348541
ENSG00000171680	5265	11301	0.369261	0.327469
ENSG00000162408	5479	2355	0.349958	0.314548
ENSG00000204859	5533	4611	0.399449	0.39537
ENSG00000162413	11061	10059	0.391952	0.374177
ENSG00000116273	5057	5878	0.35367	0.302278
ENSG00000041988	7273	2406	0.399547	0.373127
ENSG00000007923	9319	971	0.389097	0.373564
ENSG00000171735	6198	3255	0.370701	0.32197
ENSG00000049245	11638	2645	0.402312	0.392099
ENSG00000049246	6739	12225	0.339795	0.307868
ENSG00000049247	414	11978	0.344731	0.35791
ENSG00000116288	12543	4181	0.419961	0.38032
ENSG00000116285	9740	12204	0.351541	0.308992
ENSG00000142599	12598	7123	0.377863	0.362699
ENSG00000074800	13099	9292	0.405661	0.369426
ENSG00000180758	1707	8154	0.341225	0.308854
ENSG00000049239	11937	8780	0.367872	0.310998
ENSG00000171621	5062	11592	0.367267	0.352382
ENSG00000171612	571	8242	0.38651	0.349824
ENSG00000188807	2058	4053	0.371301	0.308867
ENSG00000171608	7462	9214	0.402388	0.382862
ENSG00000171603	12263	6319	0.398684	0.391369
ENSG00000178585	6491	7037	0.380748	0.369402
ENSG00000162441	3844	1264	0.380098	0.35094
ENSG00000173614	1489	3262	0.344763	0.298239
ENSG00000162444	3413	12105	0.352225	0.326423
ENSG00000130939	10770	2960	0.394035	0.355005
ENSG00000054523	11106	7679	0.403999	0.386129
ENSG00000142657	12089	9860	0.405166	0.384202
ENSG00000160049	8328	596	0.360189	0.337959
ENSG00000142655	4106	1894	0.386102	0.350685
ENSG00000272078	2234	9241	0.359168	0.29927
ENSG00000130940	5191	9657	0.361435	0.328516
ENSG00000120948	12594	155	0.375839	0.337573
ENSG00000271895	589	8967	0.315072	0.309197
ENSG00000277726	10349	370	0.38237	0.35082
ENSG00000116649	8540	9518	0.404685	0.396331
ENSG00000226849	1906	1450	0.373693	0.34063
ENSG00000171824	10796	197	0.36205	0.327922
ENSG00000198793	11057	3651	0.382512	0.360533
ENSG00000120942	3873	2594	0.383046	0.328421
ENSG00000132879	6343	9011	0.416781	0.403516
ENSG00000116663	1621	7219	0.367182	0.316954
ENSG00000116670	3963	7011	0.403875	0.366577
ENSG00000177674	7415	9662	0.410245	0.40723
ENSG00000215910	941	8141	0.335408	0.2702
ENSG00000177000	9744	8389	0.358644	0.289041
ENSG00000011021	7698	5320	0.377931	0.319354
ENSG00000116685	10514	3512	0.414498	0.413302
ENSG00000083444	11368	9796	0.395603	0.386204
ENSG00000116688	12464	3857	0.387231	0.339447
ENSG00000116691	5540	7600	0.39361	0.369312
ENSG00000028137	10154	11731	0.407734	0.380922
ENSG00000048707	11951	6150	0.397843	0.370492
ENSG00000162496	9912	11056	0.384062	0.368468
ENSG00000162493	4214	11870	0.353359	0.32055
ENSG00000116731	10662	2841	0.407894	0.404854
ENSG00000189337	5720	9926	0.355501	0.319179
ENSG00000175147	3288	9936	0.348237	0.319218
ENSG00000171729	1882	9335	0.366338	0.320053
ENSG00000142634	10833	10130	0.416117	0.414461
ENSG00000132906	3703	6431	0.361145	0.327864
ENSG00000116138	5586	1619	0.396047	0.357873
ENSG00000235084	1974	5124	0.401249	0.344036
ENSG00000215695	1097	7737	0.379139	0.347371
ENSG00000197312	9930	5920	0.40198	0.351807
ENSG00000116786	11673	4022	0.391235	0.34703
ENSG00000162458	9019	11385	0.388341	0.329113
ENSG00000233954	6419	8440	0.381339	0.357319
ENSG00000178715	2668	12649	0.322451	0.249271
ENSG00000065526	12119	7415	0.387917	0.371425
ENSG00000116809	6337	2791	0.389278	0.364606
ENSG00000173641	3649	12907	0.374513	0.360027
ENSG00000142627	4900	12330	0.36812	0.32122
ENSG00000142632	1212	9546	0.396349	0.388261
ENSG00000037637	7604	451	0.349001	0.313023
ENSG00000055070	12270	1031	0.408094	0.405124
ENSG00000187144	6473	806	0.385135	0.347042
ENSG00000157191	10219	2440	0.391735	0.375994
ENSG00000080947	469	8396	0.362217	0.34386
ENSG00000219481	6037	10358	0.338486	0.294798
ENSG00000215908	7531	10255	0.339122	0.302936
ENSG00000236698	2243	5767	0.378425	0.357829
ENSG00000058453	6501	9870	0.400004	0.367206
ENSG00000159363	8080	8387	0.400265	0.389395
ENSG00000117118	10720	4041	0.416787	0.376708
ENSG00000227751	437	5717	0.387902	0.358004
ENSG00000179051	10817	5745	0.381982	0.340894
ENSG00000074964	8935	9726	0.381588	0.350042
ENSG00000159423	5681	9925	0.382362	0.35631
ENSG00000255275	4021	9937	0.368996	0.334682
ENSG00000169991	5946	10212	0.380007	0.3622
ENSG00000272084	3670	7454	0.382477	0.349
ENSG00000127481	12850	7506	0.389882	0.352236
ENSG00000127463	9332	918	0.356092	0.330328
ENSG00000053372	5323	6399	0.402879	0.37631
ENSG00000053371	7552	6786	0.40354	0.373597
ENSG00000040487	1796	3627	0.389902	0.373416
ENSG00000077549	12827	1618	0.40965	0.380114
ENSG00000226396	1612	10503	0.341571	0.309508
ENSG00000173436	8508	3239	0.393172	0.356478
ENSG00000270136	10577	8807	0.379876	0.349741
ENSG00000158747	9354	11746	0.377552	0.334268
ENSG00000162542	4585	4591	0.377594	0.369922
ENSG00000169914	3436	6613	0.371012	0.322727
ENSG00000188257	6789	13118	0.337659	0.288879
ENSG00000162545	7035	11319	0.380773	0.34858
ENSG00000090432	6667	1983	0.374389	0.353551
ENSG00000158828	11795	7198	0.408934	0.385744
ENSG00000117242	11703	3876	0.379993	0.350496
ENSG00000244038	12643	4073	0.393595	0.367549
ENSG00000127483	12835	4974	0.393854	0.347766
ENSG00000075151	11315	5974	0.405334	0.396274
ENSG00000117298	12585	9525	0.39059	0.387797
ENSG00000142794	783	10300	0.321864	0.310737
ENSG00000162551	7045	12894	0.374712	0.32786
ENSG00000090686	10932	631	0.382342	0.36001
ENSG00000187942	10106	12185	0.396584	0.393662
ENSG00000142798	11055	12145	0.38899	0.38687
ENSG00000218510	2319	7388	0.308958	0.283942
ENSG00000070831	12760	1847	0.409208	0.376051
ENSG00000184677	9438	7266	0.377809	0.345383
ENSG00000173372	7677	13004	0.370424	0.301725
ENSG00000159189	8838	12985	0.361645	0.315703
ENSG00000173369	8835	13033	0.351447	0.30045
ENSG00000133216	2761	11570	0.389866	0.339921
ENSG00000004487	10949	123	0.373492	0.331834
ENSG00000169641	8178	7419	0.384943	0.325057
ENSG00000261326	1589	10936	0.349735	0.317291
ENSG00000125944	12252	2243	0.40926	0.380979
ENSG00000125945	4666	7869	0.33828	0.300771
ENSG00000204219	6392	11112	0.399173	0.374702
ENSG00000088280	6997	8043	0.355835	0.317871
ENSG00000117318	8282	12471	0.371643	0.318069
ENSG00000142676	13110	7546	0.410947	0.376606
ENSG00000011007	10274	457	0.364836	0.327578
ENSG00000236810	1282	116	0.33274	0.316712
ENSG00000057757	9441	1124	0.372937	0.349216
ENSG00000011009	7998	5347	0.424309	0.417998
ENSG00000117308	3363	7857	0.392339	0.368728
ENSG00000117305	7899	4722	0.405241	0.379304
ENSG00000179163	8234	9150	0.361931	0.337399
ENSG00000189266	11709	4369	0.398491	0.382471
ENSG00000188529	12004	3660	0.404399	0.396748
ENSG00000001460	924	4940	0.393563	0.338834
ENSG00000001461	7736	7648	0.384688	0.362108
ENSG00000117602	6628	9828	0.413345	0.41582
ENSG00000133226	12086	3376	0.394153	0.36334
ENSG00000169504	11753	11539	0.417889	0.367791
ENSG00000020633	3769	11791	0.397364	0.380663
ENSG00000117614	10052	2819	0.376905	0.353941
ENSG00000117616	11833	10784	0.392361	0.354179
ENSG00000183726	11878	1857	0.384769	0.340167
ENSG00000238084	1703	3964	0.388743	0.347619
ENSG00000204178	7107	1798	0.366366	0.335245
ENSG00000157978	8413	7950	0.394385	0.40664
ENSG00000117643	6272	10986	0.392005	0.378885
ENSG00000162430	11278	6739	0.377732	0.356504
ENSG00000228172	1308	1023	0.339454	0.303913
ENSG00000255054	2248	2997	0.354635	0.311113
ENSG00000272478	619	1390	0.338248	0.287823
ENSG00000117640	10805	2334	0.373917	0.337969
ENSG00000127423	1166	1014	0.350329	0.315799
ENSG00000182749	3587	8500	0.384003	0.353918
ENSG00000117632	9570	11224	0.372761	0.339982
ENSG00000158006	4317	4364	0.363926	0.331906
ENSG00000175087	1135	6088	0.415478	0.401219
ENSG00000142684	799	8587	0.401008	0.35698
ENSG00000236782	756	8444	0.400586	0.35774
ENSG00000130695	3081	6034	0.354428	0.316135
ENSG00000142669	12188	10753	0.4188	0.402312
ENSG00000158062	10575	8876	0.41074	0.390831
ENSG00000169442	4667	12624	0.423591	0.423859
ENSG00000117682	7521	2734	0.382326	0.353512
ENSG00000198830	12269	6295	0.353201	0.316979
ENSG00000117676	8889	9521	0.422947	0.420655
ENSG00000117713	12182	4210	0.392935	0.35718
ENSG00000060642	3035	3872	0.351431	0.328625
ENSG00000204160	8985	6928	0.4007	0.405267
ENSG00000142751	6254	56	0.357047	0.318165
ENSG00000198746	1403	656	0.360008	0.344622
ENSG00000090273	11273	4557	0.39282	0.364841
ENSG00000253368	1995	11394	0.37304	0.327825
ENSG00000090020	8050	8319	0.397122	0.39072
ENSG00000225159	2726	6372	0.367733	0.340637
ENSG00000142784	11855	3404	0.403403	0.394589
ENSG00000186501	8035	2959	0.402408	0.379374
ENSG00000142765	6384	11871	0.421345	0.419979
ENSG00000142733	7041	10974	0.37386	0.346111
ENSG00000158195	12652	5423	0.394786	0.347971
ENSG00000126705	7391	10151	0.388207	0.334557
ENSG00000000938	5336	12128	0.393515	0.367433
ENSG00000126709	8673	12933	0.343585	0.292793
ENSG00000009780	2135	2110	0.348359	0.30569
ENSG00000117758	10454	5162	0.408447	0.394878
ENSG00000117751	7754	128	0.386033	0.3543
ENSG00000130775	6808	12277	0.393359	0.351974
ENSG00000117748	8462	4171	0.353932	0.30715
ENSG00000158156	2018	5023	0.389423	0.365684
ENSG00000158161	6341	1840	0.360127	0.315933
ENSG00000228589	7400	3258	0.374429	0.3534
ENSG00000169403	3799	12143	0.429609	0.411856
ENSG00000126698	11063	372	0.40221	0.394555
ENSG00000130770	10626	7101	0.406967	0.360154
ENSG00000130766	4309	10378	0.361607	0.334085
ENSG00000130772	1336	3748	0.388311	0.339038
ENSG00000204138	8292	4098	0.385068	0.356691
ENSG00000242125	7279	10309	0.360962	0.326953
ENSG00000180198	5683	8847	0.366771	0.332642
ENSG00000180098	3200	648	0.36168	0.341107
ENSG00000197989	4420	9498	0.357852	0.327365
ENSG00000120656	3662	650	0.378354	0.335924
ENSG00000162419	2619	221	0.325262	0.263112
ENSG00000198492	10551	248	0.374486	0.324139
ENSG00000159023	11104	6026	0.377112	0.325284
ENSG00000253304	4208	8153	0.380942	0.329326
ENSG00000116350	12228	491	0.354405	0.31167
ENSG00000116353	2094	2328	0.378679	0.320554
ENSG00000060656	5644	10676	0.34996	0.301982
ENSG00000162511	11346	11365	0.387857	0.348012
ENSG00000162512	10314	11414	0.384304	0.346896
ENSG00000134644	11692	1046	0.395094	0.354362
ENSG00000060688	5922	621	0.389933	0.362393
ENSG00000121766	5957	737	0.372898	0.332241
ENSG00000121769	2257	12702	0.343579	0.308055
ENSG00000168528	6266	12416	0.399409	0.406177
ENSG00000142910	10543	11750	0.365116	0.352717
ENSG00000162517	10593	1868	0.409781	0.391501
ENSG00000084636	8143	12252	0.366728	0.317483
ENSG00000184007	12834	2999	0.390999	0.35792
ENSG00000121774	12312	577	0.384353	0.355237
ENSG00000121775	2531	660	0.388463	0.356333
ENSG00000250135	66	79	0.32512	0.288971
ENSG00000025800	11595	287	0.390303	0.356511
ENSG00000084652	11625	1487	0.365862	0.330181
ENSG00000160055	2279	6132	0.387933	0.346185
ENSG00000084623	12344	2365	0.411353	0.398597
ENSG00000220785	2581	10972	0.361498	0.32408
ENSG00000116478	11813	1433	0.396019	0.385273
ENSG00000175130	9599	11681	0.383099	0.352443
ENSG00000225828	1665	9941	0.345793	0.32178
ENSG00000162526	413	9173	0.338545	0.326325
ENSG00000160058	11815	319	0.35908	0.317885
ENSG00000160062	486	5498	0.372031	0.310794
ENSG00000176261	2746	844	0.371801	0.31576
ENSG00000162521	12382	106	0.382967	0.351061
ENSG00000162520	4047	5610	0.355554	0.307796
ENSG00000162522	9210	10447	0.390177	0.371312
ENSG00000134684	11021	6937	0.391028	0.372249
ENSG00000116497	6691	3302	0.389391	0.343394
ENSG00000121900	4922	10739	0.406969	0.351206
ENSG00000116514	7229	9188	0.381888	0.344329
ENSG00000004455	11810	649	0.386199	0.328558
ENSG00000116525	893	3470	0.360232	0.345432
ENSG00000160094	5862	4826	0.370081	0.345606
ENSG00000134686	12284	9482	0.411958	0.398282
ENSG00000187513	1376	11964	0.34892	0.343015
ENSG00000163866	7055	4110	0.397929	0.360734
ENSG00000241014	106	4914	0.350115	0.31401
ENSG00000243749	3838	3561	0.367367	0.324821
ENSG00000271741	6536	182	0.367399	0.342969
ENSG00000163867	6085	2055	0.405368	0.374238
ENSG00000197056	781	4854	0.41431	0.385863
ENSG00000116560	12926	4390	0.364714	0.337219
ENSG00000229994	4977	7258	0.381742	0.35549
ENSG00000146463	9330	1138	0.406318	0.365476
ENSG00000142687	11586	3439	0.400664	0.383659
ENSG00000020129	6159	7031	0.393985	0.345469
ENSG00000126067	10942	1651	0.407709	0.379409
ENSG00000142686	3040	5948	0.379615	0.321858
ENSG00000134698	8849	6633	0.415677	0.422772
ENSG00000092847	9908	1863	0.378625	0.334053
ENSG00000126070	6979	4222	0.412592	0.38195
ENSG00000116863	5592	2913	0.379671	0.373107
ENSG00000171812	1659	11848	0.381107	0.345535
ENSG00000054116	9407	132	0.395319	0.368402
ENSG00000116871	11917	8624	0.40044	0.381221
ENSG00000054118	12603	426	0.375589	0.326577
ENSG00000142694	1787	11308	0.397705	0.385345
ENSG00000214193	2033	11165	0.373053	0.348495
ENSG00000196182	11781	8821	0.411318	0.420409
ENSG00000181817	5001	5493	0.408348	0.398099
ENSG00000116898	8690	3782	0.40672	0.365287
ENSG00000119535	6113	12934	0.365927	0.346785
ENSG00000163874	4516	11761	0.373436	0.360586
ENSG00000163875	9338	1723	0.392764	0.375904
ENSG00000163877	3579	332	0.339488	0.304491
ENSG00000163879	4172	10139	0.383159	0.358112
ENSG00000134697	8684	2994	0.367177	0.353319
ENSG00000116922	1341	1217	0.369826	0.310543
ENSG00000196449	1958	3382	0.366942	0.328627
ENSG00000197982	5552	8333	0.386383	0.375631
ENSG00000188786	5422	4797	0.392168	0.385628
ENSG00000204084	7171	3862	0.34326	0.311108
ENSG00000183431	10689	344	0.35626	0.330825
ENSG00000183386	3448	11236	0.375062	0.344954
ENSG00000183520	4744	1954	0.381084	0.363039
ENSG00000116954	7938	4291	0.371902	0.356088
ENSG00000214114	5159	3712	0.396045	0.354782
ENSG00000273637	4580	2536	0.395808	0.371168
ENSG00000174574	10444	4953	0.374395	0.361013
ENSG00000168653	11153	8845	0.399812	0.373236
ENSG00000127603	12965	8943	0.397814	0.383593
ENSG00000182109	547	10356	0.33248	0.320108
ENSG00000228060	859	2888	0.358757	0.331469
ENSG00000090621	12449	4250	0.363172	0.333918
ENSG00000163909	3036	12285	0.352916	0.325675
ENSG00000084072	7686	5232	0.329146	0.292467
ENSG00000043514	3496	2276	0.331249	0.298636
ENSG00000168389	5201	12577	0.367564	0.327135
ENSG00000131236	12945	4007	0.408408	0.384243
ENSG00000131238	12204	7661	0.36782	0.333432
ENSG00000117000	6619	6977	0.403245	0.386549
ENSG00000259943	64	4067	0.354435	0.336244
ENSG00000084073	8975	5554	0.405757	0.385154
ENSG00000084070	10761	9585	0.373086	0.355111
ENSG00000066136	9763	288	0.394383	0.387561
ENSG00000179862	1327	11999	0.361729	0.322971
ENSG00000171793	5794	8988	0.358273	0.315635
ENSG00000010803	8256	2136	0.359987	0.301118
ENSG00000127124	2703	9426	0.351033	0.30825
ENSG00000198815	10710	511	0.384952	0.355654
ENSG00000127125	8566	2037	0.395318	0.362625
ENSG00000236876	3488	9060	0.394249	0.387357
ENSG00000171960	2015	2713	0.402413	0.378261
ENSG00000065978	12929	5982	0.38999	0.367393
ENSG00000117385	6562	4861	0.394458	0.350485
ENSG00000164008	133	352	0.390643	0.378118
ENSG00000283580	90	265	0.385749	0.370509
ENSG00000177868	1192	3878	0.384494	0.348826
ENSG00000164010	3897	4894	0.349503	0.309843
ENSG00000164011	626	3836	0.365241	0.325927
ENSG00000117394	8264	12153	0.36969	0.323448
ENSG00000117395	7813	4163	0.394804	0.356072
ENSG00000066056	7225	11805	0.3747	0.343323
ENSG00000066322	10270	4849	0.412761	0.384127
ENSG00000159479	7337	948	0.384203	0.34022
ENSG00000178922	6746	6912	0.388554	0.354409
ENSG00000198198	11963	3335	0.386493	0.375152
ENSG00000142949	11197	10294	0.370186	0.327267
ENSG00000066135	8388	2621	0.369541	0.334307
ENSG00000236200	131	1028	0.358599	0.324195
ENSG00000126091	3008	4325	0.381682	0.366201
ENSG00000117408	7784	3362	0.374314	0.338389
ENSG00000132768	4205	4537	0.367553	0.339798
ENSG00000117410	11812	8288	0.430968	0.428588
ENSG00000117411	6470	8868	0.389373	0.333453
ENSG00000196517	1635	11529	0.368748	0.326291
ENSG00000178028	8829	3581	0.399447	0.374684
ENSG00000117419	7386	1119	0.407793	0.380689
ENSG00000187147	10636	626	0.379389	0.371559
ENSG00000126106	3685	1718	0.39068	0.337815
ENSG00000142937	13115	8109	0.414023	0.395957
ENSG00000173846	4544	11373	0.377261	0.34739
ENSG00000222009	898	10940	0.324018	0.300151
ENSG00000070785	4187	3466	0.382196	0.351928
ENSG00000126107	10168	2824	0.392113	0.372952
ENSG00000126088	9781	3091	0.398634	0.375664
ENSG00000132781	2129	2532	0.410209	0.382603
ENSG00000132773	1487	992	0.360633	0.337937
ENSG00000070759	1117	6688	0.370665	0.339818
ENSG00000132763	10480	6018	0.390168	0.3645
ENSG00000117450	12700	7304	0.396327	0.370549
ENSG00000117448	11415	6552	0.417021	0.374086
ENSG00000132780	11467	4585	0.368037	0.328693
ENSG00000159592	12300	95	0.390772	0.397981
ENSG00000159596	3845	450	0.352615	0.323935
ENSG00000197429	717	2170	0.378308	0.380696
ENSG00000086015	8701	7574	0.383262	0.329931
ENSG00000117461	6620	11037	0.328542	0.273283
ENSG00000085998	10032	2515	0.385279	0.380934
ENSG00000132128	11116	189	0.371998	0.35394
ENSG00000173660	10041	6819	0.411833	0.387225
ENSG00000117481	4671	443	0.344926	0.286562
ENSG00000117480	4547	10289	0.397362	0.380122
ENSG00000079277	9379	4973	0.379846	0.350177
ENSG00000142961	6616	5245	0.36576	0.319054
ENSG00000123472	9406	1920	0.378222	0.366066
ENSG00000159658	12414	1668	0.407047	0.373968
ENSG00000162367	2353	11700	0.359962	0.317617
ENSG00000162368	12376	5534	0.414953	0.387141
ENSG00000132122	2207	7784	0.389198	0.348293
ENSG00000185104	8850	231	0.3749	0.342458
ENSG00000123080	1848	9719	0.363254	0.318185
ENSG00000123091	11874	6950	0.407372	0.38546
ENSG00000085832	11693	2830	0.416181	0.410531
ENSG00000117859	11882	2068	0.385375	0.357358
ENSG00000266993	1380	586	0.353066	0.342343
ENSG00000078618	12691	897	0.390494	0.367882
ENSG00000198841	339	2722	0.375818	0.378079
ENSG00000117862	10149	849	0.396459	0.353519
ENSG00000134717	7310	1928	0.39155	0.374434
ENSG00000157077	4795	5555	0.389103	0.365676
ENSG00000154222	9216	732	0.357991	0.315455
ENSG00000134748	9225	240	0.378443	0.344749
ENSG00000134744	9102	6008	0.413812	0.39083
ENSG00000116157	148	7883	0.378193	0.367217
ENSG00000162377	2138	5866	0.370377	0.322502
ENSG00000228929	9501	8231	0.388205	0.354433
ENSG00000162378	8416	6070	0.42412	0.39509
ENSG00000121310	11668	10610	0.39666	0.359247
ENSG00000116171	11955	5196	0.398585	0.384235
ENSG00000174348	5703	12868	0.3841	0.356378
ENSG00000236723	1471	4020	0.361261	0.3256
ENSG00000157184	6344	5385	0.362792	0.324827
ENSG00000162384	8280	1704	0.382502	0.354582
ENSG00000162385	3698	1992	0.366475	0.330074
ENSG00000157193	2442	9807	0.356721	0.315226
ENSG00000058804	3668	3696	0.395319	0.378118
ENSG00000058799	6191	4330	0.390334	0.364496
ENSG00000081870	2614	2757	0.38283	0.325042
ENSG00000116212	3507	1609	0.347666	0.302763
ENSG00000116209	12837	3774	0.405152	0.376149
ENSG00000116205	2569	3915	0.361812	0.315253
ENSG00000215883	376	5814	0.367632	0.333166
ENSG00000116221	9166	2883	0.421286	0.393788
ENSG00000157216	9237	6707	0.36067	0.330193
ENSG00000271723	6192	3640	0.361898	0.321971
ENSG00000243725	4947	1030	0.35889	0.313752
ENSG00000116133	10627	12054	0.362885	0.310856
ENSG00000162402	11620	4485	0.40475	0.368452
ENSG00000162407	10935	11907	0.378108	0.340728
ENSG00000162409	1418	10821	0.39783	0.366386
ENSG00000162600	3603	6068	0.372255	0.338488
ENSG00000185839	3190	2652	0.370203	0.321225
ENSG00000162601	8651	8757	0.421169	0.396356
ENSG00000177606	11433	12667	0.318005	0.270633
ENSG00000162599	8434	8459	0.388967	0.352232
ENSG00000162604	4668	832	0.35644	0.337943
ENSG00000132849	7670	9358	0.387256	0.361032
ENSG00000162607	7958	3182	0.404803	0.397858
ENSG00000116641	6265	5107	0.376936	0.332116
ENSG00000125703	1236	5111	0.386832	0.36513
ENSG00000088035	1320	2267	0.381251	0.359735
ENSG00000203965	355	5419	0.375747	0.370787
ENSG00000142856	1969	6860	0.33389	0.303273
ENSG00000079739	10596	8975	0.375212	0.342636
ENSG00000158966	4468	10439	0.350632	0.294233
ENSG00000162437	4717	7990	0.377654	0.316128
ENSG00000162434	12809	5307	0.400008	0.380195
ENSG00000162433	6767	11473	0.364948	0.321906
ENSG00000213625	11819	3763	0.390479	0.362963
ENSG00000116678	4720	12088	0.373205	0.330526
ENSG00000184588	6256	12227	0.364323	0.346007
ENSG00000198160	9095	5197	0.419688	0.405303
ENSG00000116704	5790	6324	0.392183	0.357347
ENSG00000142864	12745	950	0.407602	0.402683
ENSG00000116717	6666	12180	0.356965	0.312993
ENSG00000172380	11288	8794	0.408856	0.376599
ENSG00000116729	10190	10124	0.360152	0.344434
ENSG00000066557	2101	3874	0.400188	0.394234
ENSG00000116754	12791	7373	0.414302	0.383253
ENSG00000118454	4432	1180	0.399416	0.395073
ENSG00000235079	237	4186	0.333053	0.30814
ENSG00000132485	11839	7533	0.416293	0.398784
ENSG00000172260	2590	12480	0.397179	0.376206
ENSG00000254685	2040	5402	0.395553	0.371086
ENSG00000116791	6309	10117	0.356469	0.313125
ENSG00000162623	5126	2095	0.395675	0.390967
ENSG00000117054	9690	8162	0.400572	0.374432
ENSG00000137955	10268	5092	0.387029	0.363614
ENSG00000226415	10365	8332	0.388628	0.35074
ENSG00000226084	12379	7905	0.392166	0.366913
ENSG00000142892	5799	5021	0.407049	0.391451
ENSG00000036549	7608	2301	0.424853	0.429459
ENSG00000077254	10709	1454	0.41398	0.394168
ENSG00000219201	1886	7487	0.402728	0.373059
ENSG00000180488	4249	5596	0.404421	0.391009
ENSG00000162614	4496	12238	0.379419	0.349025
ENSG00000162613	11686	4957	0.407646	0.402062
ENSG00000162616	4762	10910	0.384915	0.360153
ENSG00000137959	4899	12978	0.351533	0.294809
ENSG00000137965	5144	12174	0.347656	0.282575
ENSG00000162618	5593	11829	0.371248	0.31267
ENSG00000117114	9533	10232	0.390386	0.348973
ENSG00000137941	2947	11825	0.3818	0.365022
ENSG00000142875	9218	9349	0.4156	0.420016
ENSG00000117133	5634	965	0.386624	0.357952
ENSG00000174021	9982	6507	0.410742	0.37646
ENSG00000122432	1775	6078	0.402056	0.388121
ENSG00000117151	6234	7587	0.408938	0.406689
ENSG00000162642	3099	528	0.353135	0.315741
ENSG00000142867	3078	5444	0.387356	0.387662
ENSG00000153904	8669	10165	0.372458	0.324049
ENSG00000142871	10520	13096	0.330441	0.283209
ENSG00000117174	4392	1933	0.390862	0.39209
ENSG00000122417	5669	8161	0.405772	0.369255
ENSG00000097033	12348	3927	0.429179	0.421057
ENSG00000183291	12208	4292	0.398098	0.377751
ENSG00000153936	6864	4872	0.388344	0.36546
ENSG00000267561	542	8055	0.382287	0.363838
ENSG00000143013	9128	6736	0.362605	0.319034
ENSG00000065243	9721	5617	0.425223	0.433186
ENSG00000137947	5840	1921	0.367487	0.331107
ENSG00000137944	5842	4730	0.356579	0.30975
ENSG00000213516	6894	2305	0.37653	0.345405
ENSG00000117226	5662	12487	0.330557	0.296924
ENSG00000117228	8713	12690	0.358331	0.301447
ENSG00000234518	4705	4412	0.376649	0.337705
ENSG00000162645	11398	11663	0.374412	0.337047
ENSG00000162654	7523	12465	0.357331	0.305319
ENSG00000154451	3452	12974	0.386905	0.324232
ENSG00000197147	3974	9718	0.375189	0.343386
ENSG00000171488	5122	9469	0.391356	0.390374
ENSG00000171492	5796	6982	0.381317	0.36865
ENSG00000162664	7297	4926	0.393644	0.381658
ENSG00000122482	7181	4414	0.421345	0.416025
ENSG00000069702	9555	12331	0.39119	0.333015
ENSG00000174842	195	1988	0.346534	0.290972
ENSG00000122484	4295	2540	0.399286	0.355431
ENSG00000067208	4445	4408	0.410139	0.40196
ENSG00000122406	13105	6540	0.407018	0.37877
ENSG00000154511	2729	7309	0.396771	0.393522
ENSG00000143033	4836	3758	0.404307	0.369985
ENSG00000117500	11011	7959	0.410673	0.386654
ENSG00000122483	1643	4139	0.391325	0.358853
ENSG00000223745	4741	11412	0.365131	0.318645
ENSG00000117505	10358	1590	0.400353	0.374956
ENSG00000137942	7801	8990	0.381383	0.357175
ENSG00000137936	3096	8187	0.342538	0.298218
ENSG00000067334	9603	4045	0.376703	0.347272
ENSG00000023909	4415	9826	0.386847	0.344737
ENSG00000137962	9300	10971	0.392449	0.330629
ENSG00000117528	9125	5901	0.396628	0.3776
ENSG00000117525	8261	12849	0.353711	0.327634
ENSG00000117519	11696	9685	0.376935	0.336514
ENSG00000172339	1080	3879	0.399628	0.370794
ENSG00000152078	5163	11269	0.380525	0.357067
ENSG00000271092	1500	3667	0.355566	0.335765
ENSG00000122481	1617	3677	0.362667	0.343197
ENSG00000228502	9249	8142	0.372231	0.319277
ENSG00000137970	12892	6817	0.389786	0.359178
ENSG00000117569	4776	7183	0.386662	0.358405
ENSG00000228057	794	2725	0.378271	0.355947
ENSG00000188641	8330	9193	0.398475	0.39031
ENSG00000162627	2339	5637	0.372976	0.326474
ENSG00000099260	4567	11468	0.350463	0.309781
ENSG00000162688	7001	7612	0.415474	0.387941
ENSG00000117620	6800	6697	0.416236	0.418905
ENSG00000283761	10057	2239	0.415644	0.407609
ENSG00000156875	9382	2399	0.420422	0.404384
ENSG00000122435	3348	6958	0.411371	0.382472
ENSG00000137992	6515	6434	0.410382	0.391532
ENSG00000137996	6533	1168	0.378635	0.34343
ENSG00000079335	2342	8391	0.429898	0.420162
ENSG00000162692	6090	12886	0.36195	0.304793
ENSG00000162694	2271	6186	0.374047	0.341748
ENSG00000162695	7068	5970	0.415549	0.405302
ENSG00000117543	3842	3444	0.385173	0.351562
ENSG00000170989	8722	11925	0.391974	0.377119
ENSG00000183298	5303	9494	0.359378	0.313105
ENSG00000226715	5118	11418	0.307804	0.258768
ENSG00000185946	7782	9896	0.405588	0.370251
ENSG00000240038	7274	10507	0.388741	0.358432
ENSG00000198890	2099	5658	0.360926	0.329755
ENSG00000224550	2680	7650	0.395468	0.357895
ENSG00000134215	4638	10928	0.42476	0.441571
ENSG00000085491	6606	8347	0.402782	0.385186
ENSG00000162636	5128	9428	0.384422	0.350837
ENSG00000134186	10950	3573	0.397073	0.370358
ENSG00000116266	9111	2290	0.41346	0.433687
ENSG00000121957	7188	2793	0.363083	0.332177
ENSG00000121940	8001	217	0.378377	0.366556
ENSG00000244716	12197	8523	0.386908	0.35839
ENSG00000085433	3512	3700	0.417352	0.419886
ENSG00000197780	2863	6960	0.380424	0.35913
ENSG00000215717	10343	1685	0.392002	0.379466
ENSG00000031698	12467	2302	0.398068	0.353845
ENSG00000143126	4847	10683	0.382548	0.323695
ENSG00000134243	11354	10836	0.388521	0.360797
ENSG00000143106	10621	3624	0.410965	0.372207
ENSG00000162650	894	6503	0.333998	0.324542
ENSG00000174151	4885	6508	0.360327	0.33086
ENSG00000181754	3658	9535	0.369285	0.351515
ENSG00000065135	11500	2847	0.418603	0.410317
ENSG00000116337	9716	8683	0.398022	0.404694
ENSG00000168765	8650	10533	0.363948	0.322267
ENSG00000260246	885	13005	0.28305	0.231692
ENSG00000134184	4045	13114	0.282575	0.231961
ENSG00000213366	8848	12199	0.352706	0.33
ENSG00000134202	7126	12486	0.334336	0.305837
ENSG00000134201	1148	12826	0.353512	0.299449
ENSG00000184371	7811	12052	0.376624	0.352848
ENSG00000168710	12461	1984	0.392521	0.367959
ENSG00000258634	890	3670	0.346182	0.305255
ENSG00000143093	8157	122	0.361197	0.316329
ENSG00000116396	3310	10621	0.376564	0.359041
ENSG00000162775	1254	2538	0.359087	0.326209
ENSG00000273373	722	10057	0.320966	0.306465
ENSG00000134248	9596	4047	0.395256	0.363844
ENSG00000224699	870	1973	0.388753	0.357445
ENSG00000143119	7445	11008	0.382154	0.360076
ENSG00000121931	2272	6405	0.376958	0.3704
ENSG00000156171	8795	4594	0.359682	0.335658
ENSG00000273221	1522	3647	0.361693	0.346099
ENSG00000134255	8642	2674	0.40228	0.39413
ENSG00000162777	7064	9898	0.388187	0.357179
ENSG00000064886	2881	13006	0.329788	0.292631
ENSG00000243960	1765	2362	0.348091	0.307965
ENSG00000116455	6981	3414	0.369149	0.343015
ENSG00000116459	12160	3605	0.421208	0.400301
ENSG00000143110	4656	11352	0.362587	0.319397
ENSG00000116473	11531	5645	0.416107	0.414891
ENSG00000197852	4950	10329	0.374716	0.361674
ENSG00000064703	3230	1158	0.364927	0.381943
ENSG00000171385	2626	11724	0.364276	0.318741
ENSG00000143079	4427	7692	0.386814	0.342768
ENSG00000134245	1867	7017	0.349777	0.314493
ENSG00000007341	2556	982	0.329809	0.276156
ENSG00000116489	12218	5008	0.41976	0.401691
ENSG00000155363	10173	7776	0.393742	0.370468
ENSG00000155366	12015	9732	0.41082	0.366984
ENSG00000271810	8871	8952	0.39241	0.356776
ENSG00000155380	6128	10479	0.373983	0.350107
ENSG00000198799	6150	3978	0.392136	0.358886
ENSG00000232499	521	3113	0.373956	0.321918
ENSG00000081026	3201	7172	0.398204	0.362445
ENSG00000116793	2976	4531	0.389154	0.380556
ENSG00000081019	6172	3246	0.395294	0.368923
ENSG00000134262	5489	3281	0.354918	0.319077
ENSG00000118655	77	2868	0.339375	0.305779
ENSG00000163349	11778	6579	0.418108	0.397276
ENSG00000116774	4958	12433	0.376845	0.34371
ENSG00000197323	9826	5413	0.419398	0.403043
ENSG00000116752	5770	4008	0.382101	0.359482
ENSG00000213281	8372	5456	0.406141	0.396276
ENSG00000009307	13089	3006	0.408869	0.394487
ENSG00000052723	6925	1670	0.405123	0.399245
ENSG00000134198	3295	12203	0.420178	0.415762
ENSG00000173218	2826	7381	0.347157	0.308699
ENSG00000163393	2416	10223	0.370874	0.364706
ENSG00000163399	12990	9461	0.387711	0.363351
ENSG00000203865	9972	8936	0.392184	0.358798
ENSG00000116815	3050	6656	0.392303	0.39987
ENSG00000143061	3846	11445	0.380609	0.399099
ENSG00000134247	7005	10408	0.393556	0.374422
ENSG00000116830	3657	6125	0.358988	0.32273
ENSG00000198162	10048	5426	0.416246	0.401305
ENSG00000183508	6394	12548	0.376186	0.367592
ENSG00000196505	3286	1515	0.390078	0.392101
ENSG00000065183	6240	4774	0.399563	0.371381
ENSG00000116874	1483	3124	0.340737	0.309057
ENSG00000231365	83	4284	0.315944	0.289888
ENSG00000143067	1242	9154	0.340174	0.303268
ENSG00000092621	8012	12567	0.368959	0.353986
ENSG00000134250	12225	9643	0.412917	0.410033
ENSG00000265808	11275	2106	0.405244	0.401268
ENSG00000270231	6798	9280	0.333521	0.318793
ENSG00000275131	4912	10431	0.389272	0.357388
ENSG00000273136	3325	10888	0.312744	0.268202
ENSG00000171943	3293	7143	0.377855	0.352104
ENSG00000266338	5945	7521	0.357004	0.315963
ENSG00000196369	1915	8254	0.394879	0.370472
ENSG00000272419	1134	8552	0.347018	0.313474
ENSG00000162825	3027	4009	0.330347	0.287704
ENSG00000272150	1428	3202	0.321899	0.284695
ENSG00000117262	4665	1452	0.35889	0.34935
ENSG00000265491	9619	3106	0.381179	0.34659
ENSG00000186141	4129	274	0.361674	0.322246
ENSG00000186364	395	2268	0.358538	0.327111
ENSG00000131788	7658	3057	0.379955	0.349316
ENSG00000131779	6178	1369	0.378042	0.364657
ENSG00000211451	315	827	0.361988	0.321703
ENSG00000265241	10956	337	0.3651	0.319868
ENSG00000271601	8125	5591	0.393837	0.362628
ENSG00000234222	745	401	0.359505	0.312849
ENSG00000280778	554	685	0.383196	0.349062
ENSG00000121851	6396	2152	0.381625	0.380578
ENSG00000265972	13042	11667	0.356896	0.310973
ENSG00000271425	4564	6151	0.364749	0.315716
ENSG00000213240	421	6841	0.311159	0.290746
ENSG00000264343	967	7947	0.323679	0.298254
ENSG00000268043	7613	6272	0.366546	0.339571
ENSG00000131791	7999	8516	0.401278	0.373321
ENSG00000180867	11038	7001	0.376335	0.350853
ENSG00000226015	1147	4658	0.35802	0.34908
ENSG00000131778	7637	3750	0.342014	0.307771
ENSG00000116128	4646	6265	0.360022	0.349777
ENSG00000162836	3857	9002	0.348309	0.305011
ENSG00000188092	1361	1943	0.366704	0.33071
ENSG00000198658	998	3486	0.393619	0.354804
ENSG00000263956	5074	5415	0.364424	0.333172
ENSG00000270629	9279	5886	0.360055	0.32255
ENSG00000177144	3237	9956	0.366975	0.330797
ENSG00000178104	10548	8911	0.381253	0.3606
ENSG00000269713	5721	4823	0.370028	0.333791
ENSG00000271383	7340	6699	0.319672	0.289207
ENSG00000277147	1458	4661	0.349801	0.33231
ENSG00000203812	3671	12734	0.336005	0.299134
ENSG00000261716	2083	10786	0.344185	0.306406
ENSG00000272196	2634	12840	0.339424	0.293655
ENSG00000184678	6332	11953	0.360348	0.321496
ENSG00000178096	660	3560	0.392622	0.33878
ENSG00000143368	9204	2732	0.396498	0.373403
ENSG00000014914	4482	11148	0.369285	0.334131
ENSG00000264522	5812	5973	0.376612	0.322965
ENSG00000136631	7991	232	0.355377	0.335517
ENSG00000023902	9290	11181	0.402441	0.395216
ENSG00000143401	8914	6823	0.403858	0.393738
ENSG00000117362	12317	1978	0.408854	0.394868
ENSG00000118292	1620	2760	0.350821	0.31666
ENSG00000266472	9372	3507	0.399695	0.376893
ENSG00000117360	9557	2262	0.372076	0.329526
ENSG00000163125	9616	3645	0.398581	0.371531
ENSG00000143374	5101	1582	0.385757	0.332118
ENSG00000143369	5291	11770	0.367131	0.325936
ENSG00000143382	8685	12444	0.39556	0.389869
ENSG00000203804	3686	11874	0.367449	0.330262
ENSG00000143384	13041	10460	0.394433	0.378965
ENSG00000143420	12507	342	0.371475	0.342007
ENSG00000143457	5498	4923	0.361393	0.359409
ENSG00000163131	9661	12197	0.393719	0.36713
ENSG00000143387	6080	12146	0.360343	0.329714
ENSG00000143437	10767	1359	0.395236	0.378288
ENSG00000143379	8998	306	0.379946	0.34794
ENSG00000259357	10039	3387	0.368897	0.330521
ENSG00000143418	12576	1656	0.378299	0.335286
ENSG00000143409	7570	8137	0.39507	0.379175
ENSG00000143363	6157	1303	0.351873	0.305087
ENSG00000143443	6649	3347	0.370133	0.338796
ENSG00000213190	3690	9859	0.390738	0.363475
ENSG00000197622	12552	5892	0.383085	0.357716
ENSG00000143458	6000	6425	0.363268	0.323101
ENSG00000143434	2289	10050	0.367975	0.35044
ENSG00000163155	494	3452	0.337755	0.300867
ENSG00000163156	4395	1669	0.396551	0.367363
ENSG00000163159	6487	358	0.372032	0.340586
ENSG00000143398	9096	1546	0.350195	0.318907
ENSG00000159352	11923	1755	0.419284	0.395866
ENSG00000143373	7612	2464	0.381166	0.357919
ENSG00000143393	11754	69	0.381166	0.353573
ENSG00000143390	8666	3721	0.362812	0.322413
ENSG00000143416	11065	12361	0.384656	0.361047
ENSG00000159377	12636	1764	0.420001	0.386849
ENSG00000143442	11904	5775	0.418478	0.382557
ENSG00000143375	6776	11736	0.398006	0.401638
ENSG00000143367	1945	9706	0.373903	0.388127
ENSG00000143376	9971	3313	0.388182	0.374574
ENSG00000269621	95	1508	0.370745	0.375114
ENSG00000143436	7114	378	0.39603	0.370111
ENSG00000182134	1151	5119	0.374546	0.342159
ENSG00000159445	3806	4650	0.365073	0.309858
ENSG00000197747	11788	11576	0.375453	0.34162
ENSG00000163191	12012	11943	0.40965	0.379642
ENSG00000163220	9001	13073	0.373469	0.359902
ENSG00000143546	7763	13100	0.349894	0.315232
ENSG00000197956	12486	12011	0.398439	0.362541
ENSG00000196154	9893	12748	0.378443	0.3511
ENSG00000188643	9830	11077	0.398893	0.353848
ENSG00000189171	8990	10789	0.382288	0.323797
ENSG00000271853	5035	6866	0.363264	0.313193
ENSG00000272030	1785	6160	0.334962	0.285885
ENSG00000160679	11609	60	0.353356	0.322949
ENSG00000143553	5395	1197	0.395801	0.363164
ENSG00000143621	12138	3412	0.410058	0.391175
ENSG00000169418	4533	12173	0.371616	0.322697
ENSG00000279767	7528	7920	0.390952	0.351888
ENSG00000143624	12153	7417	0.401475	0.383504
ENSG00000143554	6988	9655	0.375892	0.344334
ENSG00000143614	9316	3085	0.387101	0.348429
ENSG00000198837	10880	5749	0.392015	0.341516
ENSG00000160741	9571	2534	0.396695	0.371735
ENSG00000143570	11257	5579	0.391762	0.352062
ENSG00000143578	1586	6871	0.383783	0.372188
ENSG00000143543	11943	4252	0.416445	0.39872
ENSG00000143545	8202	7747	0.367339	0.334021
ENSG00000177954	8555	9773	0.384333	0.347965
ENSG00000143549	12880	4867	0.388536	0.359289
ENSG00000143612	12575	1336	0.399654	0.366728
ENSG00000143569	12305	453	0.368364	0.328425
ENSG00000143575	10535	2601	0.409936	0.38023
ENSG00000143515	9498	10341	0.388736	0.35155
ENSG00000160712	8442	11335	0.382414	0.376232
ENSG00000169291	5161	10540	0.3759	0.325703
ENSG00000160714	11135	11	0.371385	0.332084
ENSG00000160710	12986	2955	0.387819	0.366245
ENSG00000163344	6757	6942	0.405225	0.370118
ENSG00000163346	12534	8809	0.378817	0.356372
ENSG00000271380	1822	7827	0.396375	0.362532
ENSG00000163348	10539	514	0.381282	0.367598
ENSG00000160691	11915	6572	0.383565	0.3835
ENSG00000173207	592	5572	0.363226	0.335004
ENSG00000160688	5764	1278	0.413222	0.376483
ENSG00000160685	10674	9500	0.409625	0.412545
ENSG00000143537	10788	9475	0.386574	0.359274
ENSG00000169242	7875	11983	0.368376	0.334718
ENSG00000169241	5849	7086	0.408114	0.372899
ENSG00000179085	1868	7344	0.412253	0.366642
ENSG00000163463	9402	3567	0.408376	0.389844
ENSG00000273088	8925	6093	0.398978	0.382418
ENSG00000185499	6097	12716	0.398028	0.404083
ENSG00000231064	1020	7431	0.335923	0.322836
ENSG00000169231	6955	9195	0.378459	0.356368
ENSG00000173171	4270	2156	0.399853	0.353192
ENSG00000236675	1061	3483	0.403884	0.373271
ENSG00000177628	9040	6554	0.385855	0.362915
ENSG00000160767	5106	5146	0.3793	0.36181
ENSG00000116521	9241	1825	0.425329	0.42636
ENSG00000176444	9098	4049	0.389533	0.375185
ENSG00000143630	302	9267	0.376001	0.354488
ENSG00000160752	11103	5722	0.372146	0.331262
ENSG00000225855	8450	5369	0.381646	0.345865
ENSG00000160753	6639	4972	0.378985	0.348123
ENSG00000116539	11525	6545	0.42437	0.411329
ENSG00000125459	4952	5192	0.366366	0.33844
ENSG00000246203	5902	1800	0.371761	0.346176
ENSG00000163374	11444	785	0.376715	0.329998
ENSG00000132676	11304	110	0.397313	0.362
ENSG00000203761	1947	4511	0.355687	0.325455
ENSG00000116580	10687	1061	0.374724	0.340786
ENSG00000132718	6170	10497	0.379644	0.336725
ENSG00000143622	6723	4218	0.397861	0.377526
ENSG00000132680	9758	6551	0.400986	0.366328
ENSG00000116584	10944	7723	0.406747	0.393984
ENSG00000163479	12637	4580	0.412297	0.384441
ENSG00000160803	8347	3048	0.367617	0.3591
ENSG00000116586	5527	5535	0.418317	0.389262
ENSG00000160789	12037	11347	0.380746	0.328843
ENSG00000196189	6637	11678	0.417306	0.41482
ENSG00000160785	8329	6522	0.397032	0.356224
ENSG00000160783	7089	3274	0.392464	0.365487
ENSG00000260238	4184	2001	0.377268	0.350169
ENSG00000198952	12064	3945	0.356759	0.328208
ENSG00000163472	3900	6927	0.396413	0.362308
ENSG00000198715	6890	8456	0.365316	0.331207
ENSG00000163468	12593	4301	0.399479	0.359188
ENSG00000116604	11380	7413	0.396492	0.360831
ENSG00000163382	8387	6019	0.42042	0.419781
ENSG00000160818	5631	7646	0.376735	0.33594
ENSG00000132688	9644	12442	0.371949	0.337214
ENSG00000143319	6964	724	0.358343	0.318894
ENSG00000143303	5481	1819	0.395222	0.392972
ENSG00000143314	7423	5499	0.414089	0.376916
ENSG00000143321	12763	4190	0.392753	0.338969
ENSG00000143294	9013	49	0.385099	0.364834
ENSG00000187800	4030	11480	0.39841	0.344397
ENSG00000132694	10695	4888	0.389731	0.370756
ENSG00000117036	6409	5258	0.368575	0.336652
ENSG00000183853	7703	11233	0.396487	0.377142
ENSG00000163563	3809	12459	0.401099	0.392053
ENSG00000163565	11427	11022	0.395567	0.346173
ENSG00000162706	3064	12562	0.362366	0.343527
ENSG00000213088	5443	13018	0.352856	0.270915
ENSG00000158716	3724	9892	0.402978	0.38923
ENSG00000158714	2166	11143	0.345739	0.287672
ENSG00000158710	12881	10660	0.417675	0.398203
ENSG00000143315	1567	2062	0.36585	0.357072
ENSG00000162729	8482	7717	0.388734	0.389019
ENSG00000018625	2781	12875	0.375906	0.341669
ENSG00000162734	12247	8749	0.390408	0.352013
ENSG00000132716	12607	808	0.394937	0.355483
ENSG00000258465	11615	2227	0.388903	0.35839
ENSG00000162735	10826	988	0.381213	0.357173
ENSG00000122218	12836	1314	0.390614	0.362468
ENSG00000162736	11987	1998	0.390361	0.376923
ENSG00000162738	2656	10364	0.394158	0.332803
ENSG00000066294	3618	12254	0.383416	0.352195
ENSG00000213080	1953	4765	0.357461	0.33067
ENSG00000158769	11465	9251	0.393928	0.374844
ENSG00000270149	9190	9613	0.394331	0.381984
ENSG00000215845	5364	10370	0.38714	0.357893
ENSG00000158773	9608	3066	0.398222	0.371388
ENSG00000186517	6565	10033	0.393633	0.372501
ENSG00000143256	5605	6376	0.389286	0.351225
ENSG00000158793	8757	509	0.382881	0.384155
ENSG00000158796	8425	93	0.378058	0.353063
ENSG00000143222	11139	3194	0.407454	0.37618
ENSG00000143258	6066	2194	0.391289	0.364558
ENSG00000158850	8008	4450	0.384781	0.386117
ENSG00000143224	3978	5276	0.390512	0.38057
ENSG00000158859	5747	13039	0.347296	0.316739
ENSG00000158864	12053	2822	0.400112	0.3505
ENSG00000158869	6695	12682	0.390861	0.345015
ENSG00000158882	3486	5048	0.36544	0.317022
ENSG00000158887	1128	11813	0.311594	0.286666
ENSG00000143252	11728	927	0.369803	0.329441
ENSG00000143226	7183	12481	0.386336	0.362913
ENSG00000173110	3689	12948	0.333169	0.294624
ENSG00000203747	7652	12959	0.377355	0.341429
ENSG00000244682	3397	12733	0.324814	0.28475
ENSG00000225217	2542	12994	0.302217	0.279341
ENSG00000072694	3781	12634	0.336175	0.287094
ENSG00000081721	1595	338	0.3478	0.332902
ENSG00000118217	10737	4126	0.404177	0.372047
ENSG00000162745	3918	12573	0.386152	0.359928
ENSG00000239887	866	10622	0.361487	0.342805
ENSG00000152332	11707	6079	0.414555	0.37701
ENSG00000117143	8610	10034	0.368136	0.345809
ENSG00000162733	8331	12028	0.392715	0.362413
ENSG00000132196	1666	7595	0.336739	0.317276
ENSG00000143248	11335	12797	0.361774	0.309126
ENSG00000185630	9391	10717	0.383085	0.332451
ENSG00000143198	10604	7117	0.38308	0.334566
ENSG00000143149	11872	5991	0.366429	0.337962
ENSG00000143183	10632	1646	0.40488	0.367408
ENSG00000143179	4574	7644	0.372155	0.332014
ENSG00000215835	2864	2060	0.341692	0.29972
ENSG00000143157	9981	1446	0.371626	0.330584
ENSG00000152382	1774	1699	0.379815	0.368749
ENSG00000143190	6840	6197	0.382727	0.339397
ENSG00000143162	12054	8301	0.374298	0.356254
ENSG00000198771	5579	9367	0.363832	0.336215
ENSG00000197965	11636	7398	0.369748	0.339404
ENSG00000143158	9340	6359	0.397786	0.372078
ENSG00000224837	1801	7297	0.378674	0.337618
ENSG00000143164	11505	2174	0.38469	0.363041
ENSG00000143147	1663	9833	0.375819	0.34542
ENSG00000143155	7733	1186	0.39484	0.373788
ENSG00000213064	11137	5131	0.371629	0.356597
ENSG00000143196	6816	13049	0.374438	0.337486
ENSG00000143153	9980	12047	0.377168	0.330344
ENSG00000143156	3796	7108	0.366029	0.360062
ENSG00000117475	3958	3058	0.400572	0.385622
ENSG00000117479	4757	10426	0.354595	0.318063
ENSG00000174175	1165	12615	0.370119	0.35242
ENSG00000188404	5602	12707	0.409421	0.361125
ENSG00000000460	991	856	0.374814	0.319351
ENSG00000000457	4627	672	0.35231	0.331348
ENSG00000075945	7293	2746	0.390669	0.358764
ENSG00000120370	864	4618	0.370565	0.335962
ENSG00000116132	5847	12569	0.366874	0.310704
ENSG00000094963	8778	12789	0.335102	0.280744
ENSG00000117523	12703	5047	0.3984	0.375883
ENSG00000233328	4592	8766	0.395936	0.366824
ENSG00000117533	6004	3931	0.398176	0.389383
ENSG00000010165	6007	987	0.362854	0.336749
ENSG00000197959	1245	9759	0.381619	0.353265
ENSG00000135845	5275	1382	0.352975	0.29949
ENSG00000094975	8066	5702	0.401986	0.395001
ENSG00000117592	12778	8454	0.39466	0.345961
ENSG00000076321	3648	2487	0.408003	0.374712
ENSG00000117593	3169	3626	0.377782	0.342466
ENSG00000234741	11066	10089	0.389462	0.347728
ENSG00000185278	6498	8374	0.412431	0.384446
ENSG00000135870	8913	5660	0.387569	0.388312
ENSG00000152061	9378	6009	0.381974	0.346943
ENSG00000116161	8453	6898	0.373434	0.338612
ENSG00000120333	5519	229	0.366277	0.340954
ENSG00000235750	9268	10956	0.375469	0.338827
ENSG00000143207	8447	522	0.392502	0.387242
ENSG00000120341	3180	10764	0.356507	0.3186
ENSG00000242193	4111	8714	0.366136	0.30671
ENSG00000254154	4207	10069	0.362455	0.325418
ENSG00000075391	6602	9431	0.377888	0.336053
ENSG00000116194	3122	12427	0.38283	0.34768
ENSG00000116191	6247	10774	0.386887	0.350937
ENSG00000116199	10120	3474	0.405822	0.375667
ENSG00000186283	6927	4314	0.364211	0.331103
ENSG00000143322	6387	7039	0.367797	0.31909
ENSG00000057252	8806	7558	0.391158	0.363982
ENSG00000169905	10175	3472	0.374721	0.331362
ENSG00000143337	11147	4950	0.426071	0.420808
ENSG00000135837	10140	6083	0.421993	0.403897
ENSG00000116260	11764	9780	0.391822	0.359162
ENSG00000230124	6844	230	0.356575	0.318671
ENSG00000143324	6967	5474	0.406915	0.388511
ENSG00000135835	398	7252	0.369794	0.332533
ENSG00000243155	31	260	0.334238	0.277975
ENSG00000135823	7752	979	0.369188	0.35229
ENSG00000153029	6641	5859	0.378636	0.327933
ENSG00000162783	6438	10834	0.346033	0.318102
ENSG00000135821	13048	11912	0.376782	0.341302
ENSG00000135828	4211	6720	0.403772	0.396711
ENSG00000143333	2760	12947	0.335862	0.271458
ENSG00000135838	4312	11621	0.390745	0.357361
ENSG00000135829	12566	869	0.386649	0.347076
ENSG00000135862	10702	11078	0.397533	0.373958
ENSG00000116701	5055	12259	0.394604	0.398554
ENSG00000116698	11717	708	0.379612	0.372606
ENSG00000162704	12366	6331	0.402183	0.368079
ENSG00000143344	7812	10700	0.37428	0.332924
ENSG00000198860	4480	3937	0.394224	0.380632
ENSG00000116667	9478	10159	0.349903	0.298964
ENSG00000116406	9269	8262	0.414831	0.420289
ENSG00000135842	10249	12575	0.408427	0.395685
ENSG00000121481	2394	2189	0.396974	0.382983
ENSG00000121486	5022	4455	0.383446	0.379486
ENSG00000116668	480	2643	0.384019	0.368202
ENSG00000116679	12527	9882	0.382342	0.352956
ENSG00000143341	3752	12668	0.383367	0.342979
ENSG00000116690	3107	10985	0.30496	0.283364
ENSG00000047410	12519	4978	0.396297	0.358271
ENSG00000157181	6015	2602	0.38382	0.363248
ENSG00000073756	3786	13055	0.374408	0.385924
ENSG00000116711	1214	10588	0.392789	0.42244
ENSG00000090104	5821	13064	0.330643	0.288756
ENSG00000283795	5172	7222	0.366387	0.319288
ENSG00000231767	10967	8125	0.381153	0.338459
ENSG00000116741	9202	12977	0.368065	0.361607
ENSG00000116750	6061	1959	0.39955	0.380587
ENSG00000272579	702	7154	0.368144	0.327778
ENSG00000116747	8929	3987	0.41033	0.387125
ENSG00000134371	7468	3378	0.423066	0.413603
ENSG00000000971	9068	12295	0.360557	0.331762
ENSG00000177888	3471	6370	0.416019	0.401494
ENSG00000213047	2828	7185	0.39591	0.384525
ENSG00000151414	10469	9249	0.415984	0.412002
ENSG00000081237	7650	12158	0.409451	0.380772
ENSG00000162702	4063	7071	0.385908	0.358526
ENSG00000118197	3473	1358	0.374962	0.350229
ENSG00000118200	6971	7941	0.403502	0.362767
ENSG00000116852	4352	11147	0.39091	0.333886
ENSG00000116857	8790	5993	0.375223	0.346297
ENSG00000174307	5864	11686	0.380361	0.336995
ENSG00000159176	12374	10081	0.391606	0.360749
ENSG00000134369	7144	10856	0.370757	0.348517
ENSG00000198700	10870	218	0.376029	0.353189
ENSG00000198892	2009	9573	0.387925	0.334619
ENSG00000223774	2001	12553	0.374878	0.328231
ENSG00000163431	8174	12833	0.373575	0.322414
ENSG00000134375	8247	5368	0.40265	0.372908
ENSG00000176393	10447	5142	0.387261	0.337497
ENSG00000143862	8709	2393	0.392032	0.367886
ENSG00000236439	8974	10032	0.384162	0.35421
ENSG00000077157	11358	11561	0.401215	0.361233
ENSG00000117139	9493	5025	0.393076	0.382722
ENSG00000183155	1145	1600	0.374725	0.313301
ENSG00000117153	7825	136	0.353161	0.326473
ENSG00000159346	12299	3324	0.371447	0.329522
ENSG00000159348	9611	3165	0.371655	0.33203
ENSG00000163444	7250	120	0.361875	0.321452
ENSG00000133048	7077	13121	0.327626	0.270941
ENSG00000159388	12322	11729	0.337054	0.299708
ENSG00000122176	9012	12317	0.363779	0.310453
ENSG00000188783	10117	13014	0.388698	0.336682
ENSG00000058668	12226	10734	0.401994	0.376289
ENSG00000257315	12595	3256	0.41596	0.40283
ENSG00000058673	12729	3004	0.416257	0.403
ENSG00000182004	1925	3586	0.399942	0.369755
ENSG00000143842	6415	10286	0.383904	0.334526
ENSG00000143845	3987	11223	0.377432	0.366866
ENSG00000143850	5283	11546	0.375759	0.337441
ENSG00000158615	11256	7494	0.399418	0.379823
ENSG00000133056	6962	10449	0.373235	0.325108
ENSG00000198625	10590	6740	0.389128	0.358631
ENSG00000170382	896	11631	0.378853	0.35187
ENSG00000163531	7084	12165	0.384829	0.350565
ENSG00000117222	4983	681	0.367977	0.352362
ENSG00000133059	6480	3977	0.384334	0.360734
ENSG00000117266	5598	10998	0.38167	0.33614
ENSG00000158711	10402	6410	0.420174	0.401743
ENSG00000069275	12832	3480	0.40822	0.404627
ENSG00000117280	7031	7385	0.354889	0.313081
ENSG00000133065	7935	8991	0.391872	0.347099
ENSG00000266028	8657	7708	0.391604	0.35292
ENSG00000266094	7797	9412	0.386895	0.341648
ENSG00000143486	10084	448	0.386161	0.328907
ENSG00000143479	1200	10280	0.350051	0.300694
ENSG00000224114	1241	12824	0.293045	0.235758
ENSG00000162889	12211	7246	0.409491	0.390927
ENSG00000162894	3797	12469	0.421069	0.420245
ENSG00000180667	3917	8933	0.381439	0.34584
ENSG00000123836	6548	10483	0.368908	0.346057
ENSG00000196352	10813	12142	0.374112	0.338133
ENSG00000117335	12854	7945	0.420606	0.406324
ENSG00000203709	5107	12321	0.35683	0.327204
ENSG00000174059	9277	12314	0.369805	0.302922
ENSG00000076356	6847	11268	0.379506	0.335567
ENSG00000196878	5416	12610	0.414153	0.418796
ENSG00000123689	4791	13050	0.355467	0.318892
ENSG00000009790	4332	10243	0.393059	0.353887
ENSG00000117597	4022	3596	0.380326	0.35554
ENSG00000117625	9460	4706	0.406994	0.371944
ENSG00000082512	5999	10222	0.403143	0.368314
ENSG00000170385	7517	10710	0.38585	0.378908
ENSG00000123684	11166	7888	0.410884	0.419516
ENSG00000143493	2825	4179	0.363717	0.321658
ENSG00000220749	10759	9069	0.386624	0.34903
ENSG00000066027	11231	5517	0.384827	0.368464
ENSG00000117691	7075	7207	0.408211	0.381477
ENSG00000162772	6942	13022	0.334923	0.304873
ENSG00000117697	4005	1025	0.377662	0.346236
ENSG00000203705	2044	2571	0.370995	0.333527
ENSG00000162769	1647	6721	0.368395	0.323476
ENSG00000174606	6430	3178	0.405049	0.381179
ENSG00000136643	5175	1592	0.377746	0.351369
ENSG00000143499	6460	5403	0.371972	0.327402
ENSG00000152104	6698	10016	0.385871	0.345698
ENSG00000136636	8553	5849	0.384089	0.359324
ENSG00000092978	1477	1540	0.385106	0.357099
ENSG00000067533	3196	4411	0.390372	0.357429
ENSG00000092969	3129	12445	0.365819	0.3562
ENSG00000143353	3530	6488	0.378953	0.318725
ENSG00000215817	113	1393	0.371757	0.35887
ENSG00000136628	11994	4851	0.388559	0.371414
ENSG00000162813	4043	2740	0.369026	0.350573
ENSG00000232134	1527	6733	0.361656	0.296154
ENSG00000067704	11711	1906	0.390845	0.369574
ENSG00000218283	12062	3307	0.395963	0.390654
ENSG00000118873	8761	1530	0.414813	0.385233
ENSG00000116141	2662	6681	0.369769	0.311659
ENSG00000162817	8947	11291	0.369994	0.339675
ENSG00000117791	6151	8321	0.368961	0.322652
ENSG00000186205	5088	11482	0.380628	0.347093
ENSG00000136630	2063	12059	0.386938	0.351463
ENSG00000143507	1330	10135	0.340521	0.304012
ENSG00000272750	632	669	0.357066	0.3201
ENSG00000154305	11475	2511	0.396806	0.367628
ENSG00000186063	5784	4460	0.383181	0.370923
ENSG00000162819	8455	3936	0.399029	0.410398
ENSG00000154309	1190	7224	0.381448	0.374271
ENSG00000187554	1840	11210	0.39457	0.38563
ENSG00000162909	12756	6941	0.37008	0.322024
ENSG00000143514	8137	5783	0.385871	0.346461
ENSG00000272645	2023	9594	0.359477	0.34473
ENSG00000185495	587	9789	0.287882	0.27566
ENSG00000143756	7052	1692	0.411083	0.389372
ENSG00000143753	10113	6041	0.391754	0.372914
ENSG00000143748	3492	303	0.372468	0.333108
ENSG00000143771	6969	3100	0.369848	0.354594
ENSG00000162923	12533	2903	0.411975	0.378619
ENSG00000143815	10182	8323	0.415627	0.418783
ENSG00000154380	10706	9660	0.382441	0.32902
ENSG00000143742	12032	5103	0.40008	0.348744
ENSG00000143819	10597	10008	0.369792	0.352231
ENSG00000196187	11067	10339	0.397464	0.385897
ENSG00000255835	4993	4125	0.382928	0.349041
ENSG00000143811	10430	1661	0.391371	0.352668
ENSG00000143751	5319	6962	0.386294	0.366094
ENSG00000163041	7804	8021	0.356856	0.336611
ENSG00000182827	8895	3865	0.411789	0.392937
ENSG00000143799	12179	5388	0.390635	0.354473
ENSG00000143772	10036	9767	0.400779	0.361279
ENSG00000143801	3079	4136	0.342875	0.296477
ENSG00000163050	10719	8669	0.381698	0.319815
ENSG00000143776	9995	7421	0.390806	0.352292
ENSG00000181450	358	5986	0.417877	0.4041
ENSG00000081692	3602	5135	0.395792	0.379023
ENSG00000143740	7482	2316	0.40741	0.385944
ENSG00000143761	13026	2272	0.42692	0.382486
ENSG00000143793	2276	4361	0.407169	0.379346
ENSG00000162910	4915	5980	0.409011	0.389148
ENSG00000143774	12611	8318	0.4063	0.355894
ENSG00000181873	1346	3928	0.33349	0.282234
ENSG00000154358	7823	12299	0.381626	0.334896
ENSG00000154370	5300	3130	0.397323	0.399771
ENSG00000168159	11624	5219	0.404972	0.3778
ENSG00000234975	12035	11254	0.385824	0.351284
ENSG00000116574	7535	11569	0.342835	0.306122
ENSG00000168118	8042	2817	0.378342	0.346391
ENSG00000154429	2961	7898	0.386396	0.373264
ENSG00000069248	9127	177	0.385297	0.368059
ENSG00000135776	3832	2688	0.375285	0.362323
ENSG00000135801	4769	999	0.365054	0.333741
ENSG00000135763	829	7742	0.371323	0.344734
ENSG00000224407	4730	6882	0.369402	0.344527
ENSG00000143641	11652	8035	0.381653	0.358856
ENSG00000135775	6424	441	0.379556	0.319835
ENSG00000135744	3173	12893	0.346583	0.303062
ENSG00000119280	7910	9855	0.372348	0.32724
ENSG00000143643	3991	4343	0.383237	0.370993
ENSG00000173409	2197	2178	0.383007	0.351233
ENSG00000182118	2790	10110	0.365128	0.319776
ENSG00000143633	1202	1374	0.37523	0.340288
ENSG00000116906	9593	471	0.358916	0.344163
ENSG00000116903	3876	3849	0.400036	0.387763
ENSG00000010072	913	1118	0.37011	0.352794
ENSG00000135766	11037	7288	0.401536	0.398193
ENSG00000116918	7922	3648	0.391422	0.381098
ENSG00000270106	1243	5544	0.378131	0.369504
ENSG00000162946	874	8686	0.3673	0.3332
ENSG00000116991	7140	11272	0.383872	0.361354
ENSG00000135778	6815	2271	0.323035	0.279117
ENSG00000135749	3547	8264	0.395401	0.348318
ENSG00000235605	5745	10310	0.378177	0.337823
ENSG00000236358	1819	9693	0.381974	0.35494
ENSG00000168275	1333	5214	0.396369	0.350175
ENSG00000059588	7718	9917	0.391529	0.337526
ENSG00000228830	8494	7725	0.330634	0.290543
ENSG00000168264	12481	6514	0.340685	0.303599
ENSG00000173726	12429	4337	0.400555	0.378196
ENSG00000188739	6322	412	0.384929	0.344966
ENSG00000054267	11438	911	0.41683	0.404669
ENSG00000152904	5776	600	0.371448	0.360629
ENSG00000116957	3856	145	0.335543	0.301687
ENSG00000162885	459	7287	0.366949	0.322958
ENSG00000143669	9172	8367	0.404509	0.374803
ENSG00000116962	10098	12585	0.378443	0.340717
ENSG00000077585	3353	9341	0.349889	0.314093
ENSG00000086619	4923	7299	0.389839	0.367275
ENSG00000244457	3370	8568	0.382095	0.354212
ENSG00000186197	3836	8551	0.380056	0.35425
ENSG00000116977	11979	3500	0.376322	0.320206
ENSG00000119285	10650	2339	0.404385	0.402644
ENSG00000116984	10346	7152	0.415847	0.39008
ENSG00000237991	4183	8902	0.397081	0.349349
ENSG00000228818	533	1498	0.383553	0.34504
ENSG00000091483	9626	4959	0.407085	0.381093
ENSG00000117009	2782	9871	0.367411	0.351499
ENSG00000203668	2695	8065	0.379659	0.347341
ENSG00000054277	2689	8836	0.371303	0.336393
ENSG00000143702	6389	8018	0.429736	0.439911
ENSG00000054282	5394	330	0.353044	0.310496
ENSG00000117020	9221	8804	0.413786	0.390046
ENSG00000179456	7498	7057	0.364781	0.334356
ENSG00000035687	8780	2855	0.392032	0.365323
ENSG00000121644	7822	2382	0.399463	0.376909
ENSG00000203667	11379	6330	0.396319	0.35826
ENSG00000153187	13077	711	0.394564	0.363934
ENSG00000203666	1262	8366	0.324421	0.278924
ENSG00000185420	1199	4055	0.365333	0.346208
ENSG00000162851	1465	3012	0.387216	0.375694
ENSG00000162852	7593	5303	0.390992	0.358108
ENSG00000143653	8059	7372	0.362966	0.325523
ENSG00000153207	9537	4805	0.408961	0.395255
ENSG00000259865	678	10616	0.327174	0.304725
ENSG00000227671	5663	9635	0.416453	0.3916
ENSG00000162714	7022	4776	0.371962	0.322191
ENSG00000175137	8120	4512	0.375891	0.356794
ENSG00000171161	7448	3653	0.380658	0.356977
ENSG00000171163	6908	9981	0.389176	0.387083
ENSG00000015171	11120	3261	0.428887	0.417534
ENSG00000151240	5896	8132	0.392124	0.335931
ENSG00000107929	11214	1142	0.403177	0.415855
ENSG00000107937	8725	3417	0.387799	0.361002
ENSG00000067064	10414	10793	0.372485	0.351038
ENSG00000047056	7185	1977	0.371713	0.345329
ENSG00000067057	9525	10874	0.372352	0.338951
ENSG00000237399	3084	3029	0.332352	0.298572
ENSG00000107959	11458	2991	0.348387	0.316432
ENSG00000067082	12555	11612	0.375055	0.349084
ENSG00000187134	6146	12395	0.349292	0.31532
ENSG00000151632	3827	12639	0.344857	0.319907
ENSG00000196139	6255	12514	0.360284	0.321785
ENSG00000173848	8623	10451	0.366597	0.348536
ENSG00000196372	4660	7980	0.37226	0.327585
ENSG00000108021	9566	5939	0.404891	0.387196
ENSG00000057608	12867	2094	0.393913	0.369787
ENSG00000134461	25	958	0.326472	0.297342
ENSG00000134452	11298	117	0.353935	0.325728
ENSG00000232807	3298	2931	0.397287	0.357243
ENSG00000134470	1917	9757	0.365883	0.322499
ENSG00000134453	11303	548	0.362748	0.320249
ENSG00000170525	11516	12698	0.374571	0.329581
ENSG00000198879	4133	9999	0.374345	0.331954
ENSG00000123243	8343	12759	0.386163	0.364331
ENSG00000151657	2072	224	0.369573	0.329033
ENSG00000165629	12249	4793	0.415303	0.389483
ENSG00000165632	2372	1420	0.375279	0.353191
ENSG00000107485	2753	11585	0.397232	0.389407
ENSG00000048740	10563	10039	0.415172	0.388025
ENSG00000148429	4982	5531	0.38116	0.340545
ENSG00000134463	4293	11844	0.355255	0.327414
ENSG00000148426	773	9262	0.387033	0.332441
ENSG00000151461	9518	1864	0.395594	0.359076
ENSG00000181192	7433	7118	0.400977	0.367975
ENSG00000065665	1910	2957	0.355929	0.30929
ENSG00000165609	8863	1531	0.376734	0.338009
ENSG00000228302	215	381	0.361156	0.315705
ENSG00000151465	9033	1285	0.38838	0.363043
ENSG00000183049	7292	11007	0.371529	0.361135
ENSG00000151468	5167	12619	0.360943	0.334199
ENSG00000123240	12097	8317	0.369907	0.321463
ENSG00000107537	6561	7508	0.368364	0.323578
ENSG00000086475	7951	242	0.359704	0.32117
ENSG00000165626	3152	7262	0.367221	0.315815
ENSG00000165630	2914	278	0.363448	0.348911
ENSG00000282246	2920	50	0.333297	0.304669
ENSG00000239665	7704	6894	0.378685	0.341293
ENSG00000151474	7224	8888	0.367107	0.336269
ENSG00000065809	10893	9538	0.376261	0.348362
ENSG00000284024	368	1328	0.362696	0.319463
ENSG00000187522	3719	643	0.371418	0.339957
ENSG00000152457	935	1353	0.380428	0.362266
ENSG00000152464	1385	309	0.367044	0.325909
ENSG00000152465	5883	3598	0.365599	0.336963
ENSG00000148468	5193	9001	0.356897	0.307396
ENSG00000077943	4716	12735	0.360629	0.339925
ENSG00000148481	4512	1204	0.37814	0.35364
ENSG00000165983	2644	5712	0.395215	0.398253
ENSG00000148484	10380	6539	0.366045	0.339437
ENSG00000107611	2112	11601	0.392624	0.35052
ENSG00000107614	235	4184	0.378179	0.345872
ENSG00000229124	12416	12049	0.377418	0.359795
ENSG00000234961	12423	10886	0.393442	0.362034
ENSG00000026025	13081	10695	0.397082	0.369225
ENSG00000136738	4566	1333	0.392647	0.370017
ENSG00000260314	8267	12818	0.371119	0.3241
ENSG00000165995	1034	10326	0.365919	0.32087
ENSG00000241058	2413	4937	0.363539	0.330099
ENSG00000165997	6307	10653	0.39586	0.368703
ENSG00000120594	9804	11206	0.402399	0.401997
ENSG00000078114	6714	11855	0.385496	0.358848
ENSG00000078403	8134	2712	0.408874	0.39562
ENSG00000136770	6035	4258	0.363236	0.33007
ENSG00000148444	7480	2720	0.373788	0.327367
ENSG00000269897	7903	1254	0.392603	0.369625
ENSG00000168283	8865	5969	0.409047	0.409355
ENSG00000150867	9368	7103	0.370566	0.332203
ENSG00000148450	4992	6925	0.405538	0.350525
ENSG00000229932	4278	7775	0.405802	0.37589
ENSG00000165312	4711	8496	0.3447	0.310427
ENSG00000120549	8843	10757	0.373114	0.34033
ENSG00000107863	10342	7276	0.37961	0.357654
ENSG00000077420	5781	11279	0.391366	0.388823
ENSG00000136754	10751	930	0.411391	0.390951
ENSG00000107890	1273	6199	0.388012	0.351881
ENSG00000136758	12420	397	0.420553	0.392753
ENSG00000120539	817	5924	0.343586	0.321249
ENSG00000107897	7323	4692	0.41167	0.385061
ENSG00000099246	11271	3339	0.416317	0.403002
ENSG00000150054	4959	10650	0.382611	0.3738
ENSG00000254635	4077	4577	0.344018	0.298173
ENSG00000095787	12701	715	0.416488	0.380897
ENSG00000229605	2791	9527	0.39895	0.390583
ENSG00000224597	5474	3982	0.360886	0.338632
ENSG00000197321	11206	10809	0.409664	0.405966
ENSG00000165757	8622	12251	0.38357	0.356335
ENSG00000107951	4086	591	0.35967	0.345587
ENSG00000107968	4814	11355	0.377112	0.357354
ENSG00000183621	2759	5164	0.390937	0.392235
ENSG00000148516	8480	9968	0.424721	0.420949
ENSG00000165322	7916	5830	0.404493	0.400617
ENSG00000170759	12559	6304	0.427203	0.40089
ENSG00000217094	4238	7405	0.3822	0.34075
ENSG00000120616	8597	972	0.393635	0.360257
ENSG00000216937	677	2263	0.325782	0.296538
ENSG00000150093	12762	10478	0.415127	0.403025
ENSG00000099250	10456	11701	0.390607	0.357995
ENSG00000148498	8224	7662	0.381246	0.322573
ENSG00000108094	7345	365	0.414855	0.386325
ENSG00000095794	4697	9938	0.354964	0.319921
ENSG00000108100	11688	1077	0.378878	0.356081
ENSG00000177283	1722	11038	0.350781	0.315546
ENSG00000229644	10382	12865	0.40279	0.368317
ENSG00000198105	3682	7606	0.385944	0.358192
ENSG00000175395	3854	5096	0.416699	0.390183
ENSG00000189180	9414	5624	0.401698	0.3936
ENSG00000075407	5529	4689	0.390342	0.373774
ENSG00000276805	295	9035	0.310664	0.274787
ENSG00000234420	5903	9419	0.410933	0.378215
ENSG00000196693	7199	8561	0.402672	0.390267
ENSG00000165733	9175	565	0.383977	0.345133
ENSG00000169826	7402	8311	0.406704	0.419487
ENSG00000169813	12694	2875	0.384533	0.348101
ENSG00000169740	5648	3807	0.393736	0.369449
ENSG00000107562	10211	12609	0.365028	0.320561
ENSG00000165507	9600	12922	0.341183	0.297971
ENSG00000107551	9814	11959	0.372189	0.339561
ENSG00000165512	6657	4806	0.383343	0.342598
ENSG00000226937	1502	4140	0.392748	0.366182
ENSG00000012779	5824	12558	0.390344	0.38082
ENSG00000165406	9877	5240	0.383058	0.343311
ENSG00000172671	641	2336	0.368722	0.366724
ENSG00000172661	10338	2076	0.338386	0.315814
ENSG00000188234	1546	6004	0.338954	0.330037
ENSG00000265354	7011	3323	0.398006	0.369575
ENSG00000266412	12849	6260	0.399612	0.369791
ENSG00000229927	3005	4456	0.404906	0.384299
ENSG00000272430	637	2986	0.380893	0.363134
ENSG00000165874	1700	1595	0.389683	0.362872
ENSG00000204172	1427	11140	0.304859	0.269079
ENSG00000226964	1113	3657	0.388372	0.373011
ENSG00000265018	118	9504	0.276882	0.267046
ENSG00000107643	7454	2608	0.384116	0.351699
ENSG00000128815	3788	12307	0.413349	0.379429
ENSG00000165633	4007	11168	0.389773	0.364647
ENSG00000204161	3280	11415	0.318748	0.281536
ENSG00000225830	3679	3426	0.387496	0.355358
ENSG00000227345	3967	200	0.376623	0.338647
ENSG00000204152	625	3839	0.350975	0.308347
ENSG00000204149	4796	7338	0.349947	0.336347
ENSG00000099290	11107	1884	0.344324	0.308164
ENSG00000225137	5818	1758	0.383671	0.358149
ENSG00000198964	6609	4892	0.390054	0.35342
ENSG00000226200	278	7290	0.357247	0.32692
ENSG00000177613	7465	2219	0.356353	0.328519
ENSG00000185532	2970	11327	0.409561	0.349913
ENSG00000151151	2454	8853	0.401733	0.394794
ENSG00000122873	3502	6299	0.380384	0.34409
ENSG00000072401	4683	7808	0.397805	0.394509
ENSG00000108064	6980	3974	0.399806	0.385975
ENSG00000122870	1994	11357	0.378608	0.333214
ENSG00000165443	1698	11553	0.364017	0.295621
ENSG00000148541	1695	11374	0.36527	0.316401
ENSG00000108091	10303	5130	0.38774	0.356798
ENSG00000151150	7354	11587	0.38264	0.365418
ENSG00000072422	4379	10164	0.365341	0.321724
ENSG00000150347	9443	11362	0.382525	0.356404
ENSG00000181915	4493	2347	0.357325	0.319756
ENSG00000122877	2437	12928	0.343355	0.299953
ENSG00000148572	5382	4747	0.381143	0.376671
ENSG00000171988	11242	9395	0.418969	0.424325
ENSG00000165476	8049	7942	0.414688	0.40165
ENSG00000213609	6432	7759	0.358931	0.34381
ENSG00000219932	762	9143	0.373224	0.308647
ENSG00000096717	6260	6045	0.404565	0.37867
ENSG00000148634	9434	1892	0.399983	0.382816
ENSG00000108187	2802	7540	0.385535	0.3437
ENSG00000096746	12528	3157	0.371834	0.341349
ENSG00000204130	5907	676	0.407157	0.366158
ENSG00000122912	5337	4421	0.367565	0.344786
ENSG00000060339	10835	2045	0.391683	0.368144
ENSG00000107625	7908	590	0.409953	0.403985
ENSG00000165732	11474	10304	0.413193	0.395705
ENSG00000198954	4963	2499	0.375731	0.364265
ENSG00000122862	11084	12628	0.400015	0.372647
ENSG00000122958	10012	1219	0.391815	0.364204
ENSG00000156502	5147	816	0.36755	0.319454
ENSG00000156515	12198	8404	0.391641	0.348488
ENSG00000099282	6629	10830	0.363418	0.320368
ENSG00000042286	4304	7718	0.364074	0.326599
ENSG00000156521	5125	5632	0.392966	0.359516
ENSG00000229097	3622	6621	0.370039	0.335058
ENSG00000079332	12115	964	0.375894	0.348207
ENSG00000180817	11239	9028	0.37907	0.3631
ENSG00000148730	12779	5031	0.40048	0.374059
ENSG00000107719	4413	11457	0.356843	0.331921
ENSG00000180644	3037	12760	0.40069	0.377343
ENSG00000166224	10034	4479	0.382611	0.342744
ENSG00000166228	7974	8219	0.394055	0.327656
ENSG00000107731	5236	12221	0.36391	0.353524
ENSG00000198246	460	7377	0.37429	0.350005
ENSG00000107738	10865	11158	0.403636	0.40681
ENSG00000107736	3889	12134	0.362734	0.329002
ENSG00000197746	13131	7329	0.388328	0.349047
ENSG00000122863	5025	11364	0.375042	0.332727
ENSG00000107742	8836	12255	0.393692	0.372116
ENSG00000138303	5449	1371	0.364682	0.333109
ENSG00000166295	12265	3195	0.394918	0.388605
ENSG00000269926	9624	12904	0.331691	0.27943
ENSG00000168209	11086	12951	0.340675	0.300902
ENSG00000148719	9705	413	0.397091	0.389836
ENSG00000107745	10042	2234	0.370078	0.338588
ENSG00000156026	4700	4393	0.385209	0.371555
ENSG00000215086	1288	5758	0.348482	0.324799
ENSG00000122884	8148	9312	0.356577	0.320251
ENSG00000122882	5918	92	0.360178	0.313346
ENSG00000138286	7966	32	0.370577	0.322001
ENSG00000213551	4972	787	0.357266	0.324487
ENSG00000182180	9906	810	0.386142	0.358932
ENSG00000236756	847	1963	0.348472	0.314474
ENSG00000156042	842	10767	0.369523	0.339036
ENSG00000233144	815	410	0.380662	0.347764
ENSG00000138279	12387	1050	0.381006	0.360055
ENSG00000107758	10466	1444	0.416048	0.386934
ENSG00000221817	2305	5765	0.37256	0.337231
ENSG00000166348	7121	8704	0.371041	0.334195
ENSG00000172650	650	5100	0.326934	0.324219
ENSG00000242288	1051	4317	0.3487	0.32574
ENSG00000279088	1219	8674	0.34335	0.314023
ENSG00000176986	12411	425	0.381346	0.356689
ENSG00000279689	11544	489	0.385885	0.347974
ENSG00000196968	3414	5491	0.354978	0.316273
ENSG00000172586	4282	3108	0.397338	0.366522
ENSG00000272589	5181	3438	0.384	0.364722
ENSG00000214655	12055	5244	0.409633	0.403153
ENSG00000272916	11073	1008	0.392614	0.386173
ENSG00000166507	8082	2395	0.35896	0.316772
ENSG00000148660	9915	7371	0.404398	0.384117
ENSG00000122861	4141	12393	0.351863	0.30726
ENSG00000035403	12462	10712	0.39638	0.386904
ENSG00000185009	9839	302	0.390548	0.368619
ENSG00000156110	5711	5697	0.371648	0.35034
ENSG00000156650	8096	7532	0.414828	0.390204
ENSG00000156671	8516	6428	0.423418	0.407006
ENSG00000165637	9260	2490	0.373364	0.356485
ENSG00000165644	1205	10099	0.386791	0.343242
ENSG00000165655	3775	11142	0.355207	0.293133
ENSG00000156113	5079	12681	0.3781	0.34857
ENSG00000228748	4743	8127	0.363291	0.311894
ENSG00000151208	8703	10374	0.358646	0.310788
ENSG00000148606	5511	706	0.370998	0.33118
ENSG00000138326	13065	7544	0.401737	0.393128
ENSG00000108175	12200	8690	0.390408	0.37227
ENSG00000108179	10209	10605	0.384042	0.354381
ENSG00000165424	8069	10766	0.38405	0.375968
ENSG00000253626	9339	7367	0.416948	0.386135
ENSG00000225484	3396	7221	0.318074	0.286887
ENSG00000133678	4771	5215	0.375326	0.340972
ENSG00000122359	12775	6051	0.416451	0.399564
ENSG00000122378	9304	9692	0.369192	0.327297
ENSG00000108219	12103	5744	0.373777	0.339565
ENSG00000165678	12784	3755	0.422128	0.396575
ENSG00000107771	9765	6415	0.424021	0.436533
ENSG00000178429	9873	9198	0.361022	0.316992
ENSG00000062650	10239	1233	0.423942	0.39197
ENSG00000107779	5307	6054	0.39208	0.364034
ENSG00000173267	3419	12543	0.377474	0.338252
ENSG00000173269	7743	11354	0.371004	0.337019
ENSG00000273413	4245	12466	0.36698	0.335704
ENSG00000272734	8845	12405	0.365948	0.325819
ENSG00000148671	8106	12582	0.360843	0.322487
ENSG00000148672	12378	3621	0.374084	0.348315
ENSG00000122376	7673	2447	0.379295	0.377309
ENSG00000223482	2609	8445	0.312551	0.282702
ENSG00000107789	2362	4800	0.384684	0.353065
ENSG00000198682	5797	11068	0.362301	0.314476
ENSG00000138138	8808	2360	0.420807	0.413691
ENSG00000171862	12193	6128	0.39509	0.391385
ENSG00000180139	9288	12474	0.358257	0.317011
ENSG00000138134	1534	9237	0.372674	0.329712
ENSG00000107796	9996	12756	0.346134	0.304089
ENSG00000026103	5639	11057	0.387415	0.361203
ENSG00000119922	4833	12288	0.383973	0.35633
ENSG00000119917	6803	12547	0.361733	0.327865
ENSG00000185745	5365	12665	0.361651	0.323298
ENSG00000107798	10923	10629	0.362915	0.330785
ENSG00000152778	5099	8232	0.365991	0.332934
ENSG00000148688	3403	158	0.359107	0.321368
ENSG00000180628	10903	7788	0.393817	0.381768
ENSG00000165338	1449	8155	0.410918	0.401043
ENSG00000119938	3470	12418	0.344377	0.305982
ENSG00000180581	4188	4900	0.379857	0.354775
ENSG00000107854	11174	4202	0.414914	0.411192
ENSG00000095564	10568	9778	0.406519	0.381836
ENSG00000107864	1259	7594	0.386083	0.386261
ENSG00000198060	7914	1460	0.376893	0.373413
ENSG00000119912	7696	3221	0.398327	0.367319
ENSG00000152804	5315	10493	0.378664	0.353331
ENSG00000138190	4137	5740	0.39611	0.394726
ENSG00000138119	10136	11737	0.371976	0.318689
ENSG00000148690	5284	5145	0.368538	0.326577
ENSG00000180764	2883	348	0.368541	0.354384
ENSG00000138193	4341	10202	0.378941	0.341767
ENSG00000173145	2749	6056	0.397997	0.373474
ENSG00000108239	2117	4856	0.369975	0.33803
ENSG00000107438	10989	10973	0.376607	0.336868
ENSG00000095637	9457	12003	0.391524	0.385458
ENSG00000059573	8643	7285	0.384898	0.357832
ENSG00000119977	7525	1543	0.365796	0.326319
ENSG00000138185	7588	9962	0.390304	0.37038
ENSG00000107443	384	3877	0.376265	0.356151
ENSG00000177853	7672	8572	0.422422	0.389169
ENSG00000077147	12693	3138	0.418823	0.41139
ENSG00000155629	6733	11794	0.403495	0.38366
ENSG00000236552	12976	8320	0.414748	0.369447
ENSG00000196233	8542	5260	0.408512	0.397595
ENSG00000213390	4636	5242	0.371997	0.349062
ENSG00000181274	3928	9400	0.397201	0.397095
ENSG00000052749	7309	10412	0.386265	0.360504
ENSG00000171314	10553	6342	0.402385	0.365126
ENSG00000171311	3590	213	0.378938	0.347295
ENSG00000171307	5157	1948	0.377942	0.360907
ENSG00000155229	10877	517	0.383594	0.348453
ENSG00000165886	2309	9686	0.385308	0.354352
ENSG00000249967	825	5482	0.362198	0.331923
ENSG00000155252	7263	4586	0.379965	0.325517
ENSG00000119986	3424	11483	0.365579	0.323092
ENSG00000155254	6147	10505	0.36257	0.328471
ENSG00000155256	8995	3820	0.405102	0.398775
ENSG00000166024	3803	427	0.356548	0.316401
ENSG00000138131	1513	10921	0.348363	0.307201
ENSG00000119943	1616	10594	0.37093	0.338778
ENSG00000107521	11049	2274	0.376041	0.366228
ENSG00000120053	7756	7971	0.389967	0.365732
ENSG00000155287	8209	4976	0.387704	0.354166
ENSG00000014919	8020	662	0.353799	0.325982
ENSG00000119929	3721	2204	0.349084	0.312697
ENSG00000107554	6385	7350	0.349876	0.321235
ENSG00000107566	7676	3704	0.367548	0.347036
ENSG00000213341	6104	3429	0.415532	0.404537
ENSG00000095485	5295	836	0.328213	0.294857
ENSG00000196072	6638	4463	0.379893	0.358006
ENSG00000099194	9310	12659	0.335849	0.297603
ENSG00000075826	5893	10362	0.36249	0.329861
ENSG00000255339	10542	2742	0.411756	0.366258
ENSG00000166136	10886	3644	0.423772	0.407983
ENSG00000166135	10878	701	0.358143	0.318704
ENSG00000119906	8426	5593	0.40557	0.380134
ENSG00000095539	3059	9512	0.404848	0.416795
ENSG00000055950	8785	2099	0.419449	0.400364
ENSG00000107815	1788	4422	0.370845	0.327861
ENSG00000107816	9630	6940	0.394377	0.36549
ENSG00000107819	8819	7976	0.359277	0.312625
ENSG00000166167	5879	1144	0.378365	0.335277
ENSG00000166169	6559	4477	0.402599	0.386565
ENSG00000166171	1393	4600	0.383318	0.319874
ENSG00000107829	9713	4864	0.398143	0.392388
ENSG00000107833	812	7974	0.404121	0.353704
ENSG00000198408	12838	5713	0.392712	0.356742
ENSG00000120029	7576	36	0.330903	0.289735
ENSG00000166189	2676	5036	0.372141	0.357971
ENSG00000198728	10549	6294	0.38934	0.383191
ENSG00000148840	7989	9375	0.387978	0.350267
ENSG00000166197	11101	6416	0.397691	0.364501
ENSG00000107862	11913	1818	0.383816	0.332966
ENSG00000077150	9904	11395	0.390458	0.373765
ENSG00000107872	3389	7615	0.40283	0.369432
ENSG00000107874	7755	2210	0.413886	0.396513
ENSG00000138107	12222	1441	0.420218	0.402222
ENSG00000107882	3952	5028	0.36687	0.333484
ENSG00000171206	11875	6117	0.389553	0.383437
ENSG00000138175	5185	3350	0.363969	0.333027
ENSG00000156398	2522	9530	0.384149	0.36048
ENSG00000166272	11321	5432	0.373863	0.327306
ENSG00000166275	6123	5537	0.356334	0.340808
ENSG00000270316	2591	6802	0.340738	0.315569
ENSG00000148842	10920	2484	0.381901	0.348718
ENSG00000076685	11749	4232	0.396424	0.379812
ENSG00000148835	156	704	0.315352	0.28465
ENSG00000173915	8718	7561	0.396838	0.358883
ENSG00000148843	8435	4783	0.380939	0.348193
ENSG00000138172	5066	10430	0.377502	0.354264
ENSG00000107957	10304	10306	0.37258	0.340989
ENSG00000107960	3491	2753	0.341699	0.308289
ENSG00000065613	11655	6310	0.425219	0.413443
ENSG00000148834	10830	8507	0.397783	0.361213
ENSG00000148841	9112	11527	0.387362	0.386641
ENSG00000108039	10258	1175	0.358488	0.312188
ENSG00000148700	12202	9385	0.408556	0.390893
ENSG00000119950	10619	9811	0.385955	0.349062
ENSG00000119953	6540	906	0.399239	0.373064
ENSG00000138166	5065	12710	0.3363	0.299093
ENSG00000108055	9851	4003	0.412213	0.387155
ENSG00000150593	12162	7745	0.376127	0.371428
ENSG00000214413	8735	4462	0.379274	0.344186
ENSG00000108061	9513	3738	0.43147	0.414941
ENSG00000150594	2659	12704	0.369375	0.330473
ENSG00000119927	4891	9992	0.366712	0.338037
ENSG00000197142	8036	9091	0.374659	0.309932
ENSG00000023041	8531	612	0.374407	0.353691
ENSG00000151532	4399	322	0.370473	0.343441
ENSG00000260917	281	3359	0.344141	0.32089
ENSG00000148737	6738	8036	0.382096	0.332081
ENSG00000165806	5919	8146	0.357371	0.305847
ENSG00000196865	8361	5817	0.417308	0.39949
ENSG00000165813	7106	7674	0.425521	0.402761
ENSG00000169129	5124	11014	0.360786	0.337586
ENSG00000099204	12658	10203	0.390327	0.343782
ENSG00000151553	8312	6430	0.414078	0.401488
ENSG00000165832	2505	5990	0.403205	0.36339
ENSG00000151892	4853	12728	0.366566	0.339275
ENSG00000165868	3885	11244	0.363573	0.330049
ENSG00000187164	7533	9544	0.392081	0.355678
ENSG00000165646	1362	9372	0.371345	0.338334
ENSG00000165650	9250	8655	0.403065	0.377427
ENSG00000107560	5520	5521	0.422382	0.397593
ENSG00000165669	7599	540	0.3725	0.35503
ENSG00000151893	10224	2567	0.396005	0.401049
ENSG00000236058	4394	7635	0.385285	0.345029
ENSG00000107581	12870	5566	0.388041	0.360575
ENSG00000119979	3183	2323	0.379415	0.355295
ENSG00000183605	3600	6617	0.342091	0.298271
ENSG00000165672	12092	5755	0.414412	0.383265
ENSG00000198873	6843	8985	0.354046	0.303624
ENSG00000148908	5244	10313	0.380031	0.352467
ENSG00000151923	11763	751	0.379426	0.360058
ENSG00000151929	8617	11370	0.392061	0.356786
ENSG00000198825	4725	4825	0.376191	0.360962
ENSG00000197771	10450	2053	0.415231	0.383857
ENSG00000107651	8828	697	0.387474	0.377222
ENSG00000220842	12553	9057	0.377571	0.355987
ENSG00000120008	10969	1580	0.38838	0.351572
ENSG00000066468	7839	11968	0.375415	0.350107
ENSG00000107669	6617	2247	0.39556	0.373864
ENSG00000107672	7228	2861	0.372697	0.349342
ENSG00000138162	8524	10176	0.37634	0.342778
ENSG00000107679	9263	7822	0.408482	0.395039
ENSG00000166033	10432	11905	0.380924	0.335263
ENSG00000119965	683	1091	0.379927	0.341255
ENSG00000095574	5858	4282	0.39536	0.381019
ENSG00000196177	7933	8881	0.407206	0.382744
ENSG00000154473	10881	439	0.397912	0.364931
ENSG00000121898	3961	12731	0.377847	0.35484
ENSG00000182022	8341	11120	0.391666	0.37122
ENSG00000065154	10968	8124	0.377158	0.353038
ENSG00000107902	4608	8626	0.379264	0.345502
ENSG00000189319	9698	8351	0.371758	0.332591
ENSG00000258539	2538	3039	0.355113	0.317708
ENSG00000203791	1975	1620	0.358528	0.360176
ENSG00000165660	3692	68	0.379919	0.357686
ENSG00000019995	10000	3043	0.383616	0.351462
ENSG00000273599	470	7845	0.375305	0.352626
ENSG00000175029	11551	1588	0.380092	0.330793
ENSG00000107938	5168	2956	0.386512	0.360656
ENSG00000188690	6567	3707	0.383175	0.335038
ENSG00000107949	8754	1300	0.39105	0.372672
ENSG00000089876	6411	2385	0.357277	0.34202
ENSG00000150760	10031	6235	0.389851	0.34394
ENSG00000132334	7375	10709	0.399384	0.381172
ENSG00000170430	3996	9126	0.366524	0.338342
ENSG00000108010	7571	1148	0.383726	0.360326
ENSG00000175470	8116	860	0.344486	0.31444
ENSG00000176171	8783	9015	0.37761	0.349973
ENSG00000165752	1009	6206	0.378287	0.345523
ENSG00000148814	824	4259	0.348544	0.311259
ENSG00000171813	3717	9329	0.387169	0.370294
ENSG00000068383	7025	6642	0.388428	0.36009
ENSG00000151651	3830	11542	0.393213	0.37755
ENSG00000130640	11510	568	0.375458	0.352377
ENSG00000198546	4154	3395	0.387026	0.360279
ENSG00000283496	2277	3231	0.393463	0.345911
ENSG00000127884	11485	7126	0.423615	0.394304
ENSG00000254536	4463	5703	0.3893	0.390053
ENSG00000148824	6096	6653	0.387859	0.364427
ENSG00000230724	1416	11300	0.326301	0.299854
ENSG00000254559	3402	1378	0.356377	0.302896
ENSG00000177951	10952	1601	0.356964	0.335534
ENSG00000177963	11448	203	0.380122	0.380905
ENSG00000142082	4829	2463	0.39865	0.380879
ENSG00000185627	11860	831	0.403775	0.37146
ENSG00000142102	9548	12697	0.38119	0.363942
ENSG00000185201	12677	12414	0.409739	0.397745
ENSG00000185885	12020	12494	0.386738	0.340153
ENSG00000142089	12639	12423	0.397507	0.356687
ENSG00000185187	7078	10279	0.432386	0.428009
ENSG00000185101	3882	12275	0.428281	0.441893
ENSG00000174915	5485	2735	0.401379	0.363105
ENSG00000023191	12518	4886	0.39948	0.364727
ENSG00000174775	4101	6703	0.405015	0.383673
ENSG00000099849	4740	10771	0.419291	0.433655
ENSG00000070047	9673	3607	0.373233	0.336456
ENSG00000185507	6013	12081	0.373006	0.359545
ENSG00000177042	4579	7693	0.343282	0.294657
ENSG00000177030	6295	4691	0.397125	0.375858
ENSG00000177106	7058	10831	0.398396	0.3859
ENSG00000177156	12530	8173	0.421747	0.399335
ENSG00000177225	9446	4010	0.385172	0.358485
ENSG00000177542	5142	8238	0.402692	0.37939
ENSG00000177595	5216	9377	0.40684	0.378746
ENSG00000177600	13079	9162	0.424662	0.419305
ENSG00000177666	12121	9899	0.401319	0.377358
ENSG00000177685	3216	12191	0.383716	0.333429
ENSG00000255108	5272	10109	0.399519	0.389827
ENSG00000177697	11968	10861	0.375316	0.333728
ENSG00000177700	10848	8651	0.420836	0.377945
ENSG00000214063	7192	10017	0.392275	0.359537
ENSG00000177830	8915	5293	0.400747	0.386535
ENSG00000183020	11563	1527	0.377148	0.35015
ENSG00000078902	10887	4066	0.403752	0.363001
ENSG00000182208	7158	5766	0.404295	0.376207
ENSG00000184545	2879	12402	0.365715	0.358793
ENSG00000235027	6876	11104	0.375181	0.338135
ENSG00000250644	12844	10964	0.398827	0.360505
ENSG00000117984	12969	10550	0.41167	0.407732
ENSG00000283787	3504	11532	0.364367	0.337733
ENSG00000130592	9380	12224	0.397913	0.352906
ENSG00000214026	1724	9648	0.381483	0.364161
ENSG00000130600	5573	13076	0.345236	0.317015
ENSG00000240801	1215	12654	0.359372	0.315664
ENSG00000167244	6447	12996	0.359416	0.346134
ENSG00000110651	12813	8177	0.420069	0.413202
ENSG00000184281	5843	5915	0.412132	0.400135
ENSG00000269821	3425	10281	0.371987	0.335849
ENSG00000053918	6156	11067	0.425376	0.406344
ENSG00000129757	5629	12505	0.343948	0.316658
ENSG00000110628	3945	11961	0.373653	0.343351
ENSG00000205531	12279	103	0.374637	0.332217
ENSG00000110619	9693	4820	0.38645	0.339219
ENSG00000021762	7182	8678	0.369404	0.324138
ENSG00000005801	4575	5907	0.39036	0.367608
ENSG00000110713	11999	2965	0.406517	0.378065
ENSG00000148985	4281	5769	0.388845	0.34417
ENSG00000177105	9278	8435	0.430709	0.420119
ENSG00000167323	11619	3528	0.375929	0.362849
ENSG00000167325	8253	5297	0.374944	0.351847
ENSG00000132109	5251	6158	0.378634	0.338176
ENSG00000167333	2223	3448	0.345629	0.31028
ENSG00000244734	9440	13139	0.320227	0.261482
ENSG00000258659	1532	4714	0.38583	0.339639
ENSG00000258588	2179	5484	0.374695	0.32603
ENSG00000132274	10836	11393	0.373586	0.317918
ENSG00000132256	5482	6381	0.361384	0.326423
ENSG00000051009	9410	4987	0.374969	0.362302
ENSG00000170955	3254	12154	0.390442	0.359677
ENSG00000166311	8268	5959	0.39147	0.37313
ENSG00000166313	8206	7825	0.403936	0.360158
ENSG00000110171	3934	4093	0.374976	0.344636
ENSG00000132254	8905	3571	0.401054	0.401124
ENSG00000132286	7680	607	0.349068	0.312984
ENSG00000179532	5238	10455	0.381588	0.340665
ENSG00000132275	4272	329	0.364814	0.326746
ENSG00000254400	651	6234	0.40401	0.417345
ENSG00000254641	3818	3034	0.388956	0.359951
ENSG00000166333	12298	4601	0.406615	0.398215
ENSG00000166337	12625	3200	0.422963	0.417471
ENSG00000166340	12668	7638	0.378791	0.322724
ENSG00000166341	6855	12144	0.39832	0.369514
ENSG00000158042	5415	4920	0.402898	0.362619
ENSG00000254838	2755	12280	0.438725	0.417907
ENSG00000183801	1550	12068	0.387059	0.330471
ENSG00000166387	6488	9013	0.35805	0.311813
ENSG00000175390	12342	2701	0.385022	0.346714
ENSG00000166402	3214	10334	0.367059	0.324928
ENSG00000166405	2966	10390	0.378186	0.361852
ENSG00000166436	4937	10891	0.367149	0.316138
ENSG00000254665	4534	9468	0.391638	0.364925
ENSG00000166441	13038	8313	0.408057	0.361567
ENSG00000166444	10437	9297	0.389954	0.372013
ENSG00000166452	1335	1762	0.357113	0.328111
ENSG00000175348	9208	2726	0.381063	0.350454
ENSG00000184014	11483	8282	0.417127	0.415345
ENSG00000166471	7094	6214	0.374415	0.349698
ENSG00000205339	12090	6198	0.428752	0.411928
ENSG00000166478	3428	936	0.368457	0.333414
ENSG00000166483	5603	11028	0.364516	0.323225
ENSG00000243964	8002	7970	0.381896	0.358176
ENSG00000239470	7403	9820	0.38439	0.349521
ENSG00000133789	9725	8605	0.387023	0.360374
ENSG00000246273	510	1157	0.365995	0.335714
ENSG00000133812	8857	6661	0.416989	0.415015
ENSG00000148926	6958	13015	0.362702	0.328878
ENSG00000133805	4681	10190	0.366075	0.335891
ENSG00000110315	9674	6890	0.389262	0.382953
ENSG00000133800	5726	12941	0.34821	0.319663
ENSG00000072952	7321	12403	0.397045	0.360118
ENSG00000198730	9979	1321	0.38156	0.336864
ENSG00000110321	13117	1658	0.404657	0.388084
ENSG00000236287	9220	3357	0.402922	0.395732
ENSG00000255351	359	3539	0.384188	0.365608
ENSG00000254598	3068	4625	0.377037	0.361184
ENSG00000110328	3785	11130	0.339838	0.282919
ENSG00000170242	11790	1436	0.41918	0.40907
ENSG00000050165	8483	11979	0.3762	0.338862
ENSG00000133816	9640	12070	0.369933	0.346648
ENSG00000197702	9715	8382	0.404469	0.348437
ENSG00000187079	9651	10798	0.414095	0.369851
ENSG00000133794	5312	10565	0.348128	0.317096
ENSG00000148925	5407	1522	0.391482	0.382609
ENSG00000197601	10664	7556	0.414562	0.408714
ENSG00000262655	7641	12342	0.368945	0.337016
ENSG00000133818	3654	6711	0.368661	0.336271
ENSG00000129083	12338	1094	0.412216	0.403306
ENSG00000256206	10910	670	0.38701	0.37464
ENSG00000129084	11627	1066	0.388111	0.357478
ENSG00000152270	7207	11833	0.396056	0.402167
ENSG00000186104	1965	4719	0.379803	0.346281
ENSG00000110693	3160	11183	0.37591	0.339939
ENSG00000110696	12277	750	0.414174	0.415806
ENSG00000244398	12739	9364	0.397164	0.380939
ENSG00000166689	4323	9913	0.371608	0.318163
ENSG00000110700	12991	7231	0.402446	0.366057
ENSG00000011405	10062	7229	0.424226	0.397515
ENSG00000070081	9907	9747	0.379615	0.352362
ENSG00000129158	3257	2840	0.391779	0.381083
ENSG00000166788	222	535	0.35676	0.327134
ENSG00000212789	1669	3953	0.356453	0.330409
ENSG00000173432	2958	13093	0.300805	0.245304
ENSG00000110756	6330	4595	0.365492	0.331817
ENSG00000110768	7834	531	0.375192	0.348561
ENSG00000134333	12970	10456	0.381441	0.363901
ENSG00000074319	10151	262	0.388817	0.342031
ENSG00000151116	4012	1856	0.391598	0.383456
ENSG00000179119	6175	4226	0.398778	0.374945
ENSG00000177054	2889	5977	0.388241	0.382721
ENSG00000166833	6883	11609	0.361291	0.310353
ENSG00000109854	7135	8610	0.385868	0.371442
ENSG00000185238	1619	1974	0.370075	0.355125
ENSG00000198168	5557	7897	0.382676	0.388163
ENSG00000176971	2052	12622	0.363111	0.312154
ENSG00000205213	6509	10854	0.386875	0.347672
ENSG00000148943	6180	3625	0.371472	0.363504
ENSG00000240036	6040	7507	0.384451	0.355108
ENSG00000224411	6093	10546	0.361345	0.318442
ENSG00000169519	914	1123	0.369134	0.340263
ENSG00000152219	5036	2566	0.382089	0.382619
ENSG00000170946	452	2592	0.380923	0.365164
ENSG00000109911	2772	1239	0.36646	0.318332
ENSG00000049449	9399	7812	0.363907	0.328061
ENSG00000149100	12292	2093	0.409296	0.399728
ENSG00000186714	2380	3092	0.369959	0.363059
ENSG00000060749	6362	5616	0.402796	0.378229
ENSG00000280798	2139	5641	0.370414	0.309796
ENSG00000176148	1762	1504	0.350271	0.295493
ENSG00000176102	5264	526	0.367554	0.315013
ENSG00000110422	12231	9398	0.434159	0.422115
ENSG00000085063	12574	8277	0.371878	0.333246
ENSG00000110429	9476	1553	0.408359	0.393694
ENSG00000135363	4906	10523	0.377346	0.346227
ENSG00000135387	12679	674	0.401797	0.397805
ENSG00000135372	9047	2168	0.379711	0.355031
ENSG00000166016	1573	11593	0.349846	0.310973
ENSG00000121691	12154	10688	0.36589	0.320973
ENSG00000149089	3616	6224	0.334633	0.29242
ENSG00000110435	6070	1633	0.370606	0.334291
ENSG00000026508	11982	10646	0.367546	0.316952
ENSG00000149090	741	12751	0.351794	0.292325
ENSG00000166326	12128	1301	0.403656	0.371168
ENSG00000179241	1581	9673	0.359399	0.310006
ENSG00000110442	6317	1880	0.394085	0.351472
ENSG00000135362	3338	11255	0.364138	0.327863
ENSG00000175104	2674	1802	0.375339	0.344921
ENSG00000166352	743	6534	0.3904	0.38729
ENSG00000166181	11453	236	0.419173	0.410034
ENSG00000052841	11535	1255	0.391983	0.369208
ENSG00000283341	1343	7751	0.351903	0.321347
ENSG00000283375	1417	7514	0.339603	0.298837
ENSG00000149084	10104	9381	0.349715	0.317536
ENSG00000166199	2341	1356	0.346073	0.319614
ENSG00000187479	8109	13040	0.36995	0.326424
ENSG00000254409	4954	13012	0.351534	0.307965
ENSG00000110455	5816	11882	0.334624	0.287898
ENSG00000151348	10079	736	0.348797	0.317449
ENSG00000085117	8887	11260	0.377183	0.360976
ENSG00000157570	5119	12071	0.394222	0.37982
ENSG00000175274	9846	11486	0.371251	0.367377
ENSG00000019485	2450	6985	0.379314	0.334912
ENSG00000181830	5930	7687	0.382196	0.373839
ENSG00000121671	10462	7910	0.375854	0.328343
ENSG00000121653	3706	9508	0.376266	0.356163
ENSG00000121680	4686	4929	0.414616	0.395704
ENSG00000135365	10053	5729	0.405534	0.388421
ENSG00000157613	5502	12572	0.362303	0.35045
ENSG00000149091	9507	7226	0.410003	0.369224
ENSG00000110492	6896	12749	0.373502	0.316581
ENSG00000244313	12758	8463	0.402186	0.356197
ENSG00000110497	7067	833	0.375881	0.324427
ENSG00000175224	11478	559	0.379373	0.347149
ENSG00000175220	12049	5451	0.388176	0.361064
ENSG00000175213	910	2008	0.384471	0.335826
ENSG00000175216	11115	2974	0.381394	0.340405
ENSG00000247675	2453	12033	0.357476	0.327989
ENSG00000134569	2887	12399	0.376915	0.343016
ENSG00000149179	4706	1760	0.384203	0.361282
ENSG00000149182	11986	418	0.398123	0.366057
ENSG00000165912	3734	10175	0.387457	0.353558
ENSG00000134574	6197	7847	0.368963	0.310292
ENSG00000134575	7472	6335	0.370937	0.355208
ENSG00000025434	5637	9897	0.388115	0.362821
ENSG00000110514	11013	2978	0.395078	0.374034
ENSG00000066336	5434	12136	0.408398	0.385539
ENSG00000165915	8777	6177	0.39682	0.395719
ENSG00000165916	11261	4197	0.425241	0.389077
ENSG00000149187	12454	1830	0.392264	0.371239
ENSG00000110536	7685	478	0.395546	0.359369
ENSG00000123444	5212	257	0.361059	0.306191
ENSG00000213619	10523	3509	0.420258	0.395465
ENSG00000109919	9632	5746	0.413408	0.380161
ENSG00000109920	11640	6861	0.408457	0.374811
ENSG00000030066	8951	1754	0.402622	0.37014
ENSG00000149177	8707	9621	0.389261	0.374917
ENSG00000134817	4851	12920	0.343079	0.283417
ENSG00000149115	10630	7964	0.387073	0.360563
ENSG00000254662	192	727	0.357015	0.307962
ENSG00000149136	12174	1088	0.391217	0.360431
ENSG00000254979	5965	10519	0.362348	0.314206
ENSG00000134802	8562	10435	0.370183	0.336322
[truncated: 11,140 more rows]

## Sheet: Per Study Rank
Study	Gene	Mean.Rank	SD.Rank
blood	ENSG00000225630	5634	6396
blood	ENSG00000237973	6417	6354
blood	ENSG00000228327	3344	6437
blood	ENSG00000160087	2984	815
blood	ENSG00000221978	5775	1801
blood	ENSG00000224870	930	1528
blood	ENSG00000242485	2650	1445
blood	ENSG00000160075	5123	679
blood	ENSG00000248333	3908	1913
blood	ENSG00000189339	5216	3501
blood	ENSG00000008128	3578	4071
blood	ENSG00000268575	3610	3511
blood	ENSG00000008130	6283	5814
blood	ENSG00000078369	6409	260
blood	ENSG00000157916	5401	261
blood	ENSG00000157911	2096	1536
blood	ENSG00000157873	5780	4431
blood	ENSG00000158109	3706	2846
blood	ENSG00000130764	2371	399
blood	ENSG00000116198	1306	1183
blood	ENSG00000198912	1201	1042
blood	ENSG00000069424	5791	3594
blood	ENSG00000116251	6211	4716
blood	ENSG00000116237	1534	2357
blood	ENSG00000162408	1710	2307
blood	ENSG00000162413	4384	5384
blood	ENSG00000007923	1827	783
blood	ENSG00000171735	109	1571
blood	ENSG00000049245	4199	3562
blood	ENSG00000116288	4536	2579
blood	ENSG00000142599	5817	5567
blood	ENSG00000074800	6510	3967
blood	ENSG00000049239	3869	4520
blood	ENSG00000171608	6442	4418
blood	ENSG00000171603	4381	3620
blood	ENSG00000162441	337	1121
blood	ENSG00000173614	20	2559
blood	ENSG00000130939	3784	1084
blood	ENSG00000054523	3127	6216
blood	ENSG00000142657	6175	6175
blood	ENSG00000160049	1412	744
blood	ENSG00000120948	5404	229
blood	ENSG00000277726	3163	878
blood	ENSG00000171824	3613	792
blood	ENSG00000198793	3697	2022
blood	ENSG00000120942	680	2910
blood	ENSG00000177674	4026	5579
blood	ENSG00000177000	3202	3404
blood	ENSG00000116685	4145	2985
blood	ENSG00000083444	3113	5770
blood	ENSG00000116688	5155	4654
blood	ENSG00000028137	6334	5378
blood	ENSG00000048707	4490	2597
blood	ENSG00000116731	4983	2403
blood	ENSG00000142634	6081	5358
blood	ENSG00000132906	189	1642
blood	ENSG00000116138	1176	1088
blood	ENSG00000197312	3073	2466
blood	ENSG00000065526	5651	3826
blood	ENSG00000037637	2633	154
blood	ENSG00000055070	5145	683
blood	ENSG00000187144	1941	1021
blood	ENSG00000157191	5151	912
blood	ENSG00000215908	2597	6188
blood	ENSG00000117118	3360	1158
blood	ENSG00000179051	4677	1386
blood	ENSG00000169991	1853	4485
blood	ENSG00000127481	6165	2650
blood	ENSG00000127463	1711	735
blood	ENSG00000077549	6158	1968
blood	ENSG00000173436	923	1739
blood	ENSG00000158828	4559	6191
blood	ENSG00000117242	4512	5655
blood	ENSG00000244038	5156	2026
blood	ENSG00000127483	6107	2275
blood	ENSG00000075151	3732	4459
blood	ENSG00000117298	5588	6157
blood	ENSG00000090686	4504	498
blood	ENSG00000070831	6455	1081
blood	ENSG00000184677	3935	3722
blood	ENSG00000004487	3263	644
blood	ENSG00000169641	670	2755
blood	ENSG00000125944	5213	1866
blood	ENSG00000142676	6548	5986
blood	ENSG00000011007	3034	102
blood	ENSG00000057757	3588	3850
blood	ENSG00000117305	1042	1827
blood	ENSG00000179163	1267	4986
blood	ENSG00000189266	5025	3799
blood	ENSG00000188529	4590	3488
blood	ENSG00000001461	2549	3730
blood	ENSG00000133226	4752	1547
blood	ENSG00000169504	1864	6075
blood	ENSG00000020633	5048	5601
blood	ENSG00000117614	4297	2593
blood	ENSG00000117616	6298	4903
blood	ENSG00000183726	5553	1951
blood	ENSG00000204178	1457	1686
blood	ENSG00000157978	4446	5797
blood	ENSG00000117640	2731	2214
blood	ENSG00000117632	2170	6018
blood	ENSG00000158006	991	2693
blood	ENSG00000130695	606	2330
blood	ENSG00000158062	5547	4135
blood	ENSG00000169442	6050	6239
blood	ENSG00000117682	1166	441
blood	ENSG00000198830	5321	1733
blood	ENSG00000117676	6172	4543
blood	ENSG00000117713	5715	3110
blood	ENSG00000060642	116	602
blood	ENSG00000204160	6135	6210
blood	ENSG00000142751	1567	330
blood	ENSG00000090273	2605	3239
blood	ENSG00000142784	5346	4308
blood	ENSG00000158195	6261	3060
blood	ENSG00000000938	6469	5626
blood	ENSG00000126709	4189	6632
blood	ENSG00000117758	2572	2071
blood	ENSG00000117751	2449	128
blood	ENSG00000130775	6425	5742
blood	ENSG00000117748	3991	623
blood	ENSG00000158161	2791	1344
blood	ENSG00000169403	6047	6458
blood	ENSG00000126698	3528	900
blood	ENSG00000130770	2879	1959
blood	ENSG00000130772	335	1700
blood	ENSG00000204138	1299	2585
blood	ENSG00000242125	2737	4206
blood	ENSG00000180198	946	2343
blood	ENSG00000180098	439	641
blood	ENSG00000197989	741	3189
blood	ENSG00000120656	1279	1475
blood	ENSG00000162419	1168	209
blood	ENSG00000198492	3658	30
blood	ENSG00000159023	6397	4877
blood	ENSG00000253304	2461	5415
blood	ENSG00000116350	5433	7
blood	ENSG00000162511	6613	2506
blood	ENSG00000134644	4114	1782
blood	ENSG00000060688	2178	971
blood	ENSG00000121766	510	2521
blood	ENSG00000162517	2870	2270
blood	ENSG00000184007	6396	465
blood	ENSG00000121774	5304	116
blood	ENSG00000025800	4383	78
blood	ENSG00000084652	4030	284
blood	ENSG00000084623	4224	2586
blood	ENSG00000116478	5557	143
blood	ENSG00000160058	4451	355
blood	ENSG00000162521	5314	42
blood	ENSG00000134684	3751	2411
blood	ENSG00000116497	2871	1131
blood	ENSG00000116514	4627	5923
blood	ENSG00000004455	4541	37
blood	ENSG00000134686	5378	6252
blood	ENSG00000163866	1753	547
blood	ENSG00000243749	276	1926
blood	ENSG00000271741	2214	126
blood	ENSG00000163867	2434	2916
blood	ENSG00000116560	6358	133
blood	ENSG00000146463	2333	1640
blood	ENSG00000142687	4885	3883
blood	ENSG00000126067	3098	1460
blood	ENSG00000134698	5420	5864
blood	ENSG00000092847	4435	1452
blood	ENSG00000126070	2690	2756
blood	ENSG00000116863	1509	2543
blood	ENSG00000054116	2885	187
blood	ENSG00000054118	5973	753
blood	ENSG00000196182	5702	5459
blood	ENSG00000116898	935	1583
blood	ENSG00000163875	2660	822
blood	ENSG00000163877	1214	29
blood	ENSG00000134697	2008	584
blood	ENSG00000188786	3066	4345
blood	ENSG00000204084	2834	1483
blood	ENSG00000183431	4101	777
blood	ENSG00000183520	232	1162
blood	ENSG00000116954	2450	2054
blood	ENSG00000214114	1770	1874
blood	ENSG00000273637	975	1377
blood	ENSG00000174574	4505	2144
blood	ENSG00000168653	1477	5469
blood	ENSG00000127603	6317	3852
blood	ENSG00000090621	5118	986
blood	ENSG00000084072	1855	4527
blood	ENSG00000131236	6606	2843
blood	ENSG00000131238	6166	5968
blood	ENSG00000117000	2625	4490
blood	ENSG00000084073	2588	4979
blood	ENSG00000084070	6523	6058
blood	ENSG00000066136	4184	1258
blood	ENSG00000171793	441	1833
blood	ENSG00000010803	66	2074
blood	ENSG00000127124	433	5464
blood	ENSG00000198815	3750	1752
blood	ENSG00000127125	2289	812
blood	ENSG00000065978	6444	5499
blood	ENSG00000117385	1377	1835
blood	ENSG00000177868	18	3771
blood	ENSG00000164010	505	3904
blood	ENSG00000117394	3244	5470
blood	ENSG00000117395	496	2293
blood	ENSG00000066322	3536	1397
blood	ENSG00000159479	1532	172
blood	ENSG00000198198	4900	2133
blood	ENSG00000066135	2954	781
blood	ENSG00000117410	5198	5334
blood	ENSG00000178028	2945	1376
blood	ENSG00000187147	3921	856
blood	ENSG00000142937	6556	5364
blood	ENSG00000126088	1646	3513
blood	ENSG00000070759	122	2757
blood	ENSG00000132763	1676	2778
blood	ENSG00000117450	4547	3793
blood	ENSG00000117448	3197	2669
blood	ENSG00000132780	3903	1373
blood	ENSG00000159592	5699	132
blood	ENSG00000159596	431	131
blood	ENSG00000132128	2504	1300
blood	ENSG00000173660	2038	5113
blood	ENSG00000117481	267	1137
blood	ENSG00000079277	4518	5483
blood	ENSG00000142961	2849	2485
blood	ENSG00000123472	1312	223
blood	ENSG00000159658	5615	462
blood	ENSG00000162368	4841	4806
blood	ENSG00000185104	1594	597
blood	ENSG00000123091	4550	6397
blood	ENSG00000085832	4989	2367
blood	ENSG00000117859	4537	915
blood	ENSG00000266993	304	3432
blood	ENSG00000078618	6263	3307
blood	ENSG00000117862	4312	922
blood	ENSG00000134717	1426	3215
blood	ENSG00000154222	3294	989
blood	ENSG00000134748	3644	215
blood	ENSG00000134744	3981	4204
blood	ENSG00000162378	1957	4313
blood	ENSG00000121310	3150	5365
blood	ENSG00000116171	3817	2040
blood	ENSG00000157184	738	352
blood	ENSG00000162384	1505	262
blood	ENSG00000058804	287	3876
blood	ENSG00000058799	2278	4360
blood	ENSG00000116209	5888	2296
blood	ENSG00000116205	1164	946
blood	ENSG00000116221	1402	2687
blood	ENSG00000157216	2151	4916
blood	ENSG00000271723	275	994
blood	ENSG00000243725	318	921
blood	ENSG00000162402	5175	2483
blood	ENSG00000162600	1229	2077
blood	ENSG00000162601	3014	5196
blood	ENSG00000162604	471	1459
blood	ENSG00000162607	3048	4669
blood	ENSG00000088035	336	3740
blood	ENSG00000079739	1751	3901
blood	ENSG00000162434	6438	2428
blood	ENSG00000213625	3436	4101
blood	ENSG00000184588	4098	5739
blood	ENSG00000198160	4515	5229
blood	ENSG00000116704	1138	3116
blood	ENSG00000142864	5755	1241
blood	ENSG00000116754	6074	4150
blood	ENSG00000132485	4660	5152
blood	ENSG00000162623	391	3834
blood	ENSG00000117054	1384	4428
blood	ENSG00000137955	2400	2620
blood	ENSG00000226415	2733	4230
blood	ENSG00000226084	4168	5779
blood	ENSG00000142892	779	4478
blood	ENSG00000036549	1682	4175
blood	ENSG00000077254	3984	3324
blood	ENSG00000162613	4680	2505
blood	ENSG00000137959	2664	6621
blood	ENSG00000137965	2379	6620
blood	ENSG00000142875	4280	5996
blood	ENSG00000117133	1381	2400
blood	ENSG00000174021	3762	4925
blood	ENSG00000122432	1288	6223
blood	ENSG00000117151	3956	6309
blood	ENSG00000162642	296	1636
blood	ENSG00000142867	1950	2258
blood	ENSG00000117174	372	3267
blood	ENSG00000122417	1104	4796
blood	ENSG00000097033	5875	4681
blood	ENSG00000183291	5159	2942
blood	ENSG00000153936	1060	4630
blood	ENSG00000143013	1823	1497
blood	ENSG00000065243	4319	5964
blood	ENSG00000137947	2637	1510
blood	ENSG00000137944	1330	1991
blood	ENSG00000213516	2160	268
blood	ENSG00000117226	1998	6455
blood	ENSG00000117228	5194	6616
blood	ENSG00000234518	987	2481
blood	ENSG00000162645	6359	6310
blood	ENSG00000162654	4438	6557
blood	ENSG00000154451	5924	6618
blood	ENSG00000171488	3307	4584
blood	ENSG00000171492	2647	2303
blood	ENSG00000162664	638	3453
blood	ENSG00000122482	2264	5106
blood	ENSG00000069702	1078	6551
blood	ENSG00000122406	6530	4581
blood	ENSG00000143033	2037	2549
blood	ENSG00000117500	4584	5128
blood	ENSG00000122483	637	4932
blood	ENSG00000223745	1857	5708
blood	ENSG00000117505	4907	3337
blood	ENSG00000067334	3160	2592
blood	ENSG00000023909	104	4641
blood	ENSG00000117528	1024	3617
blood	ENSG00000137970	5932	5944
blood	ENSG00000117569	252	4769
blood	ENSG00000188641	4697	5720
blood	ENSG00000162688	880	5002
blood	ENSG00000117620	780	4298
blood	ENSG00000283761	3744	3581
blood	ENSG00000156875	3647	3696
blood	ENSG00000137996	1539	341
blood	ENSG00000162695	2729	4098
blood	ENSG00000170989	4882	5368
blood	ENSG00000185946	3023	4477
blood	ENSG00000240038	2533	4330
blood	ENSG00000162636	1017	4322
blood	ENSG00000134186	4887	2401
blood	ENSG00000116266	4104	5253
blood	ENSG00000121957	910	1798
blood	ENSG00000121940	979	1294
blood	ENSG00000244716	4109	5588
blood	ENSG00000085433	172	3091
blood	ENSG00000215717	4285	3780
blood	ENSG00000031698	4969	1488
blood	ENSG00000134243	3227	6426
blood	ENSG00000143106	4161	1585
blood	ENSG00000174151	3008	1204
blood	ENSG00000065135	5743	3175
blood	ENSG00000116337	5586	6116
blood	ENSG00000168710	4219	52
blood	ENSG00000143093	2767	390
blood	ENSG00000162775	746	1654
blood	ENSG00000134248	2413	3199
blood	ENSG00000143119	6594	1815
blood	ENSG00000121931	1236	4358
blood	ENSG00000156171	3556	2407
blood	ENSG00000134255	4205	3518
blood	ENSG00000162777	5742	4050
blood	ENSG00000116455	1482	785
blood	ENSG00000116459	4673	1609
blood	ENSG00000116473	5678	3195
blood	ENSG00000197852	4769	6424
blood	ENSG00000064703	848	913
blood	ENSG00000116489	6448	4985
blood	ENSG00000155363	3427	5945
blood	ENSG00000155366	3089	6226
blood	ENSG00000155380	36	3598
blood	ENSG00000198799	1462	2475
blood	ENSG00000116793	762	5430
blood	ENSG00000081019	3032	4202
blood	ENSG00000134262	2486	469
blood	ENSG00000163349	5844	4899
blood	ENSG00000197323	4281	3989
blood	ENSG00000116752	321	2806
blood	ENSG00000213281	3246	3769
blood	ENSG00000009307	6529	711
blood	ENSG00000052723	2059	4371
blood	ENSG00000163399	6161	1637
blood	ENSG00000203865	1730	1761
blood	ENSG00000116815	1851	5994
blood	ENSG00000116830	379	3984
blood	ENSG00000198162	3399	5100
blood	ENSG00000183508	4661	6613
blood	ENSG00000196505	1774	2663
blood	ENSG00000065183	1171	2119
blood	ENSG00000134250	5936	5917
blood	ENSG00000265808	4396	2871
blood	ENSG00000270231	2964	5715
blood	ENSG00000273136	1315	6236
blood	ENSG00000171943	68	4254
blood	ENSG00000266338	1553	4703
blood	ENSG00000272419	1472	4987
blood	ENSG00000162825	803	3911
blood	ENSG00000272150	45	2099
blood	ENSG00000117262	557	1066
blood	ENSG00000265491	2798	421
blood	ENSG00000186141	798	394
blood	ENSG00000131779	1209	526
blood	ENSG00000265241	4402	219
blood	ENSG00000271601	3064	729
blood	ENSG00000121851	1504	2427
blood	ENSG00000265972	6574	4094
blood	ENSG00000271425	2029	4076
blood	ENSG00000268043	3080	1793
blood	ENSG00000131791	981	3435
blood	ENSG00000180867	3162	2027
blood	ENSG00000131778	1970	1135
blood	ENSG00000162836	24	3857
blood	ENSG00000263956	1464	1920
blood	ENSG00000270629	4107	3528
blood	ENSG00000177144	775	6222
blood	ENSG00000178104	1995	3462
blood	ENSG00000269713	1124	3274
blood	ENSG00000271383	3408	2845
blood	ENSG00000277147	1131	3125
blood	ENSG00000261716	1670	5884
blood	ENSG00000184678	2837	6189
blood	ENSG00000136631	1660	473
blood	ENSG00000023902	5818	4541
blood	ENSG00000143401	3255	5319
blood	ENSG00000117362	5007	881
blood	ENSG00000266472	1360	3403
blood	ENSG00000117360	3952	412
blood	ENSG00000163125	3054	2642
blood	ENSG00000143374	435	1396
blood	ENSG00000143384	6634	5055
blood	ENSG00000143420	4962	169
blood	ENSG00000143457	795	2135
blood	ENSG00000163131	6610	5438
blood	ENSG00000143437	3959	1215
blood	ENSG00000143379	3906	226
blood	ENSG00000259357	2900	855
blood	ENSG00000143418	5524	344
blood	ENSG00000143409	3822	5933
blood	ENSG00000143363	1565	1551
blood	ENSG00000143443	4942	2351
blood	ENSG00000213190	2226	4994
blood	ENSG00000197622	6597	1647
blood	ENSG00000143458	1557	2977
blood	ENSG00000163156	2229	2443
blood	ENSG00000163159	2036	827
blood	ENSG00000143398	2709	130
blood	ENSG00000159352	4772	2415
blood	ENSG00000143393	4867	655
blood	ENSG00000143390	4044	948
blood	ENSG00000159377	5344	1553
blood	ENSG00000143442	4758	1404
blood	ENSG00000143376	4890	4516
blood	ENSG00000143436	1317	1705
blood	ENSG00000159445	604	5150
blood	ENSG00000163191	5244	6439
blood	ENSG00000197956	5948	6215
blood	ENSG00000196154	5920	6230
blood	ENSG00000160679	5053	2
blood	ENSG00000143553	560	1541
blood	ENSG00000143621	4681	1567
blood	ENSG00000143624	5240	3377
blood	ENSG00000143614	4483	1695
blood	ENSG00000198837	5628	3207
blood	ENSG00000143570	3507	3898
blood	ENSG00000143543	5164	2012
blood	ENSG00000177954	3110	6042
blood	ENSG00000143549	6546	429
blood	ENSG00000143612	4946	299
blood	ENSG00000143569	5002	869
blood	ENSG00000143575	3291	2419
blood	ENSG00000143515	4874	4814
blood	ENSG00000160712	6102	5808
blood	ENSG00000160714	4453	71
blood	ENSG00000160710	6599	4934
blood	ENSG00000163346	6163	4631
blood	ENSG00000163348	3541	1050
blood	ENSG00000160691	3557	934
blood	ENSG00000160688	1130	1482
blood	ENSG00000160685	5289	4819
blood	ENSG00000169241	704	1575
blood	ENSG00000163463	2098	2250
blood	ENSG00000273088	1246	3441
blood	ENSG00000173171	1954	5277
blood	ENSG00000176444	3569	867
blood	ENSG00000160752	3558	1560
blood	ENSG00000225855	2123	1416
blood	ENSG00000116539	4456	3666
blood	ENSG00000163374	5451	3737
blood	ENSG00000132676	4342	34
blood	ENSG00000116580	4762	161
blood	ENSG00000132718	1709	3972
blood	ENSG00000143622	4012	4829
blood	ENSG00000132680	3594	747
blood	ENSG00000116584	6115	1600
blood	ENSG00000163479	5723	3216
blood	ENSG00000196189	5167	6394
blood	ENSG00000160785	4562	5505
blood	ENSG00000160783	2102	2493
blood	ENSG00000260238	550	2653
blood	ENSG00000198952	5051	3733
blood	ENSG00000163468	5072	2440
blood	ENSG00000163382	599	4119
blood	ENSG00000160818	162	4097
blood	ENSG00000143319	2738	455
blood	ENSG00000143321	6120	4788
blood	ENSG00000132694	4116	5913
blood	ENSG00000117036	2094	1710
blood	ENSG00000163563	6433	6523
blood	ENSG00000163565	6465	5906
blood	ENSG00000158710	6520	6048
blood	ENSG00000162734	3596	4311
blood	ENSG00000132716	5788	196
blood	ENSG00000258465	4158	625
blood	ENSG00000162735	2563	11
blood	ENSG00000122218	5954	1044
blood	ENSG00000162736	4648	3776
blood	ENSG00000066294	3792	5269
blood	ENSG00000158769	5242	5706
blood	ENSG00000270149	3348	5881
blood	ENSG00000215845	684	4826
blood	ENSG00000158773	4961	3186
blood	ENSG00000186517	6551	1565
blood	ENSG00000158793	2479	875
blood	ENSG00000158796	2756	354
blood	ENSG00000143222	3329	2884
blood	ENSG00000158850	3109	4140
blood	ENSG00000158864	4243	931
blood	ENSG00000143252	3731	159
blood	ENSG00000143226	6091	6462
blood	ENSG00000173110	5278	6566
blood	ENSG00000244682	4773	6461
blood	ENSG00000225217	3095	6575
blood	ENSG00000072694	3055	6363
blood	ENSG00000118217	4909	4309
blood	ENSG00000152332	5512	4714
blood	ENSG00000143198	1031	4278
blood	ENSG00000143149	3625	935
blood	ENSG00000143183	3206	2450
blood	ENSG00000215835	325	1199
blood	ENSG00000143157	3488	323
blood	ENSG00000143190	2481	2121
blood	ENSG00000143162	3721	6086
blood	ENSG00000198771	6130	880
blood	ENSG00000197965	4669	6481
blood	ENSG00000143158	1502	2594
blood	ENSG00000143164	3746	3410
blood	ENSG00000143155	2230	2847
blood	ENSG00000213064	4948	3474
blood	ENSG00000188404	6580	5733
blood	ENSG00000000460	91	618
blood	ENSG00000000457	2006	319
blood	ENSG00000075945	647	2325
blood	ENSG00000117523	6207	3557
blood	ENSG00000117533	1035	3987
blood	ENSG00000010165	1420	950
blood	ENSG00000135845	2405	5245
blood	ENSG00000094975	2105	4486
blood	ENSG00000117592	5798	6119
blood	ENSG00000117593	79	1737
blood	ENSG00000234741	3058	4663
blood	ENSG00000185278	3765	4445
blood	ENSG00000135870	5079	5023
blood	ENSG00000152061	5379	3686
blood	ENSG00000116161	2332	2636
blood	ENSG00000120333	530	646
blood	ENSG00000235750	5893	5086
blood	ENSG00000143207	4857	4229
blood	ENSG00000116191	3435	6361
blood	ENSG00000116199	2010	2445
blood	ENSG00000186283	1948	2199
blood	ENSG00000143322	582	2612
blood	ENSG00000057252	4010	2931
blood	ENSG00000169905	3848	1093
blood	ENSG00000143337	5030	2849
blood	ENSG00000135837	4454	4049
blood	ENSG00000230124	1542	1041
blood	ENSG00000143324	1219	1799
blood	ENSG00000135823	3549	349
blood	ENSG00000153029	3838	2388
blood	ENSG00000162783	3560	4212
blood	ENSG00000135821	6501	6218
blood	ENSG00000135828	3462	4941
blood	ENSG00000135838	4213	6179
blood	ENSG00000135829	5828	450
blood	ENSG00000116701	6563	6040
blood	ENSG00000116698	5157	809
blood	ENSG00000162704	6519	5324
blood	ENSG00000198860	413	3584
blood	ENSG00000116406	3530	5560
blood	ENSG00000135842	6447	6553
blood	ENSG00000121481	568	3407
blood	ENSG00000121486	1744	3807
blood	ENSG00000116679	6265	4191
blood	ENSG00000047410	6126	2577
blood	ENSG00000116741	6104	6565
blood	ENSG00000116750	1146	3107
blood	ENSG00000116747	3655	4430
blood	ENSG00000134371	2464	2972
blood	ENSG00000151414	4245	5932
blood	ENSG00000081237	6626	5527
blood	ENSG00000162702	2824	5939
blood	ENSG00000118197	1190	2068
blood	ENSG00000116852	5482	3397
blood	ENSG00000159176	3086	2554
blood	ENSG00000198700	3213	212
blood	ENSG00000134375	964	2124
blood	ENSG00000176393	3779	5407
blood	ENSG00000236439	3517	6423
blood	ENSG00000077157	4110	6114
blood	ENSG00000117139	3164	2353
blood	ENSG00000183155	289	438
blood	ENSG00000117153	2531	317
blood	ENSG00000159346	6458	6299
blood	ENSG00000159348	1890	1607
blood	ENSG00000163444	2666	243
blood	ENSG00000133048	3413	6643
blood	ENSG00000159388	5979	3330
blood	ENSG00000058668	5000	5025
blood	ENSG00000257315	6184	2859
blood	ENSG00000058673	6186	2868
blood	ENSG00000158615	5102	4139
blood	ENSG00000133056	1242	5629
blood	ENSG00000198625	5711	2805
blood	ENSG00000117222	2300	415
blood	ENSG00000133059	1295	1122
blood	ENSG00000158711	4487	4937
blood	ENSG00000069275	5132	3106
blood	ENSG00000117280	3709	2112
blood	ENSG00000266028	2750	4719
blood	ENSG00000266094	6392	1161
blood	ENSG00000143486	2977	1099
blood	ENSG00000162889	5375	2954
blood	ENSG00000162894	5503	6036
blood	ENSG00000180667	2238	6113
blood	ENSG00000123836	1230	6202
blood	ENSG00000196352	6014	6323
blood	ENSG00000117335	6495	6135
blood	ENSG00000203709	3842	6095
blood	ENSG00000009790	6297	1061
blood	ENSG00000117625	3273	2932
blood	ENSG00000082512	3629	4732
blood	ENSG00000170385	1417	5950
blood	ENSG00000123684	5950	5816
blood	ENSG00000143493	235	1481
blood	ENSG00000220749	3397	6145
blood	ENSG00000066027	5342	3959
blood	ENSG00000117697	1487	1151
blood	ENSG00000162769	381	5309
blood	ENSG00000174606	2268	3719
blood	ENSG00000136643	508	1921
blood	ENSG00000143499	1102	2629
blood	ENSG00000136628	4676	1625
blood	ENSG00000067704	3411	1028
blood	ENSG00000218283	4629	708
blood	ENSG00000118873	3043	2749
blood	ENSG00000154305	4744	1278
blood	ENSG00000186063	403	3637
blood	ENSG00000162819	3579	4760
blood	ENSG00000162909	5695	2369
blood	ENSG00000143514	1716	2507
blood	ENSG00000143756	1783	3049
blood	ENSG00000143753	3337	2996
blood	ENSG00000143748	587	373
blood	ENSG00000143771	2028	3882
blood	ENSG00000162923	6223	4622
blood	ENSG00000143815	6203	5885
blood	ENSG00000143742	3901	5227
blood	ENSG00000196187	5312	4868
blood	ENSG00000143811	3890	1656
blood	ENSG00000143751	1621	4002
blood	ENSG00000163041	5660	5812
blood	ENSG00000182827	2015	3673
blood	ENSG00000143799	5202	3995
blood	ENSG00000143772	5370	3100
blood	ENSG00000163050	3191	3865
blood	ENSG00000143740	1009	2011
blood	ENSG00000143761	6284	2348
blood	ENSG00000143774	6084	6548
blood	ENSG00000154370	2768	1182
blood	ENSG00000168159	3930	5775
blood	ENSG00000234975	4656	6334
blood	ENSG00000168118	1069	1524
blood	ENSG00000154429	1595	5680
blood	ENSG00000069248	2682	278
blood	ENSG00000135776	750	5184
blood	ENSG00000135801	394	811
blood	ENSG00000143641	3391	2712
blood	ENSG00000135775	1650	198
blood	ENSG00000143643	2607	1856
blood	ENSG00000116906	2787	60
blood	ENSG00000116903	2104	4455
blood	ENSG00000135766	5477	6275
blood	ENSG00000116918	2669	4255
blood	ENSG00000270106	197	5147
blood	ENSG00000135778	474	4082
blood	ENSG00000135749	870	4402
blood	ENSG00000059588	2152	5198
blood	ENSG00000228830	1807	1570
blood	ENSG00000168264	5423	1108
blood	ENSG00000173726	3845	2430
blood	ENSG00000188739	1861	1577
blood	ENSG00000054267	5501	2970
blood	ENSG00000152904	1264	419
blood	ENSG00000143669	6164	6024
blood	ENSG00000086619	564	4743
blood	ENSG00000116977	5306	3118
blood	ENSG00000119285	4353	1400
blood	ENSG00000116984	2671	3910
blood	ENSG00000091483	1001	1453
blood	ENSG00000117009	864	4512
blood	ENSG00000054277	426	3551
blood	ENSG00000143702	2380	4890
blood	ENSG00000054282	485	1252
blood	ENSG00000117020	1981	4368
blood	ENSG00000179456	5248	4963
blood	ENSG00000035687	3546	2107
blood	ENSG00000121644	1188	2370
blood	ENSG00000203667	4632	3466
blood	ENSG00000153187	6571	280
blood	ENSG00000162852	2866	3422
blood	ENSG00000153207	4422	5006
blood	ENSG00000227671	2715	5480
blood	ENSG00000175137	4095	3689
blood	ENSG00000171161	2493	1854
blood	ENSG00000015171	1943	4636
blood	ENSG00000107929	4952	759
blood	ENSG00000107937	2202	740
blood	ENSG00000067064	3489	5828
blood	ENSG00000047056	3533	659
blood	ENSG00000067057	2505	3379
blood	ENSG00000107959	3027	1556
blood	ENSG00000067082	6400	5121
blood	ENSG00000108021	3258	4391
blood	ENSG00000057608	6310	887
blood	ENSG00000134452	4170	600
blood	ENSG00000134453	3874	68
blood	ENSG00000170525	4258	6522
blood	ENSG00000198879	1526	4316
blood	ENSG00000151657	641	794
blood	ENSG00000165629	3974	2670
blood	ENSG00000048740	6496	3583
blood	ENSG00000148429	326	4672
blood	ENSG00000151461	4419	1803
blood	ENSG00000181192	2394	2934
blood	ENSG00000065665	286	3766
blood	ENSG00000165609	3713	2051
blood	ENSG00000151465	4133	2767
blood	ENSG00000183049	4958	5597
blood	ENSG00000123240	5642	6359
blood	ENSG00000086475	668	1203
blood	ENSG00000165630	432	1696
blood	ENSG00000282246	821	673
blood	ENSG00000239665	2708	3519
blood	ENSG00000151474	388	4966
blood	ENSG00000065809	6061	2399
blood	ENSG00000187522	446	973
blood	ENSG00000152457	924	1544
blood	ENSG00000152465	1098	4570
blood	ENSG00000148484	4215	3808
blood	ENSG00000229124	5940	5008
blood	ENSG00000234961	5961	4928
blood	ENSG00000026025	6616	4302
blood	ENSG00000136738	420	1543
blood	ENSG00000165997	787	6081
blood	ENSG00000078403	1603	1745
blood	ENSG00000136770	699	3611
blood	ENSG00000148444	1673	2001
blood	ENSG00000269897	1550	2610
blood	ENSG00000168283	1859	5475
blood	ENSG00000150867	6301	3994
blood	ENSG00000229932	2050	4523
blood	ENSG00000165312	1544	4454
blood	ENSG00000107863	736	5110
blood	ENSG00000077420	6257	5305
blood	ENSG00000136754	5291	3080
blood	ENSG00000136758	5486	443
blood	ENSG00000107897	1622	3032
blood	ENSG00000099246	3882	4651
blood	ENSG00000254635	672	4104
blood	ENSG00000095787	6178	2060
blood	ENSG00000224597	123	2150
blood	ENSG00000107951	270	968
blood	ENSG00000107968	2551	4253
blood	ENSG00000148516	1645	4820
blood	ENSG00000165322	662	4589
blood	ENSG00000170759	4927	4635
blood	ENSG00000120616	4052	401
blood	ENSG00000150093	5338	5340
blood	ENSG00000108094	1834	1260
blood	ENSG00000108100	5266	2283
blood	ENSG00000229644	6559	6572
blood	ENSG00000189180	4714	4548
blood	ENSG00000075407	916	3644
blood	ENSG00000234420	1824	4613
blood	ENSG00000196693	2090	4164
blood	ENSG00000165733	2475	1758
blood	ENSG00000169826	4016	5587
blood	ENSG00000169813	6139	162
blood	ENSG00000107551	4023	5768
blood	ENSG00000165512	1238	4069
blood	ENSG00000012779	6194	6345
blood	ENSG00000165406	5842	6184
blood	ENSG00000172661	4605	1670
blood	ENSG00000265354	764	1359
blood	ENSG00000266412	6575	5963
blood	ENSG00000107643	1434	3180
blood	ENSG00000128815	5195	5722
blood	ENSG00000204161	2254	6556
blood	ENSG00000225830	971	2436
blood	ENSG00000227345	957	886
blood	ENSG00000204149	1107	3101
blood	ENSG00000099290	4662	1335
blood	ENSG00000198964	1222	3829
blood	ENSG00000177613	2827	227
blood	ENSG00000151151	1924	6480
blood	ENSG00000072401	3963	6422
blood	ENSG00000108064	2004	4812
blood	ENSG00000108091	1949	2232
blood	ENSG00000150347	2491	4910
blood	ENSG00000181915	659	2304
blood	ENSG00000148572	4230	6072
blood	ENSG00000171988	5852	6282
blood	ENSG00000165476	669	5308
blood	ENSG00000096717	1856	4183
blood	ENSG00000148634	4208	1987
blood	ENSG00000096746	5409	3547
blood	ENSG00000204130	809	2294
blood	ENSG00000060339	3634	3119
blood	ENSG00000107625	2046	1502
blood	ENSG00000165732	4794	4066
blood	ENSG00000122862	6628	6409
blood	ENSG00000122958	2616	2267
blood	ENSG00000156502	453	1025
blood	ENSG00000156515	5719	4561
blood	ENSG00000229097	652	3879
blood	ENSG00000079332	4990	83
blood	ENSG00000180817	2108	4560
blood	ENSG00000148730	6141	1316
blood	ENSG00000166224	2728	966
blood	ENSG00000107738	6032	5928
blood	ENSG00000197746	6615	5636
blood	ENSG00000138303	531	691
blood	ENSG00000166295	5016	1095
blood	ENSG00000269926	551	6438
blood	ENSG00000168209	1912	6486
blood	ENSG00000148719	3444	1828
blood	ENSG00000107745	3432	3434
blood	ENSG00000156026	760	2606
blood	ENSG00000122884	1938	3844
blood	ENSG00000122882	1332	39
blood	ENSG00000138286	1584	158
blood	ENSG00000213551	687	963
blood	ENSG00000182180	2358	353
blood	ENSG00000138279	4982	302
blood	ENSG00000107758	3466	1238
blood	ENSG00000176986	5637	424
blood	ENSG00000279689	4706	667
blood	ENSG00000196968	1365	3210
blood	ENSG00000214655	5028	4307
blood	ENSG00000272916	4657	1750
blood	ENSG00000166507	3543	2173
blood	ENSG00000148660	4787	2973
blood	ENSG00000035403	5677	5214
blood	ENSG00000185009	3847	447
blood	ENSG00000156110	706	4688
blood	ENSG00000156650	1756	4169
blood	ENSG00000156671	2730	5191
blood	ENSG00000165637	1366	603
blood	ENSG00000148606	949	322
blood	ENSG00000138326	6119	5659
blood	ENSG00000108175	4367	5782
blood	ENSG00000108179	3317	5379
blood	ENSG00000253626	2174	3158
blood	ENSG00000225484	1695	5600
blood	ENSG00000122359	6312	3640
blood	ENSG00000108219	5790	1494
blood	ENSG00000165678	5826	864
blood	ENSG00000107771	2876	4973
blood	ENSG00000062650	4544	2652
blood	ENSG00000148672	4623	233
blood	ENSG00000122376	1220	2941
blood	ENSG00000223482	785	5969
blood	ENSG00000138138	1821	3710
blood	ENSG00000171862	6337	5857
blood	ENSG00000138134	238	4004
blood	ENSG00000026103	3853	6441
blood	ENSG00000119922	5885	6619
blood	ENSG00000119917	5746	6636
blood	ENSG00000185745	3599	6641
blood	ENSG00000107798	4496	5988
blood	ENSG00000152778	2788	6560
blood	ENSG00000148688	178	614
blood	ENSG00000180628	5894	6311
blood	ENSG00000107854	4665	4317
blood	ENSG00000095564	4357	5285
blood	ENSG00000198060	1409	2957
blood	ENSG00000119912	1254	2176
blood	ENSG00000138190	1722	5728
blood	ENSG00000173145	310	4748
blood	ENSG00000107438	2163	6059
blood	ENSG00000059573	822	3499
blood	ENSG00000119977	324	1967
blood	ENSG00000138185	5273	5691
blood	ENSG00000177853	2872	5262
blood	ENSG00000077147	5254	3726
blood	ENSG00000155629	6134	6322
blood	ENSG00000236552	6507	5852
blood	ENSG00000196233	4119	3044
blood	ENSG00000213390	2842	3053
blood	ENSG00000052749	3754	6265
blood	ENSG00000171314	3304	2978
blood	ENSG00000171311	878	257
blood	ENSG00000171307	359	1116
blood	ENSG00000155229	4007	573
blood	ENSG00000155252	542	2433
blood	ENSG00000155256	3824	1891
blood	ENSG00000166024	1905	96
blood	ENSG00000107521	5186	5767
blood	ENSG00000155287	2183	2662
blood	ENSG00000014919	2482	44
blood	ENSG00000119929	559	1107
blood	ENSG00000107554	280	3743
blood	ENSG00000107566	1387	3143
blood	ENSG00000213341	1959	4566
blood	ENSG00000095485	2615	156
blood	ENSG00000196072	2275	3455
blood	ENSG00000255339	2909	1465
blood	ENSG00000166136	3325	2377
blood	ENSG00000166135	5022	199
blood	ENSG00000119906	2880	1721
blood	ENSG00000055950	1149	1719
blood	ENSG00000107819	1966	2321
blood	ENSG00000166167	428	556
blood	ENSG00000166169	2875	6029
blood	ENSG00000107829	2060	3646
blood	ENSG00000198408	6505	2539
blood	ENSG00000120029	1940	50
blood	ENSG00000198728	4484	899
blood	ENSG00000166197	3494	2459
blood	ENSG00000107862	4360	1732
blood	ENSG00000077150	5205	5118
blood	ENSG00000138107	5045	1661
blood	ENSG00000166272	4339	1434
blood	ENSG00000148842	4987	3763
blood	ENSG00000076685	5872	4972
blood	ENSG00000148843	2748	2323
blood	ENSG00000107960	1129	2449
blood	ENSG00000065613	4604	5455
blood	ENSG00000148834	3636	5642
blood	ENSG00000148841	4671	5565
blood	ENSG00000108039	2859	868
blood	ENSG00000148700	6143	4643
blood	ENSG00000119950	4524	6552
blood	ENSG00000119953	2539	2702
blood	ENSG00000138166	380	6180
blood	ENSG00000108055	3534	3278
blood	ENSG00000150593	5971	2686
blood	ENSG00000214413	3698	2741
blood	ENSG00000108061	4792	5167
blood	ENSG00000197142	4039	743
blood	ENSG00000023041	3074	40
blood	ENSG00000151532	2007	94
blood	ENSG00000165806	570	4756
blood	ENSG00000196865	1718	3979
blood	ENSG00000165813	2179	5441
blood	ENSG00000099204	5496	5838
blood	ENSG00000151553	3183	6099
blood	ENSG00000165650	2865	5729
blood	ENSG00000165669	2088	411
blood	ENSG00000151893	4652	3624
blood	ENSG00000107581	5974	2464
blood	ENSG00000119979	1761	4415
blood	ENSG00000165672	3867	3615
blood	ENSG00000198873	2111	2301
blood	ENSG00000148908	4344	5769
blood	ENSG00000151923	4838	716
blood	ENSG00000197771	4679	2393
blood	ENSG00000107651	2739	824
blood	ENSG00000120008	4154	3393
blood	ENSG00000107669	823	2984
blood	ENSG00000107672	1378	1361
blood	ENSG00000107679	1742	5929
blood	ENSG00000095574	1438	4300
blood	ENSG00000154473	4568	1337
blood	ENSG00000065154	2002	4180
blood	ENSG00000189319	4979	2911
blood	ENSG00000258539	902	3489
blood	ENSG00000165660	524	689
blood	ENSG00000019995	3969	2682
blood	ENSG00000175029	4303	2376
blood	ENSG00000107938	1946	2499
blood	ENSG00000188690	815	2522
blood	ENSG00000107949	1556	1323
blood	ENSG00000089876	73	1940
blood	ENSG00000132334	5594	5369
blood	ENSG00000108010	963	497
blood	ENSG00000175470	2784	203
blood	ENSG00000176171	673	2915
blood	ENSG00000068383	980	3951
blood	ENSG00000151651	6003	6045
blood	ENSG00000130640	4203	1246
blood	ENSG00000127884	1436	3062
blood	ENSG00000177963	4355	587
blood	ENSG00000185627	4849	558
blood	ENSG00000185201	6436	6417
blood	ENSG00000185885	6267	6445
blood	ENSG00000142089	5105	6615
blood	ENSG00000177156	6347	5947
blood	ENSG00000177600	6511	5918
blood	ENSG00000183020	3415	879
blood	ENSG00000117984	5708	5840
blood	ENSG00000130592	6471	5606
blood	ENSG00000269821	1491	4505
blood	ENSG00000205531	5696	866
blood	ENSG00000110619	4066	1112
blood	ENSG00000005801	986	3197
blood	ENSG00000110713	5799	1947
blood	ENSG00000177105	5303	6010
blood	ENSG00000167323	4824	944
blood	ENSG00000167325	1274	3935
blood	ENSG00000132109	4625	5707
blood	ENSG00000258659	1394	3589
blood	ENSG00000258588	1433	3788
blood	ENSG00000132274	6474	6431
blood	ENSG00000132256	2360	5060
blood	ENSG00000132254	1199	1075
blood	ENSG00000132286	1689	471
blood	ENSG00000179532	2118	5745
blood	ENSG00000132275	972	298
blood	ENSG00000254641	407	1736
blood	ENSG00000166333	5245	2524
blood	ENSG00000166337	5890	1785
blood	ENSG00000166340	5348	4335
blood	ENSG00000254838	3630	5598
blood	ENSG00000166387	665	3860
blood	ENSG00000175390	5395	2281
blood	ENSG00000166441	6475	5242
blood	ENSG00000175348	2946	1537
blood	ENSG00000184014	5998	5886
blood	ENSG00000166471	1341	3572
blood	ENSG00000205339	3574	3676
blood	ENSG00000166478	1797	924
blood	ENSG00000133789	3259	5388
blood	ENSG00000133812	2570	6164
blood	ENSG00000148926	2483	6596
blood	ENSG00000133805	3425	4276
blood	ENSG00000110315	4139	5405
blood	ENSG00000198730	4323	791
blood	ENSG00000110321	6586	428
blood	ENSG00000236287	3571	3342
blood	ENSG00000254598	86	2145
blood	ENSG00000170242	3997	2800
blood	ENSG00000133794	3346	3370
blood	ENSG00000148925	1764	2855
blood	ENSG00000197601	4940	6025
blood	ENSG00000129083	5384	1064
blood	ENSG00000256206	3672	464
blood	ENSG00000129084	4364	746
blood	ENSG00000110696	4839	1764
blood	ENSG00000244398	5467	6207
blood	ENSG00000110700	6222	5059
blood	ENSG00000011405	1889	5177
blood	ENSG00000070081	2271	5610
blood	ENSG00000129158	32	2345
blood	ENSG00000110756	1431	1085
blood	ENSG00000110768	2097	197
blood	ENSG00000134333	5981	2958
blood	ENSG00000074319	3404	541
blood	ENSG00000151116	83	3465
blood	ENSG00000179119	2293	3254
blood	ENSG00000177054	257	2553
blood	ENSG00000109854	2697	4432
blood	ENSG00000198168	883	5473
blood	ENSG00000148943	1125	3871
blood	ENSG00000240036	2878	5971
blood	ENSG00000152219	1111	4442
blood	ENSG00000149100	5236	993
blood	ENSG00000060749	720	4998
blood	ENSG00000176148	33	1155
blood	ENSG00000176102	717	304
blood	ENSG00000110422	5693	5975
blood	ENSG00000085063	3668	5809
blood	ENSG00000110429	2758	3083
blood	ENSG00000135363	3349	5890
blood	ENSG00000135387	5692	773
blood	ENSG00000135372	2687	2340
blood	ENSG00000121691	5967	6118
blood	ENSG00000110435	88	1443
blood	ENSG00000026508	6561	3304
blood	ENSG00000166326	4781	1569
blood	ENSG00000110442	1777	2246
blood	ENSG00000175104	714	1247
blood	ENSG00000166181	4290	1812
blood	ENSG00000052841	4598	180
blood	ENSG00000149084	771	5202
blood	ENSG00000151348	1313	1065
blood	ENSG00000085117	4305	5649
blood	ENSG00000121671	1921	1019
blood	ENSG00000135365	5545	5427
blood	ENSG00000244313	5856	6155
blood	ENSG00000110497	1989	987
blood	ENSG00000175224	4417	540
blood	ENSG00000175216	3209	3004
blood	ENSG00000149182	4893	859
blood	ENSG00000134574	1494	3099
blood	ENSG00000110514	4520	1744
blood	ENSG00000165916	2630	3306
blood	ENSG00000149187	6024	1671
blood	ENSG00000110536	1370	195
blood	ENSG00000123444	1128	220
blood	ENSG00000213619	2307	1935
blood	ENSG00000109919	1731	953
blood	ENSG00000109920	5259	3421
blood	ENSG00000030066	2920	2627
blood	ENSG00000149177	5933	5804
blood	ENSG00000149136	4226	2413
blood	ENSG00000134802	2121	4246
blood	ENSG00000156587	5493	6374
blood	ENSG00000172409	217	650
blood	ENSG00000156599	4809	43
blood	ENSG00000213593	2216	254
blood	ENSG00000211450	2515	3314
blood	ENSG00000198561	2135	5083
blood	ENSG00000110031	4894	1063
blood	ENSG00000186660	4359	1171
blood	ENSG00000255073	241	3832
blood	ENSG00000166801	5180	4378
blood	ENSG00000110042	1018	4853
blood	ENSG00000197629	6234	5645
blood	ENSG00000110048	3487	75
blood	ENSG00000166889	3953	3925
blood	ENSG00000166902	1524	505
blood	ENSG00000166927	3309	6539
blood	ENSG00000110107	3761	3109
blood	ENSG00000110446	3804	5967
blood	ENSG00000167986	5704	2857
blood	ENSG00000162144	3988	4542
blood	ENSG00000149483	1327	1213
blood	ENSG00000149532	5116	2638
blood	ENSG00000167985	2465	442
blood	ENSG00000256591	1810	58
blood	ENSG00000134825	1891	3823
blood	ENSG00000167995	6591	6060
blood	ENSG00000167996	6598	6126
blood	ENSG00000124942	6603	5788
blood	ENSG00000254772	6567	5437
blood	ENSG00000255508	6569	5356
blood	ENSG00000149480	5383	979
blood	ENSG00000089597	5714	1624
blood	ENSG00000278615	1240	3033
blood	ENSG00000162194	2092	1896
blood	ENSG00000162191	4780	2503
blood	ENSG00000214753	5752	1022
blood	ENSG00000234857	5368	1424
blood	ENSG00000162222	635	135
blood	ENSG00000168002	2670	936
blood	ENSG00000185475	1687	1277
blood	ENSG00000168569	716	1394
blood	ENSG00000162231	5474	2645
blood	ENSG00000162236	2854	2200
blood	ENSG00000133316	2952	4247
blood	ENSG00000255717	3523	2886
blood	ENSG00000168003	3506	3695
blood	ENSG00000133321	3061	6141
blood	ENSG00000184743	3825	2061
blood	ENSG00000133318	6188	5898
blood	ENSG00000072518	4976	3391
blood	ENSG00000167770	3990	1664
blood	ENSG00000168439	4306	2658
blood	ENSG00000149781	5831	4625
blood	ENSG00000173113	3478	3011
blood	ENSG00000126432	4577	5877
blood	ENSG00000068831	5415	3241
blood	ENSG00000168066	6226	521
blood	ENSG00000168067	4214	2368
blood	ENSG00000110047	6036	4450
blood	ENSG00000068971	1750	5774
blood	ENSG00000273003	1399	2720
blood	ENSG00000149823	4620	4457
blood	ENSG00000149806	5716	5043
blood	ENSG00000149792	2276	725
blood	ENSG00000014216	5227	3579
blood	ENSG00000014138	492	1070
blood	ENSG00000133884	3781	1113
blood	ENSG00000245532	6622	6412
blood	ENSG00000251562	6585	5465
blood	ENSG00000173442	6213	5639
blood	ENSG00000173327	5352	4676
blood	ENSG00000173039	4349	1871
blood	ENSG00000172977	3385	375
blood	ENSG00000172922	3368	1472
blood	ENSG00000254470	4418	6317
blood	ENSG00000172803	4082	3955
blood	ENSG00000172757	6473	3757
blood	ENSG00000172500	2031	2851
blood	ENSG00000175376	1262	200
blood	ENSG00000087365	5934	1518
blood	ENSG00000175115	5889	3497
blood	ENSG00000174744	2608	2529
blood	ENSG00000174165	1666	633
blood	ENSG00000173992	1771	4469
blood	ENSG00000239306	3933	1391
blood	ENSG00000248643	4480	820
blood	ENSG00000173933	4911	256
blood	ENSG00000258297	757	3414
blood	ENSG00000173914	1637	149
blood	ENSG00000173120	6239	1604
blood	ENSG00000173020	6364	2439
blood	ENSG00000172932	5326	4268
blood	ENSG00000175482	4335	4263
blood	ENSG00000256514	3380	4711
blood	ENSG00000175463	5562	4006
blood	ENSG00000172531	5694	3205
blood	ENSG00000175634	3585	2266
blood	ENSG00000172725	5656	5397
blood	ENSG00000084207	4499	5592
blood	ENSG00000167792	4336	3683
blood	ENSG00000110721	1278	4121
blood	ENSG00000110066	3863	576
blood	ENSG00000110075	5249	651
blood	ENSG00000110090	3370	6100
blood	ENSG00000149716	1000	997
blood	ENSG00000254721	778	2703
blood	ENSG00000168040	1747	2404
blood	ENSG00000131626	3179	3429
blood	ENSG00000085733	307	6580
blood	ENSG00000172890	5311	2556
blood	ENSG00000251143	3526	5442
blood	ENSG00000137497	6216	2120
blood	ENSG00000149357	4600	3678
blood	ENSG00000184154	875	1741
blood	ENSG00000165458	5146	2945
blood	ENSG00000186635	6367	5730
blood	ENSG00000168010	6383	6105
blood	ENSG00000137478	4608	1850
blood	ENSG00000054967	4784	5082
blood	ENSG00000054965	4500	3645
blood	ENSG00000175582	4700	2949
blood	ENSG00000175567	5700	5826
blood	ENSG00000168014	2149	830
blood	ENSG00000214517	759	1535
blood	ENSG00000077514	1153	2378
blood	ENSG00000227615	5953	5832
blood	ENSG00000166439	3980	2300
blood	ENSG00000166435	2857	2676
blood	ENSG00000118363	1004	3797
blood	ENSG00000162139	865	1312
blood	ENSG00000137486	3606	4766
blood	ENSG00000149273	6547	5681
blood	ENSG00000062282	4715	6499
blood	ENSG00000198382	2595	329
blood	ENSG00000137492	3071	4103
blood	ENSG00000158636	1727	3390
blood	ENSG00000078124	1244	5158
blood	ENSG00000149269	6055	5535
blood	ENSG00000074201	3372	1504
blood	ENSG00000048649	3861	1919
blood	ENSG00000149262	2144	53
blood	ENSG00000151366	1994	3479
blood	ENSG00000033327	4954	6365
blood	ENSG00000137509	5013	4467
blood	ENSG00000137502	726	6147
blood	ENSG00000165494	5610	2618
blood	ENSG00000137500	799	2382
blood	ENSG00000137504	3887	5183
blood	ENSG00000073921	6401	5413
blood	ENSG00000074266	1126	1952
blood	ENSG00000109861	5975	4511
blood	ENSG00000110172	1870	5186
blood	ENSG00000180773	196	4938
blood	ENSG00000166004	1640	3198
blood	ENSG00000182919	1359	3731
blood	ENSG00000166012	4428	3399
blood	ENSG00000284057	2291	742
blood	ENSG00000042429	2395	264
blood	ENSG00000256745	3608	4592
blood	ENSG00000020922	2328	2624
blood	ENSG00000168876	1596	4618
blood	ENSG00000196371	138	3975
blood	ENSG00000150316	2024	1598
blood	ENSG00000263465	2957	3639
blood	ENSG00000149218	1319	5181
blood	ENSG00000149212	4771	6140
blood	ENSG00000077458	1492	5433
blood	ENSG00000166037	2665	4591
blood	ENSG00000087053	167	2245
blood	ENSG00000184384	2361	5537
blood	ENSG00000149231	1551	5009
blood	ENSG00000023445	5335	6178
blood	ENSG00000110330	4510	5142
blood	ENSG00000152558	6316	6403
blood	ENSG00000196954	6180	5984
blood	ENSG00000137752	5904	6089
blood	ENSG00000204397	3511	6450
blood	ENSG00000149313	1601	2896
blood	ENSG00000152404	1568	3170
blood	ENSG00000166266	1763	3970
blood	ENSG00000075239	483	3682
blood	ENSG00000149308	2890	4904
blood	ENSG00000149311	6227	5417
blood	ENSG00000178105	164	2000
blood	ENSG00000137710	264	4710
blood	ENSG00000170145	1034	2083
blood	ENSG00000137713	911	1407
blood	ENSG00000086848	19	844
blood	ENSG00000150768	319	2827
blood	ENSG00000150776	1589	1293
blood	ENSG00000204370	3012	2856
blood	ENSG00000048028	2338	4324
blood	ENSG00000076053	1690	2336
blood	ENSG00000076043	383	3651
blood	ENSG00000137656	719	214
blood	ENSG00000109917	2103	543
blood	ENSG00000160584	4531	2581
blood	ENSG00000168092	4266	664
blood	ENSG00000280143	3992	3512
blood	ENSG00000160613	5840	3249
blood	ENSG00000167257	332	249
blood	ENSG00000110274	2249	1849
blood	ENSG00000110324	6062	2611
blood	ENSG00000160593	6132	6067
blood	ENSG00000160588	4439	6306
blood	ENSG00000110344	5014	2665
blood	ENSG00000254873	3702	503
blood	ENSG00000167283	4658	3311
blood	ENSG00000118058	5237	4752
blood	ENSG00000095139	5540	236
blood	ENSG00000110367	6324	1053
blood	ENSG00000186166	1986	3289
blood	ENSG00000118181	6308	5764
blood	ENSG00000196655	2168	1471
blood	ENSG00000149428	3870	4755
blood	ENSG00000160695	3284	387
blood	ENSG00000256269	192	6153
blood	ENSG00000172273	1054	582
blood	ENSG00000110395	5960	5386
blood	ENSG00000196914	2565	6497
blood	ENSG00000154114	831	5132
blood	ENSG00000137642	6627	6319
blood	ENSG00000109971	6620	2799
blood	ENSG00000154144	3989	290
blood	ENSG00000110013	1476	1069
blood	ENSG00000134955	1721	5922
blood	ENSG00000149547	1127	480
blood	ENSG00000134910	3693	1718
blood	ENSG00000165526	643	568
blood	ENSG00000197798	113	1027
blood	ENSG00000182934	5452	639
blood	ENSG00000254612	1071	2435
blood	ENSG00000134954	6509	5736
blood	ENSG00000151702	5951	2410
blood	ENSG00000170322	2517	527
blood	ENSG00000170325	170	3440
blood	ENSG00000084234	6025	4708
blood	ENSG00000196323	4502	3509
blood	ENSG00000120451	3993	2727
blood	ENSG00000151503	1656	1885
blood	ENSG00000151502	4045	235
blood	ENSG00000151500	1362	1645
blood	ENSG00000151498	1614	1243
blood	ENSG00000073614	5508	1051
blood	ENSG00000177406	247	4048
blood	ENSG00000060237	6243	5589
blood	ENSG00000082805	833	3464
blood	ENSG00000006831	4077	31
blood	ENSG00000004478	2684	4647
blood	ENSG00000111203	2141	1944
blood	ENSG00000227081	6306	6453
blood	ENSG00000118971	5366	3529
blood	ENSG00000272921	201	1276
blood	ENSG00000139180	2589	836
blood	ENSG00000010278	481	6506
blood	ENSG00000067182	5406	6144
blood	ENSG00000215039	2613	5203
blood	ENSG00000139192	3381	2700
blood	ENSG00000139190	3945	4473
blood	ENSG00000111639	2146	3950
blood	ENSG00000010292	4014	2997
blood	ENSG00000269968	6070	5752
blood	ENSG00000111640	6578	4983
blood	ENSG00000111641	2537	2442
blood	ENSG00000247853	348	1979
blood	ENSG00000111642	6028	1724
blood	ENSG00000111653	2325	940
blood	ENSG00000219410	1822	718
blood	ENSG00000126746	3518	392
blood	ENSG00000111652	1541	437
blood	ENSG00000089693	4412	3691
blood	ENSG00000111667	2785	2854
blood	ENSG00000111669	5657	4091
blood	ENSG00000111679	6386	3661
blood	ENSG00000215021	5363	2864
blood	ENSG00000126749	3688	457
blood	ENSG00000111684	3010	2331
blood	ENSG00000139178	3807	5631
blood	ENSG00000205885	360	5677
blood	ENSG00000139197	567	1356
blood	ENSG00000059804	6360	6502
blood	ENSG00000065970	2593	1261
blood	ENSG00000089818	2967	2221
blood	ENSG00000111729	3171	5682
blood	ENSG00000111752	1910	1134
blood	ENSG00000003056	5531	340
blood	ENSG00000213443	3078	4818
blood	ENSG00000069493	6038	4757
blood	ENSG00000110852	3218	6528
blood	ENSG00000139112	3301	5446
blood	ENSG00000180574	2381	3019
blood	ENSG00000060138	6338	6591
blood	ENSG00000256537	346	1296
blood	ENSG00000139083	4607	4695
blood	ENSG00000165714	10	1918
blood	ENSG00000111266	2512	3599
blood	ENSG00000111269	3111	2515
blood	ENSG00000111276	5613	3050
blood	ENSG00000178878	2213	592
blood	ENSG00000213782	2175	731
blood	ENSG00000171681	5601	3247
blood	ENSG00000246705	554	3471
blood	ENSG00000084463	3583	297
blood	ENSG00000111348	6621	3141
blood	ENSG00000023734	3423	685
blood	ENSG00000023697	188	1362
blood	ENSG00000139154	811	3980
blood	ENSG00000121350	2385	4009
blood	ENSG00000004700	3553	4178
blood	ENSG00000111711	1012	5609
blood	ENSG00000111716	6295	5257
blood	ENSG00000111726	422	3148
blood	ENSG00000111731	3256	3655
blood	ENSG00000139163	3966	5154
blood	ENSG00000118308	5865	5021
blood	ENSG00000133703	3968	4697
blood	ENSG00000123104	3275	4781
blood	ENSG00000064102	467	2243
blood	ENSG00000111790	4238	5069
blood	ENSG00000064115	1956	846
blood	ENSG00000152944	137	3256
blood	ENSG00000211455	3735	5734
blood	ENSG00000061794	1137	1778
blood	ENSG00000064763	1804	5594
blood	ENSG00000087502	2154	4155
blood	ENSG00000133704	3493	1184
blood	ENSG00000110888	1844	4951
blood	ENSG00000139146	2375	4038
blood	ENSG00000151743	367	5657
blood	ENSG00000174718	6470	6370
blood	ENSG00000087470	2672	2458
blood	ENSG00000188906	6086	6589
blood	ENSG00000151233	520	3550
blood	ENSG00000015153	630	2201
blood	ENSG00000134283	3897	658
blood	ENSG00000129317	1132	5032
blood	ENSG00000198001	4401	1283
blood	ENSG00000151239	135	5325
blood	ENSG00000177119	3662	4873
blood	ENSG00000273015	1036	3827
blood	ENSG00000189079	2695	3298
blood	ENSG00000139218	6021	3601
blood	ENSG00000111371	5937	5348
blood	ENSG00000134294	5668	5571
blood	ENSG00000179715	2847	5665
blood	ENSG00000005175	2347	3360
blood	ENSG00000061273	5168	4020
blood	ENSG00000079387	1077	1024
blood	ENSG00000177981	3041	281
blood	ENSG00000167528	4084	5208
blood	ENSG00000139620	1296	474
blood	ENSG00000129315	3290	1691
blood	ENSG00000174243	5214	434
blood	ENSG00000134285	2172	4526
blood	ENSG00000134287	5510	2797
blood	ENSG00000181929	2951	185
blood	ENSG00000167548	5871	5518
blood	ENSG00000139636	3648	2140
blood	ENSG00000123416	6168	4021
blood	ENSG00000258017	5793	4192
blood	ENSG00000167552	6195	6241
blood	ENSG00000258232	891	4151
blood	ENSG00000167553	4994	4517
blood	ENSG00000161791	3733	4481
blood	ENSG00000139644	6595	542
blood	ENSG00000066117	3367	367
blood	ENSG00000139624	2720	608
blood	ENSG00000161813	1163	4502
blood	ENSG00000066084	4917	4623
blood	ENSG00000123268	442	3345
blood	ENSG00000185432	3690	4199
blood	ENSG00000110911	1413	1658
blood	ENSG00000050426	3106	157
blood	ENSG00000110925	745	544
blood	ENSG00000135457	2485	476
blood	ENSG00000183283	6483	1886
blood	ENSG00000110934	6270	2355
blood	ENSG00000063046	6492	1542
blood	ENSG00000257337	1846	2086
blood	ENSG00000139631	2192	5536
blood	ENSG00000139651	5674	2813
blood	ENSG00000182544	931	3183
blood	ENSG00000123349	6011	5452
blood	ENSG00000185591	6252	3533
blood	ENSG00000205352	5407	4427
blood	ENSG00000257379	6123	2222
blood	ENSG00000197111	6504	1187
blood	ENSG00000139625	3324	433
blood	ENSG00000170653	2342	2589
blood	ENSG00000135390	4814	3606
blood	ENSG00000012822	5509	3505
blood	ENSG00000123415	200	764
blood	ENSG00000094916	4022	3009
blood	ENSG00000135486	5994	1357
blood	ENSG00000111481	4530	652
blood	ENSG00000161638	5096	5247
blood	ENSG00000123338	6408	853
blood	ENSG00000135441	2757	5504
blood	ENSG00000258311	2499	4609
blood	ENSG00000135404	5281	5457
blood	ENSG00000135414	311	2339
blood	ENSG00000205323	1059	2678
blood	ENSG00000123353	1933	449
blood	ENSG00000257390	2805	313
blood	ENSG00000135392	2921	175
blood	ENSG00000170473	627	1308
blood	ENSG00000065357	5849	4702
blood	ENSG00000111540	5713	1688
blood	ENSG00000257411	127	2882
blood	ENSG00000170515	4334	3200
blood	ENSG00000229117	5484	6020
blood	ENSG00000135482	382	191
blood	ENSG00000139641	5886	3903
blood	ENSG00000196465	4186	5559
blood	ENSG00000092841	6577	5478
blood	ENSG00000139613	4974	1697
blood	ENSG00000181852	3282	66
blood	ENSG00000062485	4850	920
blood	ENSG00000144785	1045	1052
blood	ENSG00000257727	1605	1862
blood	ENSG00000135473	3200	3815
blood	ENSG00000170581	6142	6171
blood	ENSG00000076067	229	3704
blood	ENSG00000076108	6029	4030
blood	ENSG00000110955	6390	901
blood	ENSG00000110958	5803	3284
blood	ENSG00000196531	6560	3087
blood	ENSG00000166881	926	4296
blood	ENSG00000166888	6486	3346
blood	ENSG00000182199	3165	3893
blood	ENSG00000179912	4188	1105
blood	ENSG00000123329	6249	5970
blood	ENSG00000166986	5797	2668
blood	ENSG00000175197	499	5051
blood	ENSG00000175203	3881	826
blood	ENSG00000166908	1737	586
blood	ENSG00000257342	3480	3936
blood	ENSG00000135506	6215	3424
blood	ENSG00000135452	2389	535
blood	ENSG00000135446	1988	3425
blood	ENSG00000175215	6224	3013
blood	ENSG00000118596	843	5957
blood	ENSG00000135655	6378	5725
blood	ENSG00000061987	3951	3756
blood	ENSG00000139239	6033	5042
blood	ENSG00000184575	3122	2123
blood	ENSG00000183735	2489	4640
blood	ENSG00000153179	6206	4919
blood	ENSG00000135677	6044	5255
blood	ENSG00000174106	2124	4162
blood	ENSG00000139233	839	961
blood	ENSG00000228144	3757	4095
blood	ENSG00000155957	4713	3874
blood	ENSG00000090376	4858	6520
blood	ENSG00000127311	3009	3870
blood	ENSG00000111530	4555	2042
blood	ENSG00000127334	4262	5217
blood	ENSG00000111554	458	3448
blood	ENSG00000127314	4992	4374
blood	ENSG00000111581	1881	1270
blood	ENSG00000175782	424	3321
blood	ENSG00000257181	355	5133
blood	ENSG00000135679	5218	5078
blood	ENSG00000135678	5	4572
blood	ENSG00000111605	4391	2753
blood	ENSG00000166226	3860	3131
blood	ENSG00000111596	4347	405
blood	ENSG00000133858	4993	4182
blood	ENSG00000139291	1070	3277
blood	ENSG00000080371	4299	4013
blood	ENSG00000121749	3147	3671
blood	ENSG00000253719	4971	908
blood	ENSG00000139278	5993	4784
blood	ENSG00000111615	5097	4414
blood	ENSG00000187109	6422	3212
blood	ENSG00000091039	5685	6338
blood	ENSG00000186908	3094	5580
blood	ENSG00000058272	5614	4754
blood	ENSG00000111052	2246	6583
blood	ENSG00000133773	552	2030
blood	ENSG00000257594	271	5332
blood	ENSG00000139323	1653	4619
blood	ENSG00000259075	342	5061
blood	ENSG00000070961	5372	5166
blood	ENSG00000133639	6517	2875
blood	ENSG00000245904	475	4074
blood	ENSG00000102189	732	5896
blood	ENSG00000256393	1276	6460
blood	ENSG00000173598	3188	4251
blood	ENSG00000177889	3929	1251
blood	ENSG00000198015	1748	3231
blood	ENSG00000186076	2619	3707
blood	ENSG00000136040	6302	6411
blood	ENSG00000173588	790	5514
blood	ENSG00000057704	3773	6347
blood	ENSG00000184752	1187	4110
blood	ENSG00000120798	292	3261
blood	ENSG00000028203	1158	3089
blood	ENSG00000111142	2743	2888
blood	ENSG00000111144	6323	5492
blood	ENSG00000111145	2390	3470
blood	ENSG00000059758	2645	5264
blood	ENSG00000139350	755	5275
blood	ENSG00000120802	5331	4085
blood	ENSG00000075415	6157	296
blood	ENSG00000166130	2177	6125
blood	ENSG00000120868	5200	5766
blood	ENSG00000185046	548	4713
blood	ENSG00000111647	2500	5830
blood	ENSG00000238105	182	5517
blood	ENSG00000136021	3470	5159
blood	ENSG00000120800	448	3445
blood	ENSG00000120805	661	1950
blood	ENSG00000111666	3088	6476
blood	ENSG00000111670	3944	4350
blood	ENSG00000136048	912	5904
blood	ENSG00000120860	473	1846
blood	ENSG00000166598	6357	5312
blood	ENSG00000139372	1066	1972
blood	ENSG00000213442	6254	5908
blood	ENSG00000198431	4806	4102
blood	ENSG00000171310	5435	4545
blood	ENSG00000136051	4986	5978
blood	ENSG00000136044	2421	2206
blood	ENSG00000136026	4088	6261
blood	ENSG00000166046	2944	6172
blood	ENSG00000151135	1002	5671
blood	ENSG00000136045	1990	951
blood	ENSG00000110851	1697	327
blood	ENSG00000174600	245	6498
blood	ENSG00000075856	3911	179
blood	ENSG00000136003	5325	2329
blood	ENSG00000110876	6093	5115
blood	ENSG00000110880	5466	3986
blood	ENSG00000084112	3695	4440
blood	ENSG00000110906	2401	570
blood	ENSG00000151148	3328	444
blood	ENSG00000139433	2536	1152
blood	ENSG00000139437	4960	1169
blood	ENSG00000139436	5910	1707
blood	ENSG00000076513	6237	4131
blood	ENSG00000174456	1976	1816
blood	ENSG00000174437	4416	2510
blood	ENSG00000196510	2893	101
blood	ENSG00000258210	2673	2924
blood	ENSG00000111229	6348	3943
blood	ENSG00000111237	3527	3178
blood	ENSG00000196850	4221	4895
blood	ENSG00000204852	2370	4194
blood	ENSG00000122986	4633	4244
blood	ENSG00000186298	5624	2397
blood	ENSG00000111252	5252	4033
blood	ENSG00000204842	2218	1430
blood	ENSG00000089234	1997	144
blood	ENSG00000111271	1473	774
blood	ENSG00000111275	3663	6192
blood	ENSG00000234608	358	1229
blood	ENSG00000089022	2280	981
blood	ENSG00000089248	5471	3161
blood	ENSG00000111300	1167	2570
blood	ENSG00000135148	5103	5564
blood	ENSG00000173064	4327	4744
blood	ENSG00000089009	6413	4600
blood	ENSG00000179295	3552	3052
blood	ENSG00000089127	5061	6597
blood	ENSG00000111331	4636	6628
blood	ENSG00000111335	5461	6542
blood	ENSG00000089060	3394	2590
blood	ENSG00000122965	2138	3350
blood	ENSG00000123066	5274	5647
blood	ENSG00000111412	2399	510
blood	ENSG00000088992	3498	6612
blood	ENSG00000135108	1179	1003
blood	ENSG00000176871	3037	4073
blood	ENSG00000089220	3524	4549
blood	ENSG00000240342	5896	5625
blood	ENSG00000135090	5191	1370
blood	ENSG00000111707	3851	282
blood	ENSG00000111725	2078	523
blood	ENSG00000111737	4231	1433
blood	ENSG00000089154	4754	2666
blood	ENSG00000089157	6537	5322
blood	ENSG00000255857	4406	5409
blood	ENSG00000089159	5884	5509
blood	ENSG00000111775	2521	3595
blood	ENSG00000257218	4513	13
blood	ENSG00000111786	5320	61
blood	ENSG00000088986	4155	3188
blood	ENSG00000022840	6412	6167
blood	ENSG00000110917	5085	1207
blood	ENSG00000175970	2234	1435
blood	ENSG00000157837	2606	786
blood	ENSG00000089041	933	6211
blood	ENSG00000135124	1655	2865
blood	ENSG00000110931	5351	5546
blood	ENSG00000089053	5639	12
blood	ENSG00000170633	3795	26
blood	ENSG00000089094	3400	1367
blood	ENSG00000139725	4457	1965
blood	ENSG00000212694	2590	4419
blood	ENSG00000110801	1802	858
blood	ENSG00000256950	686	1754
blood	ENSG00000175727	4612	3919
blood	ENSG00000176383	214	999
blood	ENSG00000184047	1536	358
blood	ENSG00000256861	2734	21
blood	ENSG00000139719	2596	72
blood	ENSG00000130779	4190	4715
blood	ENSG00000033030	2326	406
blood	ENSG00000111011	4565	1307
blood	ENSG00000184445	845	4228
blood	ENSG00000139726	2818	1892
blood	ENSG00000280138	1026	4211
blood	ENSG00000139722	4002	3245
blood	ENSG00000256028	5036	3115
blood	ENSG00000182196	4595	4005
blood	ENSG00000051825	1663	3838
blood	ENSG00000111328	502	5406
blood	ENSG00000139697	4653	654
blood	ENSG00000183955	489	831
blood	ENSG00000150977	4445	4325
blood	ENSG00000184209	1038	1454
blood	ENSG00000086598	5279	2616
blood	ENSG00000111364	882	1735
blood	ENSG00000111361	3000	56
blood	ENSG00000111358	96	3526
blood	ENSG00000185344	2351	1484
blood	ENSG00000179195	2704	2667
blood	ENSG00000150991	6637	3108
blood	ENSG00000184992	2143	3820
blood	ENSG00000139370	4965	5402
blood	ENSG00000111450	209	5354
blood	ENSG00000132341	4931	1328
blood	ENSG00000061936	4065	38
blood	ENSG00000183495	3982	2956
blood	ENSG00000185684	713	4024
blood	ENSG00000177084	2424	3043
blood	ENSG00000176915	4575	134
blood	ENSG00000232888	4543	5796
blood	ENSG00000090615	4254	2010
blood	ENSG00000072609	4476	754
blood	ENSG00000198040	1144	4214
blood	ENSG00000196199	5094	705
blood	ENSG00000121390	2973	55
blood	ENSG00000132950	151	3480
blood	ENSG00000121741	4609	4220
blood	ENSG00000132953	1916	3767
blood	ENSG00000150457	236	5276
blood	ENSG00000150459	4318	463
blood	ENSG00000173141	203	2576
blood	ENSG00000180776	4395	5972
blood	ENSG00000165487	2459	3077
blood	ENSG00000151835	1326	5698
blood	ENSG00000182957	5192	4699
blood	ENSG00000273167	243	6065
blood	ENSG00000102699	5650	3257
blood	ENSG00000139505	3102	5362
blood	ENSG00000139496	3529	4795
blood	ENSG00000127870	2452	4008
blood	ENSG00000152484	2513	5868
blood	ENSG00000122026	3222	5554
blood	ENSG00000122034	5071	2821
blood	ENSG00000122033	1746	1941
blood	ENSG00000186184	4712	4027
blood	ENSG00000152520	4898	4087
blood	ENSG00000132963	2314	4200
blood	ENSG00000139508	1619	2282
blood	ENSG00000139514	540	5036
blood	ENSG00000122042	3250	5017
blood	ENSG00000189403	5851	4366
blood	ENSG00000132952	2196	2416
blood	ENSG00000132965	5220	6489
blood	ENSG00000120694	3786	5395
blood	ENSG00000073910	4142	6169
blood	ENSG00000139597	2384	1388
blood	ENSG00000244754	6039	4148
blood	ENSG00000083642	3334	2615
blood	ENSG00000133104	1714	4266
blood	ENSG00000120699	1218	1766
blood	ENSG00000102710	4643	2429
blood	ENSG00000120686	2976	4293
blood	ENSG00000120685	2446	2477
blood	ENSG00000188811	1316	3416
blood	ENSG00000150907	3559	4289
blood	ENSG00000102738	226	2305
blood	ENSG00000120690	5876	4575
blood	ENSG00000120688	107	3040
blood	ENSG00000172766	1161	4472
blood	ENSG00000102763	729	3130
blood	ENSG00000102780	149	5387
blood	ENSG00000023516	3196	5210
blood	ENSG00000133106	3677	6608
blood	ENSG00000120675	942	5232
blood	ENSG00000102804	2201	5674
blood	ENSG00000133114	498	3174
blood	ENSG00000188342	180	2349
blood	ENSG00000273149	6552	5120
blood	ENSG00000133112	6638	4726
blood	ENSG00000170919	1110	4224
blood	ENSG00000136152	1852	1305
blood	ENSG00000123200	4176	2943
blood	ENSG00000136167	6644	4077
blood	ENSG00000102445	3915	6263
blood	ENSG00000136141	657	2527
blood	ENSG00000139684	2877	1973
blood	ENSG00000136143	268	2807
blood	ENSG00000136146	2324	1097
blood	ENSG00000136156	6407	5829
blood	ENSG00000139679	2719	6176
blood	ENSG00000139687	3134	5611
blood	ENSG00000136161	3669	5652
blood	ENSG00000102531	3366	5056
blood	ENSG00000136169	1467	2547
blood	ENSG00000136147	4086	3983
blood	ENSG00000136144	1014	4785
blood	ENSG00000102753	1884	3605
blood	ENSG00000204977	2917	1675
blood	ENSG00000136104	2627	2319
blood	ENSG00000102786	3852	2421
blood	ENSG00000139668	4311	2656
blood	ENSG00000253797	1414	2006
blood	ENSG00000136100	3544	2764
blood	ENSG00000136108	409	4745
blood	ENSG00000165416	2484	889
blood	ENSG00000136149	5758	5951
blood	ENSG00000083520	3406	1872
blood	ENSG00000118922	3104	5993
blood	ENSG00000136111	3271	6249
blood	ENSG00000188243	1868	5366
blood	ENSG00000136153	85	5737
blood	ENSG00000178695	4973	6355
blood	ENSG00000102805	2906	1383
blood	ENSG00000005812	4618	4111
blood	ENSG00000283208	649	4249
blood	ENSG00000005810	5605	4129
blood	ENSG00000139746	4670	3444
blood	ENSG00000214182	3626	4166
blood	ENSG00000125257	504	6017
blood	ENSG00000102580	4747	5617
blood	ENSG00000139793	583	5596
blood	ENSG00000125249	1581	6205
blood	ENSG00000065150	4068	1440
blood	ENSG00000152767	4388	1111
blood	ENSG00000102572	5679	259
blood	ENSG00000088387	1790	5863
blood	ENSG00000169508	3486	5958
blood	ENSG00000134882	3755	283
blood	ENSG00000125304	6067	4410
blood	ENSG00000134900	4282	3632
blood	ENSG00000134899	4875	145
blood	ENSG00000270181	4876	113
blood	ENSG00000134884	6100	5163
blood	ENSG00000139826	1736	5345
blood	ENSG00000102524	4379	6581
blood	ENSG00000213995	1448	778
blood	ENSG00000134905	5119	4383
blood	ENSG00000153487	1249	1202
blood	ENSG00000088448	4722	1399
blood	ENSG00000102606	3627	1190
blood	ENSG00000126216	2873	562
blood	ENSG00000068650	4825	6012
blood	ENSG00000126226	2503	1392
blood	ENSG00000139842	4338	1147
blood	ENSG00000185896	5671	2734
blood	ENSG00000150401	52	481
blood	ENSG00000150403	2402	4265
blood	ENSG00000198176	3499	4961
blood	ENSG00000185989	5479	3527
blood	ENSG00000130177	3726	1582
blood	ENSG00000169062	1887	2776
blood	ENSG00000129566	5190	3738
blood	ENSG00000092094	2763	2195
blood	ENSG00000100823	4255	2928
blood	ENSG00000165782	2930	103
blood	ENSG00000258908	152	4556
blood	ENSG00000198805	4248	4291
blood	ENSG00000169413	2443	6061
blood	ENSG00000165792	2601	2138
blood	ENSG00000092199	6482	64
blood	ENSG00000092201	4748	713
blood	ENSG00000100888	5188	780
blood	ENSG00000129472	2119	4209
blood	ENSG00000092203	4905	3
blood	ENSG00000165819	3738	240
blood	ENSG00000277734	6046	6121
blood	ENSG00000129562	3815	2909
blood	ENSG00000100439	2189	4883
blood	ENSG00000155463	5161	228
blood	ENSG00000155465	4908	6055
blood	ENSG00000197324	6198	6009
blood	ENSG00000100461	5682	2289
blood	ENSG00000100462	1958	3517
blood	ENSG00000092036	3521	6271
blood	ENSG00000259132	1779	6262
blood	ENSG00000100804	1136	838
blood	ENSG00000100813	6253	310
blood	ENSG00000179933	2959	324
blood	ENSG00000215271	98	293
blood	ENSG00000235194	1588	4733
blood	ENSG00000258643	3570	790
blood	ENSG00000100836	5402	677
blood	ENSG00000129460	490	2055
blood	ENSG00000213983	5534	3332
blood	ENSG00000258727	3683	3162
blood	ENSG00000100897	5246	1516
blood	ENSG00000092010	6262	4375
blood	ENSG00000100911	4708	5670
blood	ENSG00000092098	4340	4007
blood	ENSG00000213928	5963	5041
blood	ENSG00000259529	6049	4698
blood	ENSG00000259522	1604	1832
blood	ENSG00000100926	1572	1599
blood	ENSG00000254692	3729	436
blood	ENSG00000254505	3114	1860
blood	ENSG00000260669	3378	1762
blood	ENSG00000255526	2253	3302
blood	ENSG00000129559	3878	3228
blood	ENSG00000100938	4463	2114
blood	ENSG00000092330	4739	461
blood	ENSG00000196943	4447	1561
blood	ENSG00000136305	3441	2782
blood	ENSG00000213903	3801	5400
blood	ENSG00000100441	6043	342
blood	ENSG00000100445	4489	929
blood	ENSG00000092140	341	4997
blood	ENSG00000092108	2566	1954
blood	ENSG00000196792	667	4196
blood	ENSG00000092148	4741	2838
blood	ENSG00000129493	841	4993
blood	ENSG00000100852	900	5820
blood	ENSG00000129518	2525	1354
blood	ENSG00000129515	4832	2241
blood	ENSG00000198604	5955	5712
blood	ENSG00000100883	3299	1177
blood	ENSG00000151327	1478	2675
blood	ENSG00000092020	3047	4848
blood	ENSG00000100890	2282	1402
blood	ENSG00000258790	4172	2525
blood	ENSG00000100902	3124	4359
blood	ENSG00000100906	5590	4594
blood	ENSG00000100934	2255	4321
blood	ENSG00000182400	1755	2804
blood	ENSG00000100941	5026	3567
blood	ENSG00000258941	2411	1420
blood	ENSG00000150527	2800	1034
blood	ENSG00000165355	2269	3427
blood	ENSG00000179454	967	5044
blood	ENSG00000185246	2490	4270
blood	ENSG00000100442	1442	3849
blood	ENSG00000129534	3211	5744
blood	ENSG00000276168	3833	6634
blood	ENSG00000283029	3836	6633
blood	ENSG00000213741	5718	5709
blood	ENSG00000165502	5608	4680
blood	ENSG00000258377	2516	1790
blood	ENSG00000168282	2657	1851
blood	ENSG00000165516	3474	1076
blood	ENSG00000165525	4091	3128
blood	ENSG00000274012	4004	6635
blood	ENSG00000165527	5827	559
blood	ENSG00000100483	629	5077
blood	ENSG00000100485	4716	6076
blood	ENSG00000125375	1587	2025
blood	ENSG00000012983	1397	5035
blood	ENSG00000100503	6182	4568
blood	ENSG00000139921	2511	5471
blood	ENSG00000186469	5751	4225
blood	ENSG00000087302	3667	1580
blood	ENSG00000197930	5107	5479
blood	ENSG00000100519	2112	2798
blood	ENSG00000198252	1937	4553
blood	ENSG00000100523	3298	4441
blood	ENSG00000100528	2054	3492
blood	ENSG00000197045	2451	5962
blood	ENSG00000131979	3052	6136
blood	ENSG00000180008	1558	5019
blood	ENSG00000168175	4038	660
blood	ENSG00000131981	5091	6554
blood	ENSG00000178974	1451	1451
blood	ENSG00000126775	1072	1102
blood	ENSG00000126777	4630	3809
blood	ENSG00000070269	1789	3281
blood	ENSG00000070367	2680	4569
blood	ENSG00000053770	3056	3928
blood	ENSG00000131966	2473	1115
blood	ENSG00000100567	3268	2292
blood	ENSG00000257621	4834	4105
blood	ENSG00000032219	3898	4660
blood	ENSG00000100578	908	2900
blood	ENSG00000050130	2020	3081
blood	ENSG00000126773	4011	1680
blood	ENSG00000100612	4943	4363
blood	ENSG00000100614	5786	6117
blood	ENSG00000027075	5142	4959
blood	ENSG00000100644	5722	5907
[truncated: 139,986 more rows]
