# Supplementary material for: Characterizing the landscape of gene expression variance in humans
Source: PLoS Genet. 2023 Jul 6;19(7):e1010833. doi: 10.1371/journal.pgen.1010833 (PMC10353820; doi:10.1371/journal.pgen.1010833)
Supplement: S5 Dataset — Combined table describing gene ontology enrichment in the top 5% and bottom 5% of genes as ranked by variance. (CSV) [file pgen.1010833.s014.csv]

ID	Description	GeneRatio	BgRatio	pvalue	p.adjust	qvalue	geneID	Count	varRank
GO:0009617	response to bacterium	87/565	351/10364	6.173616555508741e-35	2.5274786178252786e-31	1.6642770524903039e-31	ISG15/PLA2G2A/ALPL/JUN/GBP4/VCAM1/S100A9/S100A8/FCER1G/FCGR2B/SELP/HMCN1/PTGS2/RGS1/MRC1/ADM/MPEG1/NR4A1/LYZ/DCN/OAS1/OAS3/OAS2/TRAC/FOS/IGHA2/IGHG4/IGHG2/IGHA1/IGHG1/IGHG3/IGHM/IGHV3-23/IGHV3-30/IGHV3-33/IGHV4-59/CX3CL1/CD68/CCL2/CCL5/CFD/LRG1/C3/ICAM1/ACP5/ZFP36/BCL3/C5AR1/LILRB2/SSC5D/IGKC/IGKV3-20/SCN7A/SLC11A1/THBD/SLPI/ADAMTS5/IGLC1/IGLL5/IGLC2/IGLC3/GGT5/CSF2RB/LTF/STAB1/CCDC80/SPON2/JCHAI…	87	high
GO:0006959	humoral immune response	48/565	102/10364	7.091387336311776e-34	1.4516069877430206e-30	9.5584436675234e-31	C1QA/C1QC/C1QB/S100A9/FCGR2B/ALOX5/LYZ/IGHA2/IGHG4/IGHG2/IGHA1/IGHG1/IGHG3/IGHM/IGHV3-23/IGHV3-30/IGHV3-33/IGHV4-59/MFAP4/CCL2/CFD/C3/BCL3/IGKC/IGKV3-20/SLC11A1/SLPI/IGLC1/IGLL5/IGLC2/IGLC3/LTF/MASP1/SPON2/JCHAIN/CXCL8/CXCL2/C7/CXCL14/C2/CFB/C4A/C4B/HLA-DRB1/HLA-DQB1/TRBC2/CLU/VSIG4	48	high
GO:0001568	blood vessel development	97/565	481/10364	4.620291949965816e-31	6.305158414386684e-28	4.151778134688581e-28	JUN/CCN1/F3/PRRX1/PTGS2/CHI3L1/AGT/ALOX5/ACTA2/ADM/CREB3L1/MDK/APLNR/MCAM/THY1/C3AR1/NR4A1/DCN/COL4A1/COL4A2/TNFAIP2/THBS1/CSPG4/ANPEP/TNFRSF12A/ITGAX/MMP2/CX3CL1/CCL2/ITGB3/NGFR/COL1A1/SOCS3/LRG1/C3/ANGPTL4/LDLR/JUNB/KLF2/HSPB6/APOE/HIF3A/C5AR1/EMILIN1/CYP1B1/HK2/FN1/ACKR3/RAMP1/ID1/PTGIS/SOX18/ADAMTS1/CLDN5/HMOX1/TYMP/STAB1/ADAMTS9/COL8A1/MYLK/APOD/SLIT2/CXCL8/ANXA3/SFRP2/HPGD/THBS4/TGFBI/EGR1/…	97	high
GO:0042742	defense response to bacterium	47/565	117/10364	2.39018462214197e-29	1.7046284509850135e-26	1.1224522312427992e-26	ISG15/PLA2G2A/GBP4/S100A9/S100A8/FCER1G/SELP/MPEG1/LYZ/OAS1/OAS3/OAS2/IGHA2/IGHG4/IGHG2/IGHA1/IGHG1/IGHG3/IGHM/IGHV3-23/IGHV3-30/IGHV3-33/IGHV4-59/ACP5/BCL3/C5AR1/SSC5D/IGKC/IGKV3-20/SLC11A1/SLPI/ADAMTS5/IGLC1/IGLL5/IGLC2/IGLC3/LTF/STAB1/SPON2/JCHAIN/ANXA3/IL7R/AQP1/CD36/SERPINE1/TRBC2/LCN2	47	high
GO:0048514	blood vessel morphogenesis	88/565	421/10364	2.404670606882335e-29	1.7046284509850135e-26	1.1224522312427992e-26	JUN/CCN1/F3/PRRX1/PTGS2/CHI3L1/AGT/ALOX5/ADM/CREB3L1/MDK/APLNR/MCAM/THY1/C3AR1/NR4A1/DCN/COL4A1/COL4A2/TNFAIP2/THBS1/CSPG4/ANPEP/TNFRSF12A/ITGAX/MMP2/CX3CL1/CCL2/ITGB3/NGFR/LRG1/C3/ANGPTL4/LDLR/JUNB/KLF2/HSPB6/APOE/HIF3A/C5AR1/EMILIN1/CYP1B1/HK2/FN1/ACKR3/RAMP1/ID1/PTGIS/SOX18/ADAMTS1/CLDN5/HMOX1/TYMP/STAB1/ADAMTS9/COL8A1/MYLK/APOD/SLIT2/CXCL8/ANXA3/SFRP2/HPGD/THBS4/TGFBI/PDGFRB/EDN1/HLA-G/VEGFA/…	88	high
GO:0006956	complement activation	31/565	45/10364	2.4982341734025598e-29	1.7046284509850135e-26	1.1224522312427992e-26	C1QA/C1QC/C1QB/IGHA2/IGHG4/IGHG2/IGHA1/IGHG1/IGHG3/IGHM/IGHV3-23/IGHV3-30/IGHV3-33/IGHV4-59/MFAP4/CFD/C3/IGKC/IGLC1/IGLL5/IGLC2/IGLC3/MASP1/C7/C2/CFB/C4A/C4B/TRBC2/CLU/VSIG4	31	high
GO:0001525	angiogenesis	81/565	364/10364	5.603078293129601e-29	3.277000361724655e-26	2.1578170689781816e-26	JUN/CCN1/F3/PTGS2/CHI3L1/AGT/ALOX5/ADM/CREB3L1/MDK/APLNR/MCAM/THY1/C3AR1/NR4A1/DCN/COL4A1/COL4A2/TNFAIP2/THBS1/CSPG4/ANPEP/TNFRSF12A/ITGAX/MMP2/CX3CL1/CCL2/ITGB3/NGFR/LRG1/C3/ANGPTL4/KLF2/HSPB6/HIF3A/C5AR1/EMILIN1/CYP1B1/HK2/FN1/ACKR3/RAMP1/ID1/PTGIS/SOX18/ADAMTS1/CLDN5/HMOX1/TYMP/STAB1/ADAMTS9/COL8A1/APOD/SLIT2/CXCL8/ANXA3/SFRP2/THBS4/TGFBI/PDGFRB/EDN1/HLA-G/VEGFA/CCN2/SMOC2/THBS2/ITGB8/GPNMB/AQ…	81	high
GO:0002455	humoral immune response mediated by circulating immunoglobulin	28/565	40/10364	6.636951717640398e-27	3.396460041502473e-24	2.2364780722206655e-24	C1QA/C1QC/C1QB/FCGR2B/IGHA2/IGHG4/IGHG2/IGHA1/IGHG1/IGHG3/IGHM/IGHV3-23/IGHV3-30/IGHV3-33/IGHV4-59/C3/BCL3/IGKC/IGLC1/IGLL5/IGLC2/IGLC3/C7/C2/C4A/C4B/TRBC2/CLU	28	high
GO:0006958	complement activation, classical pathway	26/565	35/10364	3.6058890911881325e-26	1.640278882147135e-23	1.0800797616997435e-23	C1QA/C1QC/C1QB/IGHA2/IGHG4/IGHG2/IGHA1/IGHG1/IGHG3/IGHM/IGHV3-23/IGHV3-30/IGHV3-33/IGHV4-59/C3/IGKC/IGLC1/IGLL5/IGLC2/IGLC3/C7/C2/C4A/C4B/TRBC2/CLU	26	high
GO:0006954	inflammatory response	84/565	436/10364	2.0698264411256957e-25	8.473869449968597e-23	5.579816332339902e-23	PLA2G2A/GBP5/F3/VCAM1/S100A9/S100A8/ACKR1/FCGR2B/SELP/PTGS2/CHI3L1/AGT/ALOX5/H19/ADM/MDK/NEAT1/FOLR2/BIRC3/CD163/C3AR1/CLEC7A/LYZ/IGF1/CMKLR1/FOS/SERPINA1/SERPINA3/THBS1/CX3CL1/P2RX1/CD68/CCL2/CCL5/CCL14/AOC3/SOCS3/C3/ICAM1/LDLR/ACP5/ZFP36/APOE/C5AR1/CYP26B1/IL1RN/FN1/SLC11A1/SIGLEC1/TGM2/PTGIS/GGT5/HMOX1/SCUBE1/CCR1/STAB1/NFKBIZ/BCL6/APOD/CXCL8/CXCL2/SPP1/CD14/CSF1R/C4A/C4B/HLA-DRB1/GPER1/ADCY1/…	84	high
GO:0002250	adaptive immune response	66/565	287/10364	1.599891524688791e-24	5.954505365523555e-22	3.9208824829932954e-22	C1QA/C1QC/C1QB/FCER1G/FCGR2B/PRF1/CLEC7A/TRAC/IGHA2/IGHG4/IGHG2/IGHA1/IGHG1/IGHG3/IGHM/IGHV3-23/IGHV3-30/IGHV3-33/IGHV4-59/C3/ICAM1/BCL3/LILRB5/LILRB2/CD8A/IGKC/IGKV4-1/IGKV1-5/IGKV3-15/IGKV3-20/IGKV1-39/IGKV2D-28/SLC11A1/IGLV1-51/IGLV1-44/IGLV1-40/IGLV3-21/IGLV2-14/IGLC1/IGLL5/IGLC2/IGLC3/NFKBIZ/BCL6/JCHAIN/IL7R/C7/ERAP2/HLA-G/C2/C4A/C4B/HLA-DRB5/HLA-DRB1/HLA-DQA1/HLA-DQB1/HLA-DQA1/AZGP1/TRBC2/C…	66	high
GO:0009611	response to wounding	72/565	356/10364	4.038366530972654e-23	1.3777560481501705e-20	9.072154987562253e-21	ID3/CCN1/F3/S100A8/FCER1G/SELP/ALOX5/ADRA2A/HBB/ADM/LYVE1/MDK/SYT7/MCAM/VWF/CLEC7A/DCN/IGF1/POSTN/SERPINA1/THBS1/FGF7/TNFRSF12A/PPL/CX3CL1/P2RX1/ITGB3/COL1A1/ITGB4/C1QTNF1/TYROBP/ZFP36/APOE/DYSF/INHBB/COL3A1/FN1/SLC11A1/SERPINE2/THBD/MYL9/HMOX1/SCUBE1/FBLN1/CHL1/CCR1/MYLK/APOD/SPP1/MMRN1/SLC1A3/MAP1B/HBEGF/PDGFRB/F13A1/EDN1/CDKN1A/VEGFA/CCN2/SMOC2/HSPB1/CD36/SERPINE1/PTN/PLAT/KLF4/TNC/COL5A1/TIMP…	72	high
GO:0006910	phagocytosis, recognition	21/565	28/10364	1.6948193702733024e-21	5.337377309152999e-19	3.514520167829901e-19	CLEC7A/IGHA2/IGHG4/IGHG2/IGHA1/IGHG1/IGHG3/IGHM/IGHV3-23/IGHV3-30/IGHV3-33/IGHV4-59/IGKC/IGLC1/IGLL5/IGLC2/IGLC3/SPON2/C4B/CD36/TRBC2	21	high
GO:0045087	innate immune response	80/565	475/10364	2.44829225802395e-20	7.159506074535752e-18	4.714343212631081e-18	ISG15/C1QA/C1QC/C1QB/IFI6/GBP3/GBP1/GBP4/GBP5/S100A9/S100A8/MNDA/FCER1G/FCGR2B/MRC1/IFIT3/IFIT1/IFITM2/IFITM1/IFITM3/MPEG1/BIRC3/CLEC7A/OAS1/OAS3/OAS2/IFI27/IGHA2/IGHG4/IGHG2/IGHA1/IGHG1/IGHG3/IGHM/IGHV3-23/IGHV3-30/IGHV3-33/IGHV4-59/CX3CL1/MFAP4/CCL2/CCL5/CCL14/CFD/C3/ICAM1/TYROBP/APOE/SSC5D/IGKC/SLC11A1/SLPI/MX1/IGLC1/IGLL5/IGLC2/IGLC3/LTF/MASP1/SPON2/JCHAIN/C7/CD14/CSF1R/EDN1/HLA-G/C2/CFB/C4A/…	80	high
GO:0019724	B cell mediated immunity	36/565	104/10364	3.8177306932414346e-20	1.0419859638753623e-17	6.861198810800923e-18	C1QA/C1QC/C1QB/FCER1G/FCGR2B/IGHA2/IGHG4/IGHG2/IGHA1/IGHG1/IGHG3/IGHM/IGHV3-23/IGHV3-30/IGHV3-33/IGHV4-59/C3/BCL3/IGKC/IGLC1/IGLL5/IGLC2/IGLC3/BCL6/C7/HLA-G/C2/C4A/C4B/HLA-DRB5/HLA-DRB1/HLA-DQA1/HLA-DQB1/HLA-DQA1/TRBC2/CLU	36	high
GO:0030198	extracellular matrix organization	46/565	175/10364	7.552182973083579e-20	1.7177020606557874e-17	1.1310608534542133e-17	CCN1/ADAMTS4/OLFML2B/DPT/LAMB3/AGT/NID1/CREB3L1/LUM/POSTN/COL4A1/COL4A2/SMOC1/FLRT2/MMP2/CRISPLD2/MFAP4/COL1A1/SOX9/COL5A3/BCL3/EMILIN1/CYP1B1/COL3A1/ADAMTS1/ADAMTS5/FBLN1/FBLN2/ADAMTS9/COL8A1/CCDC80/SFRP2/TGFBI/ADAMTS2/TNXB/COL12A1/CCN2/SMOC2/AEBP1/ELN/COL1A2/SULF1/COL14A1/COL15A1/COL5A1/ELF3	46	high
GO:0043062	extracellular structure organization	46/565	175/10364	7.552182973083579e-20	1.7177020606557874e-17	1.1310608534542133e-17	CCN1/ADAMTS4/OLFML2B/DPT/LAMB3/AGT/NID1/CREB3L1/LUM/POSTN/COL4A1/COL4A2/SMOC1/FLRT2/MMP2/CRISPLD2/MFAP4/COL1A1/SOX9/COL5A3/BCL3/EMILIN1/CYP1B1/COL3A1/ADAMTS1/ADAMTS5/FBLN1/FBLN2/ADAMTS9/COL8A1/CCDC80/SFRP2/TGFBI/ADAMTS2/TNXB/COL12A1/CCN2/SMOC2/AEBP1/ELN/COL1A2/SULF1/COL14A1/COL15A1/COL5A1/ELF3	46	high
GO:0045229	external encapsulating structure organization	46/565	175/10364	7.552182973083579e-20	1.7177020606557874e-17	1.1310608534542133e-17	CCN1/ADAMTS4/OLFML2B/DPT/LAMB3/AGT/NID1/CREB3L1/LUM/POSTN/COL4A1/COL4A2/SMOC1/FLRT2/MMP2/CRISPLD2/MFAP4/COL1A1/SOX9/COL5A3/BCL3/EMILIN1/CYP1B1/COL3A1/ADAMTS1/ADAMTS5/FBLN1/FBLN2/ADAMTS9/COL8A1/CCDC80/SFRP2/TGFBI/ADAMTS2/TNXB/COL12A1/CCN2/SMOC2/AEBP1/ELN/COL1A2/SULF1/COL14A1/COL15A1/COL5A1/ELF3	46	high
GO:0050865	regulation of cell activation	71/565	394/10364	8.642192872085662e-20	1.8621651378062474e-17	1.2261859249535391e-17	PLA2G2A/VCAM1/MNDA/FCER1G/FCGR2B/SELP/IGF2/MDK/LRRC32/ZBTB16/THY1/CLEC7A/IGF1/IGHA2/IGHG4/IGHG2/IGHA1/IGHG1/IGHG3/IGHM/IGHV3-23/IGHV3-30/IGHV3-33/IGHV4-59/THBS1/CX3CL1/CCL2/CCL5/C1QTNF1/TNFSF14/LDLR/TYROBP/APOE/LILRB2/EMILIN1/CYP26B1/IGKC/IGFBP2/SERPINE2/THBD/IGLC1/IGLL5/IGLC2/IGLC3/HMOX1/NFKBIZ/BCL6/CD38/IL7R/PDGFRB/HLA-G/HLA-DRB5/HLA-DRB1/HLA-DQA1/HLA-DQB1/HLA-DQA1/CDKN1A/CCN2/GPER1/GPNMB/FGL2/…	71	high
GO:0016064	immunoglobulin mediated immune response	35/565	102/10364	1.7839225427614573e-19	3.5374387722583657e-17	2.3293087948354905e-17	C1QA/C1QC/C1QB/FCER1G/FCGR2B/IGHA2/IGHG4/IGHG2/IGHA1/IGHG1/IGHG3/IGHM/IGHV3-23/IGHV3-30/IGHV3-33/IGHV4-59/C3/BCL3/IGKC/IGLC1/IGLL5/IGLC2/IGLC3/BCL6/C7/C2/C4A/C4B/HLA-DRB5/HLA-DRB1/HLA-DQA1/HLA-DQB1/HLA-DQA1/TRBC2/CLU	35	high
GO:1901342	regulation of vasculature development	48/565	194/10364	1.8145142700885606e-19	3.5374387722583657e-17	2.3293087948354905e-17	F3/CHI3L1/AGT/ALOX5/ADM/CREB3L1/MDK/APLNR/C3AR1/DCN/COL4A2/THBS1/ITGAX/LRG1/C3/ANGPTL4/KLF2/HSPB6/C5AR1/EMILIN1/CYP1B1/HK2/ID1/PTGIS/ADAMTS1/CLDN5/HMOX1/STAB1/ADAMTS9/CXCL8/ANXA3/SFRP2/THBS4/HLA-G/VEGFA/SMOC2/THBS2/ITGB8/GPNMB/AQP1/HSPB1/SERPINE1/PTN/SFRP1/SULF1/ENPP2/KLF4/CYBB	48	high
GO:0002253	activation of immune response	50/565	216/10364	6.7547049169206e-19	1.2543572145519086e-16	8.259606681067128e-17	C1QA/C1QC/C1QB/GBP1/MNDA/FCER1G/FCGR2B/THY1/C3AR1/CLEC7A/CMKLR1/IGHA2/IGHG4/IGHG2/IGHA1/IGHG1/IGHG3/IGHM/IGHV3-23/IGHV3-30/IGHV3-33/IGHV4-59/MFAP4/CFD/C3/TYROBP/C5AR1/IGKC/IGLC1/IGLL5/IGLC2/IGLC3/NFKBIZ/MASP1/CD38/C7/BTNL9/C2/CFB/C4A/C4B/HLA-DRB1/HLA-DQB1/TRBC2/CLU/NR4A3/VSIG4/CD22/CD3E/KCNN4	50	high
GO:0045765	regulation of angiogenesis	47/565	192/10364	7.046950643550049e-19	1.2543572145519086e-16	8.259606681067128e-17	F3/CHI3L1/AGT/ALOX5/ADM/CREB3L1/MDK/APLNR/C3AR1/DCN/COL4A2/THBS1/ITGAX/LRG1/C3/ANGPTL4/KLF2/HSPB6/C5AR1/EMILIN1/CYP1B1/HK2/PTGIS/ADAMTS1/CLDN5/HMOX1/STAB1/ADAMTS9/CXCL8/ANXA3/SFRP2/THBS4/HLA-G/VEGFA/SMOC2/THBS2/ITGB8/GPNMB/AQP1/HSPB1/SERPINE1/PTN/SFRP1/SULF1/ENPP2/KLF4/CYBB	47	high
GO:0002252	immune effector process	66/565	374/10364	6.010402036297378e-18	1.0252744140250612e-15	6.75115772585859e-16	C1QA/C1QC/C1QB/FCER1G/FCGR2B/PRF1/MDK/CLEC7A/IGHA2/IGHG4/IGHG2/IGHA1/IGHG1/IGHG3/IGHM/IGHV3-23/IGHV3-30/IGHV3-33/IGHV4-59/SLC7A5/MFAP4/ACE/CFD/C3/ICAM1/TYROBP/BCL3/DYSF/CD8A/IGKC/SLC11A1/IGLC1/IGLL5/IGLC2/IGLC3/HMOX1/NFKBIZ/MASP1/BCL6/SPON2/ANXA3/IL7R/C7/HLA-G/C2/CFB/C4A/C4B/HLA-DRB5/HLA-DRB1/HLA-DQA1/HLA-DQB1/HLA-DQA1/FGL2/CD36/AZGP1/TRBC2/CLU/TCIM/ANGPT1/NR4A3/PTGDS/VSIG4/RORC/CD22/SLAMF7	66	high
GO:0001817	regulation of cytokine production	75/565	466/10364	6.3624793330006376e-18	1.0419196155721843e-15	6.860761924974582e-16	ISG15/GBP1/GBP5/F3/MNDA/ACKR1/FCER1G/FCGR2B/PTGS2/CHI3L1/AGT/ALOX5/SRGN/ADRA2A/H19/MDK/LRRC32/C3AR1/CLEC7A/LUM/IGF1/CMKLR1/OAS1/OAS3/OAS2/POSTN/THBS1/CX3CL1/SLC7A5/C3/ACP5/KLF2/TYROBP/ZFP36/BCL3/C5AR1/LILRB2/SSC5D/LTBP1/CYP1B1/INHBB/FN1/SLC11A1/HMOX1/LTF/BCL6/APOD/SPON2/EGR1/CD14/CSF1R/BTNL9/HLA-G/HSPA1A/HSPA1B/HLA-DRB1/AKAP12/ITGB8/GPNMB/HSPB1/CD36/SERPINE1/LPL/CLU/SULF1/ANGPT1/IL33/S1PR3/NR4A3/…	75	high
GO:0001816	cytokine production	75/565	475/10364	1.93560680343039e-17	3.047836251247699e-15	2.006918633030457e-15	ISG15/GBP1/GBP5/F3/MNDA/ACKR1/FCER1G/FCGR2B/PTGS2/CHI3L1/AGT/ALOX5/SRGN/ADRA2A/H19/MDK/LRRC32/C3AR1/CLEC7A/LUM/IGF1/CMKLR1/OAS1/OAS3/OAS2/POSTN/THBS1/CX3CL1/SLC7A5/C3/ACP5/KLF2/TYROBP/ZFP36/BCL3/C5AR1/LILRB2/SSC5D/LTBP1/CYP1B1/INHBB/FN1/SLC11A1/HMOX1/LTF/BCL6/APOD/SPON2/EGR1/CD14/CSF1R/BTNL9/HLA-G/HSPA1A/HSPA1B/HLA-DRB1/AKAP12/ITGB8/GPNMB/HSPB1/CD36/SERPINE1/LPL/CLU/SULF1/ANGPT1/IL33/S1PR3/NR4A3/…	75	high
GO:0050867	positive regulation of cell activation	51/565	242/10364	2.167823496327125e-17	3.2870627385049067e-15	2.1644428748903574e-15	VCAM1/SELP/IGF2/MDK/ZBTB16/THY1/CLEC7A/IGF1/IGHA2/IGHG4/IGHG2/IGHA1/IGHG1/IGHG3/IGHM/IGHV3-23/IGHV3-30/IGHV3-33/IGHV4-59/THBS1/CCL2/CCL5/TNFSF14/TYROBP/LILRB2/IGKC/IGFBP2/IGLC1/IGLL5/IGLC2/IGLC3/NFKBIZ/BCL6/CD38/IL7R/PDGFRB/HLA-G/HLA-DRB5/HLA-DRB1/HLA-DQA1/HLA-DQB1/HLA-DQA1/CDKN1A/CCN2/TRBC2/EGR3/IL33/CCL21/NR4A3/CD24/CD3E	51	high
GO:0002443	leukocyte mediated immunity	50/565	242/10364	1.0813020224504204e-16	1.5810180285400075e-14	1.0410580749983183e-14	C1QA/C1QC/C1QB/FCER1G/FCGR2B/PRF1/CLEC7A/IGHA2/IGHG4/IGHG2/IGHA1/IGHG1/IGHG3/IGHM/IGHV3-23/IGHV3-30/IGHV3-33/IGHV4-59/ACE/C3/ICAM1/TYROBP/BCL3/CD8A/IGKC/IGLC1/IGLL5/IGLC2/IGLC3/HMOX1/BCL6/SPON2/ANXA3/IL7R/C7/HLA-G/C2/C4A/C4B/HLA-DRB5/HLA-DRB1/HLA-DQA1/HLA-DQB1/HLA-DQA1/AZGP1/TRBC2/CLU/NR4A3/PTGDS/SLAMF7	50	high
GO:0006935	chemotaxis	60/565	342/10364	2.9137368766269454e-16	4.1133926803140396e-14	2.7085590348608375e-14	CSF3R/CCN1/F3/VCAM1/S100A9/S100A8/FCER1G/CXCL12/ALOX5/EGR2/MDK/C3AR1/NR4A1/CMKLR1/FLRT2/THBS1/FGF7/CX3CL1/NTN1/CCL2/CCL5/CCL14/ITGB3/NGFR/SEMA6B/NOTCH3/C5AR1/ACKR3/TYMP/CHL1/CCR1/SEMA3G/SLIT2/CXCL8/CXCL2/THBS4/CXCL14/HBEGF/CSF1R/PDGFRB/SLIT3/DUSP1/TUBB2B/EDN1/VEGFA/LAMA2/SMOC2/GPNMB/HSPB1/SEMA3C/SERPINE1/RELN/PLXNA4/PTN/EGR3/ANGPT1/CCN3/ENPP2/CCL21/PADI2	60	high
GO:0042330	taxis	60/565	343/10364	3.357458962565768e-16	4.581812330914752e-14	3.017000843203836e-14	CSF3R/CCN1/F3/VCAM1/S100A9/S100A8/FCER1G/CXCL12/ALOX5/EGR2/MDK/C3AR1/NR4A1/CMKLR1/FLRT2/THBS1/FGF7/CX3CL1/NTN1/CCL2/CCL5/CCL14/ITGB3/NGFR/SEMA6B/NOTCH3/C5AR1/ACKR3/TYMP/CHL1/CCR1/SEMA3G/SLIT2/CXCL8/CXCL2/THBS4/CXCL14/HBEGF/CSF1R/PDGFRB/SLIT3/DUSP1/TUBB2B/EDN1/VEGFA/LAMA2/SMOC2/GPNMB/HSPB1/SEMA3C/SERPINE1/RELN/PLXNA4/PTN/EGR3/ANGPT1/CCN3/ENPP2/CCL21/PADI2	60	high
GO:0002460	adaptive immune response based on somatic recombination of immune receptors built from immunoglobulin superfamily domains	45/565	205/10364	3.582526613470657e-16	4.7312464372738287e-14	3.1153992044476577e-14	C1QA/C1QC/C1QB/FCER1G/FCGR2B/PRF1/CLEC7A/IGHA2/IGHG4/IGHG2/IGHA1/IGHG1/IGHG3/IGHM/IGHV3-23/IGHV3-30/IGHV3-33/IGHV4-59/C3/ICAM1/BCL3/CD8A/IGKC/SLC11A1/IGLC1/IGLL5/IGLC2/IGLC3/NFKBIZ/BCL6/IL7R/C7/HLA-G/C2/C4A/C4B/HLA-DRB5/HLA-DRB1/HLA-DQA1/HLA-DQB1/HLA-DQA1/AZGP1/TRBC2/CLU/RORC	45	high
GO:0002694	regulation of leukocyte activation	62/565	364/10364	3.889609872961897e-16	4.976269631220627e-14	3.2767404225840195e-14	PLA2G2A/VCAM1/MNDA/FCGR2B/IGF2/MDK/LRRC32/ZBTB16/THY1/CLEC7A/IGF1/IGHA2/IGHG4/IGHG2/IGHA1/IGHG1/IGHG3/IGHM/IGHV3-23/IGHV3-30/IGHV3-33/IGHV4-59/THBS1/CX3CL1/CCL2/CCL5/TNFSF14/LDLR/TYROBP/LILRB2/CYP26B1/IGKC/IGFBP2/IGLC1/IGLL5/IGLC2/IGLC3/HMOX1/NFKBIZ/BCL6/CD38/IL7R/HLA-G/HLA-DRB5/HLA-DRB1/HLA-DQA1/HLA-DQB1/HLA-DQA1/CDKN1A/GPER1/GPNMB/FGL2/TRBC2/EGR3/SFRP1/IL33/CCL21/NR4A3/VSIG4/CD22/CD24/CD3E	62	high
GO:0042060	wound healing	53/565	280/10364	6.525277086515709e-16	8.072696000893458e-14	5.315654348671521e-14	CCN1/F3/S100A8/FCER1G/SELP/ALOX5/ADRA2A/HBB/SYT7/MCAM/VWF/CLEC7A/DCN/IGF1/POSTN/SERPINA1/THBS1/TNFRSF12A/PPL/CX3CL1/P2RX1/ITGB3/COL1A1/C1QTNF1/APOE/DYSF/COL3A1/FN1/SLC11A1/SERPINE2/THBD/MYL9/HMOX1/SCUBE1/FBLN1/MYLK/MMRN1/HBEGF/PDGFRB/F13A1/EDN1/CDKN1A/VEGFA/SMOC2/HSPB1/CD36/SERPINE1/PLAT/TNC/COL5A1/TIMP1/F5/EPPK1	53	high
GO:0002449	lymphocyte mediated immunity	42/565	183/10364	6.70424191573956e-16	8.072696000893458e-14	5.315654348671521e-14	C1QA/C1QC/C1QB/FCER1G/FCGR2B/PRF1/IGHA2/IGHG4/IGHG2/IGHA1/IGHG1/IGHG3/IGHM/IGHV3-23/IGHV3-30/IGHV3-33/IGHV4-59/C3/ICAM1/BCL3/CD8A/IGKC/IGLC1/IGLL5/IGLC2/IGLC3/BCL6/IL7R/C7/HLA-G/C2/C4A/C4B/HLA-DRB5/HLA-DRB1/HLA-DQA1/HLA-DQB1/HLA-DQA1/AZGP1/TRBC2/CLU/SLAMF7	42	high
GO:0002696	positive regulation of leukocyte activation	48/565	235/10364	7.383783598168656e-16	8.636917157400708e-14	5.687178885687197e-14	VCAM1/IGF2/MDK/ZBTB16/THY1/CLEC7A/IGF1/IGHA2/IGHG4/IGHG2/IGHA1/IGHG1/IGHG3/IGHM/IGHV3-23/IGHV3-30/IGHV3-33/IGHV4-59/THBS1/CCL2/CCL5/TNFSF14/TYROBP/LILRB2/IGKC/IGFBP2/IGLC1/IGLL5/IGLC2/IGLC3/NFKBIZ/BCL6/CD38/IL7R/HLA-G/HLA-DRB5/HLA-DRB1/HLA-DQA1/HLA-DQB1/HLA-DQA1/CDKN1A/TRBC2/EGR3/IL33/CCL21/NR4A3/CD24/CD3E	48	high
GO:0051251	positive regulation of lymphocyte activation	45/565	211/10364	1.1339939079323956e-15	1.289603071965341e-13	8.491691222850483e-14	VCAM1/IGF2/MDK/ZBTB16/THY1/CLEC7A/IGF1/IGHA2/IGHG4/IGHG2/IGHA1/IGHG1/IGHG3/IGHM/IGHV3-23/IGHV3-30/IGHV3-33/IGHV4-59/CCL2/CCL5/TNFSF14/TYROBP/LILRB2/IGKC/IGFBP2/IGLC1/IGLL5/IGLC2/IGLC3/NFKBIZ/BCL6/CD38/IL7R/HLA-G/HLA-DRB5/HLA-DRB1/HLA-DQA1/HLA-DQB1/HLA-DQA1/CDKN1A/TRBC2/EGR3/CCL21/CD24/CD3E	45	high
GO:0006911	phagocytosis, engulfment	23/565	56/10364	3.2782755371726595e-15	3.627367580860775e-13	2.3885245094450015e-13	FCGR2B/IGHA2/IGHG4/IGHG2/IGHA1/IGHG1/IGHG3/IGHM/IGHV3-23/IGHV3-30/IGHV3-33/IGHV4-59/THBS1/C3/IGKC/IGLC1/IGLL5/IGLC2/IGLC3/CD36/TRBC2/MSR1/ABCA1	23	high
GO:0010942	positive regulation of cell death	67/565	433/10364	3.3796888572893486e-15	3.6411700478269984e-13	2.397613064686433e-13	MTCO2P12/C1QA/ID3/JUN/CCN1/S100A9/S100A8/MNDA/FCGR2B/PTGS2/G0S2/ATF3/AGT/AKR1C3/PRF1/DDIT4/KCNMA1/H19/HBB/ADM/CD248/ZBTB16/CLEC7A/NR4A1/FOS/THBS1/ALDH1A3/HBA2/HBA1/TNFRSF12A/NQO1/CCL2/CCL5/NGFR/GADD45B/TYROBP/CYP1B1/INHBB/FRZB/TGM2/PTGIS/SIK1/S100B/TIMP3/HMOX1/TNFSF10/BCL6/SLIT2/SFRP2/HPGD/EGR1/PDGFRB/DUSP1/HLA-G/CDKN1A/CCN2/AKAP12/GPER1/RAMP3/IGFBP3/CD36/PTN/CLU/SFRP1/GADD45G/TOP2A/LCN2	67	high
GO:0006909	phagocytosis	41/565	189/10364	1.2003428396791935e-14	1.260052201447851e-12	8.297106646203548e-13	FCER1G/FCGR2B/SYT7/CLEC7A/IGHA2/IGHG4/IGHG2/IGHA1/IGHG1/IGHG3/IGHM/IGHV3-23/IGHV3-30/IGHV3-33/IGHV4-59/THBS1/CCL2/ITGB3/C3/LDLR/TYROBP/DYSF/IGKC/SLC11A1/CD93/TGM2/IGLC1/IGLL5/IGLC2/IGLC3/SPON2/ANXA3/CD14/C2/C4A/C4B/CD36/TRBC2/MSR1/ABCA1/IL2RB	41	high
GO:0051249	regulation of lymphocyte activation	54/565	312/10364	1.7978030803002705e-14	1.840051452687327e-12	1.2116246549076298e-12	VCAM1/MNDA/FCGR2B/IGF2/MDK/LRRC32/ZBTB16/THY1/CLEC7A/IGF1/IGHA2/IGHG4/IGHG2/IGHA1/IGHG1/IGHG3/IGHM/IGHV3-23/IGHV3-30/IGHV3-33/IGHV4-59/CCL2/CCL5/TNFSF14/TYROBP/LILRB2/CYP26B1/IGKC/IGFBP2/IGLC1/IGLL5/IGLC2/IGLC3/NFKBIZ/BCL6/CD38/IL7R/HLA-G/HLA-DRB5/HLA-DRB1/HLA-DQA1/HLA-DQB1/HLA-DQA1/CDKN1A/GPNMB/FGL2/TRBC2/EGR3/SFRP1/CCL21/VSIG4/CD22/CD24/CD3E	54	high
GO:0050778	positive regulation of immune response	55/565	327/10364	3.541719581425347e-14	3.5365365771598468e-12	2.3287147234994386e-12	C1QA/C1QC/C1QB/GBP1/GBP5/MNDA/FCER1G/FCGR2B/THY1/C3AR1/CLEC7A/CMKLR1/IGHA2/IGHG4/IGHG2/IGHA1/IGHG1/IGHG3/IGHM/IGHV3-23/IGHV3-30/IGHV3-33/IGHV4-59/MFAP4/CCL5/CFD/C3/TYROBP/C5AR1/IGKC/SLC11A1/IGLC1/IGLL5/IGLC2/IGLC3/NFKBIZ/MASP1/CD38/C7/BTNL9/HLA-G/C2/CFB/C4A/C4B/HLA-DRB1/HLA-DQB1/AZGP1/TRBC2/CLU/NR4A3/VSIG4/CD22/CD3E/KCNN4	55	high
GO:0051272	positive regulation of cellular component movement	62/565	400/10364	3.691675677707084e-14	3.5985048153649534e-12	2.3695191505282813e-12	CCN1/F3/SELP/PTGS2/AGT/CXCL12/ADRA2A/MDK/MCAM/THY1/C3AR1/CLEC7A/IGF1/CMKLR1/POSTN/THBS1/FGF7/ITGAX/CX3CL1/NTN1/CCL5/ITGB3/COL1A1/SOX9/SEMA6B/ICAM1/PLVAP/C5AR1/ATOH8/FN1/IGFBP5/ACKR3/ADAMTS1/HMOX1/CCR1/SEMA3G/FAM107A/MYLK/BCL6/CXCL8/ANXA3/THBS4/HBEGF/CSF1R/PDGFRB/TUBB2B/EDN1/VEGFA/AKAP12/SMOC2/GPER1/GPNMB/HSPB1/SEMA3C/SERPINE1/RELN/PTN/ANGPT1/ENPP2/CCL21/NR4A3/LCN2	62	high
GO:0002768	immune response-regulating cell surface receptor signaling pathway	39/565	180/10364	5.687255847373123e-14	5.414796613754782e-12	3.5654987087203345e-12	GBP1/MNDA/FCER1G/FCGR2B/THY1/C3AR1/CLEC7A/CMKLR1/IGHA2/IGHG4/IGHG2/IGHA1/IGHG1/IGHG3/IGHM/IGHV3-23/IGHV3-30/IGHV3-33/IGHV4-59/TYROBP/C5AR1/LILRB2/IGKC/IGLC1/IGLL5/IGLC2/IGLC3/NFKBIZ/CD38/BTNL9/HLA-G/HLA-DRB1/HLA-DQB1/TRBC2/NR4A3/CD22/CD24/CD3E/KCNN4	39	high
GO:0099024	plasma membrane invagination	23/565	63/10364	6.783061786679951e-14	6.311330671515391e-12	4.155842400882142e-12	FCGR2B/IGHA2/IGHG4/IGHG2/IGHA1/IGHG1/IGHG3/IGHM/IGHV3-23/IGHV3-30/IGHV3-33/IGHV4-59/THBS1/C3/IGKC/IGLC1/IGLL5/IGLC2/IGLC3/CD36/TRBC2/MSR1/ABCA1	23	high
GO:0070098	chemokine-mediated signaling pathway	16/565	28/10364	8.178082798057101e-14	7.44023799449906e-12	4.8991976715378326e-12	ACKR1/CXCL12/CMKLR1/CX3CL1/CCL2/CCL5/CCL14/ACKR3/CCR1/SLIT2/CXCL8/CXCL2/SLIT3/EDN1/CCL21/PADI2	16	high
GO:0040017	positive regulation of locomotion	61/565	397/10364	9.04424624276391e-14	8.04937915605988e-12	5.300300830141504e-12	CCN1/F3/SELP/PTGS2/AGT/CXCL12/ADRA2A/MDK/MCAM/THY1/C3AR1/CLEC7A/IGF1/CMKLR1/POSTN/THBS1/FGF7/ITGAX/CX3CL1/NTN1/CCL5/ITGB3/COL1A1/SOX9/SEMA6B/ICAM1/PLVAP/C5AR1/ATOH8/FN1/IGFBP5/ACKR3/ADAMTS1/HMOX1/CCR1/SEMA3G/FAM107A/MYLK/SLIT2/CXCL8/ANXA3/THBS4/HBEGF/CSF1R/PDGFRB/EDN1/VEGFA/AKAP12/SMOC2/GPER1/GPNMB/HSPB1/SEMA3C/SERPINE1/RELN/PTN/ANGPT1/ENPP2/CCL21/NR4A3/LCN2	61	high
GO:0060326	cell chemotaxis	38/565	176/10364	1.3605030289332744e-13	1.18508497881975e-11	7.803467541093205e-12	CSF3R/VCAM1/S100A9/S100A8/FCER1G/CXCL12/ALOX5/MDK/C3AR1/NR4A1/CMKLR1/THBS1/CX3CL1/CCL2/CCL5/CCL14/C5AR1/ACKR3/CCR1/SLIT2/CXCL8/CXCL2/THBS4/CXCL14/HBEGF/CSF1R/PDGFRB/DUSP1/EDN1/VEGFA/SMOC2/HSPB1/SERPINE1/PTN/EGR3/CCN3/CCL21/PADI2	38	high
GO:2000147	positive regulation of cell motility	60/565	392/10364	1.7494714392081862e-13	1.4921533483579824e-11	9.82543060485124e-12	CCN1/F3/SELP/PTGS2/AGT/CXCL12/ADRA2A/MDK/MCAM/THY1/C3AR1/CLEC7A/IGF1/CMKLR1/POSTN/THBS1/FGF7/ITGAX/CX3CL1/NTN1/CCL5/ITGB3/COL1A1/SOX9/SEMA6B/ICAM1/PLVAP/C5AR1/ATOH8/FN1/IGFBP5/ACKR3/ADAMTS1/HMOX1/CCR1/SEMA3G/FAM107A/MYLK/CXCL8/ANXA3/THBS4/HBEGF/CSF1R/PDGFRB/EDN1/VEGFA/AKAP12/SMOC2/GPER1/GPNMB/HSPB1/SEMA3C/SERPINE1/RELN/PTN/ANGPT1/ENPP2/CCL21/NR4A3/LCN2	60	high
GO:0002237	response to molecule of bacterial origin	42/565	213/10364	1.8350623004543311e-13	1.5332132771551085e-11	1.0095799251264322e-11	ALPL/JUN/VCAM1/S100A9/S100A8/FCGR2B/SELP/PTGS2/MRC1/ADM/NR4A1/DCN/FOS/CX3CL1/CD68/CCL2/CCL5/ICAM1/ACP5/ZFP36/C5AR1/LILRB2/SSC5D/SLC11A1/THBD/SLPI/GGT5/CSF2RB/LTF/SPON2/CXCL8/CXCL2/HPGD/CD14/EDN1/C4B/AKAP12/CD36/SERPINE1/ABCA1/CD24/LCN2	42	high
GO:0030335	positive regulation of cell migration	59/565	383/10364	2.128983091200448e-13	1.7432113550749266e-11	1.1478580413819679e-11	CCN1/F3/SELP/PTGS2/AGT/CXCL12/ADRA2A/MDK/MCAM/THY1/C3AR1/CLEC7A/IGF1/CMKLR1/POSTN/THBS1/FGF7/ITGAX/CX3CL1/CCL5/ITGB3/COL1A1/SOX9/SEMA6B/ICAM1/PLVAP/C5AR1/ATOH8/FN1/IGFBP5/ACKR3/ADAMTS1/HMOX1/CCR1/SEMA3G/FAM107A/MYLK/CXCL8/ANXA3/THBS4/HBEGF/CSF1R/PDGFRB/EDN1/VEGFA/AKAP12/SMOC2/GPER1/GPNMB/HSPB1/SEMA3C/SERPINE1/RELN/PTN/ANGPT1/ENPP2/CCL21/NR4A3/LCN2	59	high
GO:0050853	B cell receptor signaling pathway	21/565	55/10364	3.0006681936170353e-13	2.4087716832682634e-11	1.5861117118376114e-11	MNDA/FCGR2B/IGHA2/IGHG4/IGHG2/IGHA1/IGHG1/IGHG3/IGHM/IGHV3-23/IGHV3-30/IGHV3-33/IGHV4-59/IGKC/IGLC1/IGLL5/IGLC2/IGLC3/CD38/TRBC2/CD22	21	high
GO:0003013	circulatory system process	54/565	336/10364	4.1915250982920336e-13	3.300019952386074e-11	2.1729748535882383e-11	HSPB7/MFSD2A/ATP1A2/PTGS2/RGS2/AGT/CXCL12/KCNMA1/ACTA2/ADRA2A/HBB/ADM/SLC2A3/C3AR1/POSTN/ANPEP/CACNA1H/SLC7A5/P2RX1/ABCC3/ACE/ICAM1/CYP4F12/KLF2/PLVAP/APOE/DES/CLDN5/HMOX1/MME/CD38/SLIT2/HOPX/ABCG2/NPR3/SLC1A3/ERAP2/HBEGF/HRH2/EDN1/VEGFA/PLN/CCN2/SGK1/AKAP12/GPER1/RAMP3/ELN/CD36/COL1A2/NAMPT/ANGPT1/SVEP1/F5	54	high
GO:0002429	immune response-activating cell surface receptor signaling pathway	36/565	165/10364	4.365098003085613e-13	3.309390967524537e-11	2.1791454163552156e-11	GBP1/MNDA/FCER1G/FCGR2B/THY1/C3AR1/CLEC7A/CMKLR1/IGHA2/IGHG4/IGHG2/IGHA1/IGHG1/IGHG3/IGHM/IGHV3-23/IGHV3-30/IGHV3-33/IGHV4-59/TYROBP/C5AR1/IGKC/IGLC1/IGLL5/IGLC2/IGLC3/NFKBIZ/CD38/BTNL9/HLA-DRB1/HLA-DQB1/TRBC2/NR4A3/CD22/CD3E/KCNN4	36	high
GO:0002757	immune response-activating signal transduction	36/565	165/10364	4.365098003085613e-13	3.309390967524537e-11	2.1791454163552156e-11	GBP1/MNDA/FCER1G/FCGR2B/THY1/C3AR1/CLEC7A/CMKLR1/IGHA2/IGHG4/IGHG2/IGHA1/IGHG1/IGHG3/IGHM/IGHV3-23/IGHV3-30/IGHV3-33/IGHV4-59/TYROBP/C5AR1/IGKC/IGLC1/IGLL5/IGLC2/IGLC3/NFKBIZ/CD38/BTNL9/HLA-DRB1/HLA-DQB1/TRBC2/NR4A3/CD22/CD3E/KCNN4	36	high
GO:0008037	cell recognition	25/565	81/10364	4.558996394990661e-13	3.3935511347439575e-11	2.2345626349418343e-11	PRF1/FOLR2/CLEC7A/IGHA2/IGHG4/IGHG2/IGHA1/IGHG1/IGHG3/IGHM/IGHV3-23/IGHV3-30/IGHV3-33/IGHV4-59/IGKC/IGLC1/IGLL5/IGLC2/IGLC3/SPON2/VCAN/C4B/CD36/TRBC2/CCL21	25	high
GO:1990868	response to chemokine	17/565	36/10364	8.555339614943586e-13	6.144835155013866e-11	4.046209557501481e-11	ACKR1/CXCL12/CMKLR1/CX3CL1/CCL2/CCL5/CCL14/ACKR3/CCR1/SLIT2/CXCL8/CXCL2/SLIT3/DUSP1/EDN1/CCL21/PADI2	17	high
GO:1990869	cellular response to chemokine	17/565	36/10364	8.555339614943586e-13	6.144835155013866e-11	4.046209557501481e-11	ACKR1/CXCL12/CMKLR1/CX3CL1/CCL2/CCL5/CCL14/ACKR3/CCR1/SLIT2/CXCL8/CXCL2/SLIT3/DUSP1/EDN1/CCL21/PADI2	17	high
GO:0010324	membrane invagination	23/565	71/10364	1.2665065473441069e-12	8.939789318666852e-11	5.886612101176511e-11	FCGR2B/IGHA2/IGHG4/IGHG2/IGHA1/IGHG1/IGHG3/IGHM/IGHV3-23/IGHV3-30/IGHV3-33/IGHV4-59/THBS1/C3/IGKC/IGLC1/IGLL5/IGLC2/IGLC3/CD36/TRBC2/MSR1/ABCA1	23	high
GO:0070371	ERK1 and ERK2 cascade	38/565	191/10364	2.027157757181953e-12	1.4066413318479518e-10	9.26235685306509e-11	PLA2G2A/CCN1/GBP1/CHI3L1/ATF3/AGT/LMO3/IGF1/CX3CL1/CCL2/CCL5/CCL14/SOX9/ICAM1/APOE/C5AR1/EMILIN1/FN1/ACKR3/LIF/TIMP3/FBLN1/CCR1/FGFR3/CSF1R/PDGFRB/DUSP1/HLA-DRB1/CCN2/AKAP12/GPER1/GPNMB/RAMP3/CD36/DUSP4/ANGPT1/CCL21/KLF4	38	high
GO:0070848	response to growth factor	65/565	471/10364	2.1349581732862714e-12	1.4567531269056658e-10	9.592329617168668e-11	JUN/CCN1/VCAM1/AGT/DDIT4/CDKN1C/CREB3L1/LRRC32/NR4A1/LUM/DCN/POSTN/COL4A2/FOS/FLRT2/THBS1/FBN1/FGF7/CCL2/CCL5/ITGB3/NGFR/COL1A1/SOX9/LRG1/GDF15/ZFP36/EMILIN1/LTBP1/COL3A1/ID1/CLDN5/CLEC3B/FGFR3/HTRA3/SLIT2/CXCL8/ANXA3/SFRP2/HPGD/MAP1B/EGR1/PDGFRB/EDN1/HSPA1A/VEGFA/CCN2/SMOC2/ITGB8/HSPB1/COL1A2/PEG10/PTN/EGR3/SFRP1/SULF1/NTRK2/GAS1/KLF4/TNC/MXRA5/CHRDL1/GPC3/RAP1GAP/LCN2	65	high
GO:0045766	positive regulation of angiogenesis	28/565	110/10364	3.533652722487824e-12	2.3077684706689443e-10	1.5196037984684045e-10	F3/CHI3L1/ADM/MDK/APLNR/C3AR1/THBS1/ITGAX/LRG1/C3/ANGPTL4/HSPB6/C5AR1/CYP1B1/HK2/PTGIS/HMOX1/CXCL8/ANXA3/SFRP2/VEGFA/SMOC2/ITGB8/AQP1/HSPB1/SERPINE1/KLF4/CYBB	28	high
GO:1904018	positive regulation of vasculature development	28/565	110/10364	3.533652722487824e-12	2.3077684706689443e-10	1.5196037984684045e-10	F3/CHI3L1/ADM/MDK/APLNR/C3AR1/THBS1/ITGAX/LRG1/C3/ANGPTL4/HSPB6/C5AR1/CYP1B1/HK2/PTGIS/HMOX1/CXCL8/ANXA3/SFRP2/VEGFA/SMOC2/ITGB8/AQP1/HSPB1/SERPINE1/KLF4/CYBB	28	high
GO:0019221	cytokine-mediated signaling pathway	46/565	271/10364	3.5512802553039442e-12	2.3077684706689443e-10	1.5196037984684045e-10	ISG15/CSF3R/F3/ACKR1/FCER1G/CCDC3/CXCL12/IFITM2/IFITM1/IFITM3/BIRC3/CMKLR1/OAS1/OAS3/OAS2/IFI27/CX3CL1/CCL2/CCL5/CCL14/PLVAP/LILRB5/LILRB2/IL1RN/ACKR3/MX1/CSF2RB/CCR1/SLIT2/CXCL8/CXCL2/IL7R/LIFR/EGR1/CSF1R/SLIT3/EDN1/HSPA1A/HSPA1B/ANGPT1/IL33/CNTFR/CCL21/CD24/PADI2/IL2RB	46	high
GO:0070372	regulation of ERK1 and ERK2 cascade	36/565	177/10364	3.9845603854262654e-12	2.548873471552364e-10	1.6783649912955043e-10	PLA2G2A/CCN1/GBP1/CHI3L1/ATF3/LMO3/IGF1/CX3CL1/CCL2/CCL5/CCL14/ICAM1/APOE/C5AR1/EMILIN1/FN1/ACKR3/LIF/TIMP3/FBLN1/CCR1/FGFR3/CSF1R/PDGFRB/DUSP1/HLA-DRB1/CCN2/AKAP12/GPER1/GPNMB/RAMP3/CD36/DUSP4/ANGPT1/CCL21/KLF4	36	high
GO:0001819	positive regulation of cytokine production	48/565	293/10364	4.472012464353467e-12	2.803825855387189e-10	1.846244315338645e-10	ISG15/GBP5/F3/MNDA/FCER1G/PTGS2/CHI3L1/AGT/ADRA2A/H19/MDK/C3AR1/CLEC7A/LUM/OAS1/OAS3/OAS2/POSTN/THBS1/CX3CL1/SLC7A5/C3/TYROBP/BCL3/C5AR1/LILRB2/CYP1B1/SLC11A1/HMOX1/SPON2/EGR1/CD14/CSF1R/HLA-G/HSPA1A/HSPA1B/AKAP12/HSPB1/CD36/SERPINE1/LPL/CLU/SULF1/IL33/NR4A3/CYBB/CD3E/NLRP2	48	high
GO:0031960	response to corticosteroid	26/565	96/10364	4.520090533843539e-12	2.803825855387189e-10	1.846244315338645e-10	ALPL/PTGS2/AKR1C3/DDIT4/ADM/FIBIN/MDK/FOS/COL1A1/ICAM1/ZFP36/FOSB/IL1RN/IGFBP2/S100B/FAM107A/SLIT2/ANXA3/SLIT3/DUSP1/EDN1/CDKN1A/CCN2/GPER1/AQP1/CYBB	26	high
GO:0048659	smooth muscle cell proliferation	29/565	119/10364	4.714700045618246e-12	2.8808928338449404e-10	1.8969908588889755e-10	JUN/PTGS2/AGT/IGF1/THBS1/MMP2/CX3CL1/CCL5/CNN1/APOE/IGFBP5/TGM2/ADAMTS1/HMOX1/APOD/HPGD/NPR3/HBEGF/PDGFRB/EDN1/CDKN1A/GPER1/IGFBP3/ELN/NAMPT/CCN3/OGN/NR4A3/KLF4	29	high
GO:0048660	regulation of smooth muscle cell proliferation	28/565	115/10364	1.1342491474503938e-11	6.828847073032224e-10	4.4966131062236203e-10	JUN/PTGS2/AGT/IGF1/THBS1/MMP2/CX3CL1/CCL5/CNN1/APOE/IGFBP5/TGM2/ADAMTS1/HMOX1/APOD/HPGD/NPR3/HBEGF/PDGFRB/EDN1/CDKN1A/GPER1/IGFBP3/ELN/NAMPT/OGN/NR4A3/KLF4	28	high
GO:0032496	response to lipopolysaccharide	38/565	202/10364	1.2170044614597864e-11	7.220893137994733e-10	4.754764951637701e-10	ALPL/JUN/VCAM1/S100A9/S100A8/SELP/PTGS2/MRC1/ADM/NR4A1/DCN/FOS/CX3CL1/CD68/CCL2/CCL5/ICAM1/ACP5/ZFP36/C5AR1/LILRB2/SLC11A1/THBD/SLPI/GGT5/CSF2RB/LTF/SPON2/CXCL8/CXCL2/HPGD/CD14/EDN1/AKAP12/CD36/SERPINE1/ABCA1/LCN2	38	high
GO:0019730	antimicrobial humoral response	15/565	31/10364	1.2413911291663572e-11	7.260364689724381e-10	4.780755912473746e-10	S100A9/LYZ/IGHA2/IGHA1/IGHM/BCL3/IGKV3-20/SLC11A1/SLPI/LTF/SPON2/JCHAIN/CXCL8/CXCL2/CXCL14	15	high
GO:0030595	leukocyte chemotaxis	29/565	125/10364	1.7508684071827678e-11	1.0095852477473593e-9	6.647848763224713e-10	CSF3R/S100A9/S100A8/FCER1G/CXCL12/ALOX5/MDK/C3AR1/CMKLR1/THBS1/CX3CL1/CCL2/CCL5/CCL14/C5AR1/CCR1/SLIT2/CXCL8/CXCL2/THBS4/CSF1R/DUSP1/EDN1/VEGFA/SERPINE1/PTN/CCN3/CCL21/PADI2	29	high
GO:0002764	immune response-regulating signaling pathway	47/565	294/10364	1.8378656219059374e-11	1.0450308133448483e-9	6.881248329972377e-10	GBP1/MNDA/FCER1G/FCGR2B/BIRC3/THY1/C3AR1/CLEC7A/CMKLR1/OAS1/OAS3/IGHA2/IGHG4/IGHG2/IGHA1/IGHG1/IGHG3/IGHM/IGHV3-23/IGHV3-30/IGHV3-33/IGHV4-59/TYROBP/C5AR1/LILRB2/IGKC/IGLC1/IGLL5/IGLC2/IGLC3/LTF/NFKBIZ/CD38/CD14/BTNL9/HLA-G/HSPA1A/HSPA1B/HLA-DRB1/HLA-DQB1/CD36/TRBC2/NR4A3/CD22/CD24/CD3E/KCNN4	47	high
GO:0043408	regulation of MAPK cascade	59/565	425/10364	1.9043789897363245e-11	1.0680174772576044e-9	7.032609362241856e-10	PLA2G2A/CCN1/GBP1/FCGR2B/RGS2/CHI3L1/ATF3/AGT/DUSP5/ADRA2A/IGF2/CLEC7A/LMO3/IGFBP6/IGF1/THBS1/CSPG4/CX3CL1/CCL2/CCL5/CCL14/C1QTNF1/GADD45B/ICAM1/GDF15/APOE/C5AR1/EMILIN1/DUSP2/FN1/ACKR3/LIF/TIMP3/FBLN1/CCR1/FGFR3/UCHL1/SFRP2/CSF1R/PDGFRB/DUSP1/EDN1/HLA-DRB1/VEGFA/CCN2/AKAP12/GPER1/GPNMB/RAMP3/CD36/DUSP4/SFRP1/ANGPT1/CCL21/NTRK2/GADD45G/KLF4/TENM1/CD24	59	high
GO:0008015	blood circulation	45/565	274/10364	1.9778657308258942e-11	1.0942408516217852e-9	7.205283266920505e-10	HSPB7/ATP1A2/PTGS2/RGS2/AGT/CXCL12/KCNMA1/ACTA2/ADRA2A/HBB/ADM/C3AR1/POSTN/ANPEP/CACNA1H/P2RX1/ACE/ICAM1/CYP4F12/KLF2/PLVAP/APOE/DES/CLDN5/HMOX1/MME/CD38/SLIT2/HOPX/NPR3/ERAP2/HBEGF/HRH2/EDN1/VEGFA/PLN/CCN2/SGK1/AKAP12/GPER1/ELN/COL1A2/NAMPT/ANGPT1/F5	45	high
GO:0071363	cellular response to growth factor stimulus	61/565	449/10364	2.126303821618381e-11	1.1606783794274202e-9	7.642756613564455e-10	JUN/CCN1/VCAM1/AGT/DDIT4/CDKN1C/CREB3L1/LRRC32/NR4A1/DCN/POSTN/COL4A2/FOS/FLRT2/THBS1/FBN1/FGF7/CCL2/CCL5/ITGB3/NGFR/COL1A1/SOX9/LRG1/GDF15/ZFP36/EMILIN1/LTBP1/COL3A1/ID1/CLDN5/CLEC3B/FGFR3/HTRA3/SLIT2/CXCL8/SFRP2/HPGD/MAP1B/EGR1/PDGFRB/EDN1/HSPA1A/VEGFA/CCN2/SMOC2/ITGB8/HSPB1/COL1A2/PEG10/PTN/EGR3/SFRP1/SULF1/NTRK2/GAS1/KLF4/CHRDL1/GPC3/RAP1GAP/LCN2	61	high
GO:0008285	negative regulation of cell population proliferation	62/565	462/10364	2.436873412717647e-11	1.3127052304823747e-9	8.643812756190989e-10	FABP3/PODN/MNDA/FCGR2B/DPT/PTGS2/ALOX5/IFIT3/IFITM1/CDKN1C/ADM/LRRC32/ZBTB16/IGFBP6/THBS1/CCL2/NGFR/SOX9/CNN1/IFI30/TYROBP/APOE/LILRB2/CYP1B1/ATOH8/FRZB/IGFBP5/SPEG/SERPINE2/ACKR3/ADAMTS1/LIF/HMOX1/FBLN1/BCL6/APOD/CXCL8/SFRP2/NPR3/SLIT3/H2AC6/HLA-G/HSPA1A/HSPA1B/HLA-DRB1/CDKN1A/GPER1/GPNMB/IGFBP3/AZGP1/PTN/SFRP1/SULF1/CCN3/IL33/OGN/KLF4/VSIG4/TENM1/GPC3/RAP1GAP/EPPK1	62	high
GO:0043068	positive regulation of programmed cell death	55/565	388/10364	4.2770086808064885e-11	2.274035524574255e-9	1.4973915559187174e-9	ID3/JUN/CCN1/S100A9/S100A8/MNDA/PTGS2/G0S2/ATF3/AGT/AKR1C3/PRF1/KCNMA1/H19/ADM/CD248/ZBTB16/CLEC7A/NR4A1/THBS1/ALDH1A3/TNFRSF12A/NQO1/CCL2/CCL5/NGFR/GADD45B/TYROBP/CYP1B1/INHBB/FRZB/TGM2/PTGIS/SIK1/S100B/TIMP3/HMOX1/TNFSF10/BCL6/SLIT2/SFRP2/HPGD/PDGFRB/DUSP1/HLA-G/CDKN1A/AKAP12/GPER1/IGFBP3/PTN/CLU/SFRP1/GADD45G/TOP2A/LCN2	55	high
GO:0002685	regulation of leukocyte migration	29/565	130/10364	4.8895549788300884e-11	2.5663894978628694e-9	1.6898988260167147e-9	SELP/CXCL12/MDK/THY1/C3AR1/CMKLR1/THBS1/CX3CL1/CCL2/CCL5/ICAM1/PLVAP/C5AR1/EMILIN1/HMOX1/CCR1/APOD/SLIT2/CXCL8/THBS4/CSF1R/DUSP1/EDN1/VEGFA/SERPINE1/PTN/CCN3/CCL21/PADI2	29	high
GO:0050900	leukocyte migration	38/565	212/10364	5.502266381767763e-11	2.851427666703446e-9	1.8775888346045624e-9	CSF3R/VCAM1/S100A9/S100A8/FCER1G/SELP/SELL/CXCL12/ALOX5/MDK/THY1/C3AR1/CMKLR1/THBS1/CX3CL1/CCL2/CCL5/CCL14/ICAM1/PLVAP/C5AR1/EMILIN1/HMOX1/CCR1/APOD/SLIT2/CXCL8/CXCL2/THBS4/CSF1R/DUSP1/EDN1/VEGFA/SERPINE1/PTN/CCN3/CCL21/PADI2	38	high
GO:0071621	granulocyte chemotaxis	20/565	63/10364	5.753794661908375e-11	2.9445044182316104e-9	1.9388773854141247e-9	CSF3R/S100A9/S100A8/FCER1G/MDK/C3AR1/CMKLR1/THBS1/CX3CL1/CCL2/CCL5/CCL14/C5AR1/SLIT2/CXCL8/CXCL2/THBS4/CSF1R/EDN1/CCL21	20	high
GO:0007186	G protein-coupled receptor signaling pathway	46/565	294/10364	6.477122544760147e-11	3.273745641759017e-9	2.155673922953962e-9	ACKR1/RGS5/RGS16/RGS1/RGS2/AGT/AKR1C2/AKR1C3/CXCL12/ADRA2A/ADM/APLNR/MRGPRF/C3AR1/GPRC5A/CMKLR1/CX3CL1/RASD1/CCL2/CCL5/CCL14/C3/APOE/C5AR1/ACKR3/RAMP1/TGM2/CCR1/CXCL8/HPGD/NPR3/ARRDC3/PDGFRB/HRH2/EDN1/PLN/AKAP12/GPER1/RAMP3/ADCY1/CA2/CCL21/S1PR3/ABCA1/TENM1/CD3E	46	high
GO:0050920	regulation of chemotaxis	30/565	140/10364	6.581544398902558e-11	3.2859564352569604e-9	2.1637144037983893e-9	F3/CXCL12/MDK/C3AR1/CMKLR1/THBS1/CCL2/CCL5/SEMA6B/C5AR1/CCR1/SEMA3G/SLIT2/CXCL8/THBS4/CSF1R/PDGFRB/DUSP1/TUBB2B/EDN1/VEGFA/SMOC2/HSPB1/SEMA3C/SERPINE1/PLXNA4/PTN/CCN3/CCL21/PADI2	30	high
GO:0097529	myeloid leukocyte migration	27/565	116/10364	8.143102330913328e-11	4.016609752139658e-9	2.6448300658806637e-9	CSF3R/S100A9/S100A8/FCER1G/CXCL12/MDK/C3AR1/CMKLR1/THBS1/CX3CL1/CCL2/CCL5/CCL14/C5AR1/EMILIN1/CCR1/SLIT2/CXCL8/CXCL2/THBS4/CSF1R/DUSP1/EDN1/VEGFA/SERPINE1/CCN3/CCL21	27	high
GO:0031589	cell-substrate adhesion	43/565	265/10364	8.448094993347358e-11	4.117440583662391e-9	2.7112244709226297e-9	CCN1/GBP1/VCAM1/LAMB3/NID1/ITGA8/LYVE1/MDK/THY1/VWF/ITGA7/POSTN/THBS1/CX3CL1/ITGB3/COL1A1/ITGB4/COL5A3/EMILIN1/COL3A1/FN1/SIGLEC1/ID1/FBLN1/FBLN2/FAM107A/ADAMTS9/COL8A1/CCDC80/BCL6/APOD/SPOCK1/TNXB/VEGFA/CCN2/CD36/SERPINE1/PTN/SFRP1/ANGPT1/CCL21/LAMC3/CD3E	43	high
GO:0050878	regulation of body fluid levels	39/565	225/10364	8.734155978119363e-11	4.206780538167138e-9	2.7700524408623764e-9	MTCO2P12/F3/FCER1G/SELP/ADRA2A/HBB/ADM/APLNR/VWF/OAS2/SERPINA1/THBS1/P2RX1/ITGB3/C1QTNF1/CYP4F12/APOE/CYP26B1/HK2/COL3A1/FN1/SERPINE2/THBD/MYL9/SCUBE1/FBLN1/MMRN1/NPR3/F13A1/EDN1/VEGFA/AQP1/HSPB1/CD36/SERPINE1/PLAT/AQP3/F5/KCNN4	39	high
GO:0002683	negative regulation of immune system process	44/565	276/10364	9.17923891999066e-11	4.3697446672606696e-9	2.87735996010968e-9	ISG15/C1QC/GBP1/MNDA/FCGR2B/CXCL12/MDK/LRRC32/THY1/OAS1/OAS3/THBS1/FBN1/CX3CL1/CD68/CCL2/SOX9/LDLR/TYROBP/LILRB2/EMILIN1/COL3A1/HMOX1/LTF/BCL6/APOD/SLIT2/IL7R/DUSP1/HLA-G/HLA-DRB1/GPER1/GPNMB/FGL2/TMEM176B/TMEM176A/SFRP1/ANGPT1/CCN3/CCL21/VSIG4/TSC22D3/CD22/PADI2	44	high
GO:0050851	antigen receptor-mediated signaling pathway	29/565	135/10364	1.2926682766853398e-10	6.082970028448024e-9	4.005473026728561e-9	GBP1/MNDA/FCGR2B/THY1/IGHA2/IGHG4/IGHG2/IGHA1/IGHG1/IGHG3/IGHM/IGHV3-23/IGHV3-30/IGHV3-33/IGHV4-59/IGKC/IGLC1/IGLL5/IGLC2/IGLC3/NFKBIZ/CD38/BTNL9/HLA-DRB1/HLA-DQB1/TRBC2/CD22/CD3E/KCNN4	29	high
GO:0046649	lymphocyte activation	63/565	493/10364	1.3587301330106427e-10	6.321183141529058e-9	4.162329988804134e-9	VCAM1/MNDA/FCER1G/FCGR2B/PRF1/IGF2/MDK/LRRC32/ZBTB16/THY1/CLEC7A/IGF1/IGHA2/IGHG4/IGHG2/IGHA1/IGHG1/IGHG3/IGHM/IGHV3-23/IGHV3-30/IGHV3-33/IGHV4-59/CCL2/CCL5/TNFSF14/ICAM1/TYROBP/BCL3/LILRB2/CYP26B1/CD8A/IGKC/IGFBP2/SLC11A1/IGLC1/IGLL5/IGLC2/IGLC3/NFKBIZ/BCL6/CD38/IL7R/EGR1/HLA-G/HLA-DRB5/HLA-DRB1/HLA-DQA1/HLA-DQB1/HLA-DQA1/CDKN1A/GPNMB/FGL2/TRBC2/EGR3/SFRP1/CCL21/VSIG4/RORC/CD22/CD24/SLAMF7/CD3E	63	high
GO:0002688	regulation of leukocyte chemotaxis	21/565	74/10364	2.031587893460948e-10	9.34530430992036e-9	6.153632874220565e-9	CXCL12/MDK/C3AR1/CMKLR1/THBS1/CCL2/CCL5/C5AR1/CCR1/SLIT2/CXCL8/THBS4/CSF1R/DUSP1/EDN1/VEGFA/SERPINE1/PTN/CCN3/CCL21/PADI2	21	high
GO:0033002	muscle cell proliferation	30/565	147/10364	2.3549159230652736e-10	1.0712250876699144e-8	7.053730618678556e-9	JUN/PTGS2/AGT/IGF1/THBS1/MMP2/CX3CL1/CCL5/CNN1/APOE/IGFBP5/TGM2/ADAMTS1/HMOX1/APOD/HPGD/NPR3/HBEGF/PDGFRB/EDN1/CDKN1A/GPER1/IGFBP3/ELN/NAMPT/ANGPT1/CCN3/OGN/NR4A3/KLF4	30	high
GO:0045785	positive regulation of cell adhesion	45/565	295/10364	2.490604351566664e-10	1.1204982654191123e-8	7.3781813121598915e-9	CCN1/VCAM1/SELP/NID1/CXCL12/ALOX5/IGF2/MDK/ZBTB16/THY1/IGF1/CX3CL1/CCL2/CCL5/TNFSF14/ICAM1/LILRB2/EMILIN1/FN1/IGFBP2/TGM2/LIF/FBLN2/COL8A1/NFKBIZ/CCDC80/BCL6/SFRP2/IL7R/HLA-G/HLA-DRB5/HLA-DRB1/HLA-DQA1/HLA-DQB1/HLA-DQA1/VEGFA/CD36/PTN/EGR3/SFRP1/ANGPT1/CCL21/NR4A3/CD24/CD3E	45	high
GO:0032103	positive regulation of response to external stimulus	40/565	245/10364	3.262852140091965e-10	1.4519692023409244e-8	9.560828753747738e-9	PLA2G2A/GBP5/F3/S100A9/S100A8/MNDA/PTGS2/AGT/CXCL12/MDK/NEAT1/C3AR1/CLEC7A/CMKLR1/THBS1/CX3CL1/CCL5/C3/LDLR/TYROBP/C5AR1/THBD/TGM2/CCR1/NFKBIZ/SLIT2/CXCL8/THBS4/CSF1R/PDGFRB/EDN1/HLA-G/VEGFA/SMOC2/HSPB1/SERPINE1/PTN/LPL/IL33/CCL21	40	high
GO:0010466	negative regulation of peptidase activity	28/565	132/10364	3.694062256164609e-10	1.6261818147030012e-8	1.0707972199250214e-8	IFI6/PTGS2/AGT/ITIH5/BIRC3/CRYAB/NR4A1/SERPINA1/SERPINA3/THBS1/TNFSF14/C3/SERPINE2/COL6A3/SLPI/TIMP3/LTF/SFRP2/SPOCK1/C4A/C4B/PI16/VEGFA/AQP1/SERPINE1/KLF4/TIMP1/GPC3	28	high
GO:0050864	regulation of B cell activation	25/565	107/10364	3.7779977869107284e-10	1.6454386105970767e-8	1.0834773048464025e-8	MNDA/FCGR2B/IGHA2/IGHG4/IGHG2/IGHA1/IGHG1/IGHG3/IGHM/IGHV3-23/IGHV3-30/IGHV3-33/IGHV4-59/TYROBP/IGKC/IGLC1/IGLL5/IGLC2/IGLC3/BCL6/CD38/CDKN1A/TRBC2/SFRP1/CD22	25	high
GO:0003018	vascular process in circulatory system	31/565	159/10364	3.9293988731600645e-10	1.6933641038649795e-8	1.1150349600180528e-8	MFSD2A/ATP1A2/PTGS2/RGS2/AGT/KCNMA1/ACTA2/ADRA2A/ADM/SLC2A3/SLC7A5/P2RX1/ABCC3/ACE/ICAM1/KLF2/PLVAP/APOE/CLDN5/CD38/SLIT2/ABCG2/NPR3/SLC1A3/HRH2/EDN1/VEGFA/AKAP12/GPER1/CD36/ANGPT1	31	high
GO:0044706	multi-multicellular organism process	27/565	124/10364	4.1068175284314737e-10	1.7513865584790055e-8	1.153241194113268e-8	PTGS2/RGS2/AGT/ADM/FOS/MMP2/TPPP3/P2RX1/ITGB4/JUNB/FOSB/IGFBP2/IGFBP5/SERPINE2/THBD/LIF/MAFF/FBLN1/CD38/SPP1/HPGD/STC2/EDN1/VEGFA/NAMPT/PTN/TIMP1	27	high
GO:0043065	positive regulation of apoptotic process	52/565	378/10364	4.5471700370279986e-10	1.9191870238755283e-8	1.263733311430136e-8	ID3/JUN/CCN1/S100A9/S100A8/MNDA/PTGS2/G0S2/ATF3/AGT/AKR1C3/KCNMA1/H19/ADM/CD248/ZBTB16/NR4A1/THBS1/ALDH1A3/TNFRSF12A/NQO1/CCL2/CCL5/NGFR/GADD45B/TYROBP/CYP1B1/INHBB/FRZB/TGM2/PTGIS/SIK1/S100B/TIMP3/HMOX1/TNFSF10/BCL6/SLIT2/SFRP2/HPGD/PDGFRB/DUSP1/HLA-G/AKAP12/GPER1/IGFBP3/PTN/CLU/SFRP1/GADD45G/TOP2A/LCN2	52	high
GO:0071774	response to fibroblast growth factor	19/565	64/10364	6.375382723564978e-10	2.663348660232145e-8	1.753743840499453e-8	CREB3L1/NR4A1/POSTN/FLRT2/THBS1/FGF7/CCL2/CCL5/NGFR/COL1A1/ZFP36/FGFR3/CXCL8/CCN2/SMOC2/EGR3/SFRP1/SULF1/TNC	19	high
GO:0016525	negative regulation of angiogenesis	19/565	65/10364	8.558141281731185e-10	3.43500298111838e-8	2.2618575668228655e-8	AGT/ALOX5/CREB3L1/DCN/COL4A2/THBS1/KLF2/EMILIN1/ADAMTS1/CLDN5/STAB1/ADAMTS9/THBS4/HLA-G/THBS2/SERPINE1/PTN/SULF1/KLF4	19	high
GO:0071347	cellular response to interleukin-1	19/565	65/10364	8.558141281731185e-10	3.43500298111838e-8	2.2618575668228655e-8	GBP3/GBP1/CHI3L1/CX3CL1/CCL2/CCL5/CCL14/SOX9/ICAM1/KLF2/IL1RN/PTGIS/CXCL8/EGR1/EDN1/AKAP12/SFRP1/CCL21/LCN2	19	high
GO:1901343	negative regulation of vasculature development	19/565	65/10364	8.558141281731185e-10	3.43500298111838e-8	2.2618575668228655e-8	AGT/ALOX5/CREB3L1/DCN/COL4A2/THBS1/KLF2/EMILIN1/ADAMTS1/CLDN5/STAB1/ADAMTS9/THBS4/HLA-G/THBS2/SERPINE1/PTN/SULF1/KLF4	19	high
GO:2000181	negative regulation of blood vessel morphogenesis	19/565	65/10364	8.558141281731185e-10	3.43500298111838e-8	2.2618575668228655e-8	AGT/ALOX5/CREB3L1/DCN/COL4A2/THBS1/KLF2/EMILIN1/ADAMTS1/CLDN5/STAB1/ADAMTS9/THBS4/HLA-G/THBS2/SERPINE1/PTN/SULF1/KLF4	19	high
GO:0030593	neutrophil chemotaxis	17/565	52/10364	9.62629462266338e-10	3.826218464580959e-8	2.5194624965396952e-8	CSF3R/S100A9/S100A8/FCER1G/MDK/C3AR1/CX3CL1/CCL2/CCL5/CCL14/C5AR1/SLIT2/CXCL8/CXCL2/THBS4/EDN1/CCL21	17	high
GO:0032102	negative regulation of response to external stimulus	39/565	244/10364	1.0350224295133794e-9	4.074405602334399e-8	2.6828870870281024e-8	ISG15/FCGR2B/ALOX5/MDK/IGF1/OAS1/OAS3/THBS1/CX3CL1/CCL2/SOCS3/C1QTNF1/SEMA6B/LDLR/ACP5/ZFP36/APOE/SERPINE2/THBD/PTGIS/LTF/SEMA3G/SLIT2/SPP1/DUSP1/EDN1/HLA-G/HLA-DRB1/GPER1/FGL2/SEMA3C/SERPINE1/PLAT/CCN3/KLF4/VSIG4/SIGLEC10/PADI2/EPPK1	39	high
GO:0030199	collagen fibril organization	15/565	40/10364	1.0501836704436116e-9	4.0946073668126395e-8	2.6961894084815185e-8	DPT/LUM/COL1A1/COL5A3/EMILIN1/CYP1B1/COL3A1/SFRP2/ADAMTS2/TNXB/COL12A1/AEBP1/COL1A2/COL14A1/COL5A1	15	high
GO:0048771	tissue remodeling	25/565	112/10364	1.0601572566735217e-9	4.0946073668126395e-8	2.6961894084815185e-8	AGT/MDK/SYT7/TMEM119/CSPG4/MMP2/ITGB3/ACE/ACP5/IGFBP5/TGM2/LIF/CD38/SPP1/THBS4/CSF1R/GPNMB/SEMA3C/PDK4/PTN/SFRP1/CA2/TIMP1/BGN/ELF3	25	high
GO:0002440	production of molecular mediator of immune response	29/565	147/10364	1.0938068240265118e-9	4.157843956903795e-8	2.737829011295251e-8	FCGR2B/CLEC7A/SLC7A5/IGKC/IGKV4-1/IGKV1-5/IGKV3-15/IGKV3-20/IGKV1-39/IGKV2D-28/IGLV1-51/IGLV1-44/IGLV1-40/IGLV3-21/IGLV2-14/HMOX1/BCL6/SPON2/HLA-G/HLA-DRB5/HLA-DRB1/HLA-DQA1/HLA-DQB1/HLA-DQA1/CD36/ANGPT1/NR4A3/CD22/IGLV2-23	29	high
GO:0050871	positive regulation of B cell activation	20/565	73/10364	1.0968420794958717e-9	4.157843956903795e-8	2.737829011295251e-8	IGHA2/IGHG4/IGHG2/IGHA1/IGHG1/IGHG3/IGHM/IGHV3-23/IGHV3-30/IGHV3-33/IGHV4-59/IGKC/IGLC1/IGLL5/IGLC2/IGLC3/BCL6/CD38/CDKN1A/TRBC2	20	high
GO:0052547	regulation of peptidase activity	42/565	278/10364	1.368499563821632e-9	5.1266666650275893e-8	3.375772845791185e-8	IFI6/CCN1/F3/S100A9/S100A8/PTGS2/AGT/ITIH5/BIRC3/CRYAB/CLEC7A/NR4A1/SERPINA1/SERPINA3/THBS1/P2RX1/NGFR/TNFSF14/C3/FN1/SERPINE2/COL6A3/SLPI/TIMP3/FBLN1/LTF/PCOLCE2/TNFSF10/SFRP2/SPOCK1/C4A/C4B/PI16/VEGFA/CCN2/GPER1/AQP1/SERPINE1/KLF4/TIMP1/GPC3/NLRP2	42	high
GO:0007159	leukocyte cell-cell adhesion	38/565	236/10364	1.3774629534759033e-9	5.1266666650275893e-8	3.375772845791185e-8	VCAM1/S100A9/S100A8/FCGR2B/SELP/SELL/CXCL12/ALOX5/IGF2/MDK/LRRC32/ZBTB16/THY1/IGF1/CCL2/CCL5/TNFSF14/ICAM1/LILRB2/IGFBP2/NFKBIZ/BCL6/IL7R/HLA-G/HLA-DRB5/HLA-DRB1/HLA-DQA1/HLA-DQB1/HLA-DQA1/GPNMB/FGL2/EGR3/CCL21/NR4A3/KLF4/VSIG4/CD24/CD3E	38	high
GO:0048871	multicellular organismal homeostasis	45/565	313/10364	1.7590165936120358e-9	6.487760301124031e-8	4.272016591977642e-8	MFSD2A/PTGS2/G0S2/SCD/LYZ/CMKLR1/TMEM119/OAS1/SERPINA3/IGHA2/IGHA1/IGHG3/ITGB3/SOX9/ACP5/CYP4F12/CYP26B1/IGKC/SLC11A1/ID1/ADAMTS5/CLDN5/LTF/CD38/JCHAIN/SPP1/NPR3/ARRDC3/EGR1/CSF1R/VEGFA/LAMA2/CCN2/AQP1/MLXIPL/HSPB1/CD36/PDK4/AZGP1/CA2/ANGPT1/AQP3/GADD45G/NR4A3/LCN2	45	high
GO:0097530	granulocyte migration	20/565	75/10364	1.8495861637370213e-9	6.760897994945863e-8	4.451870456137699e-8	CSF3R/S100A9/S100A8/FCER1G/MDK/C3AR1/CMKLR1/THBS1/CX3CL1/CCL2/CCL5/CCL14/C5AR1/SLIT2/CXCL8/CXCL2/THBS4/CSF1R/EDN1/CCL21	20	high
GO:0044344	cellular response to fibroblast growth factor stimulus	18/565	61/10364	2.0170701278613827e-9	7.307862923419912e-8	4.812032228647415e-8	CREB3L1/NR4A1/POSTN/FLRT2/THBS1/FGF7/CCL2/CCL5/NGFR/COL1A1/ZFP36/FGFR3/CXCL8/CCN2/SMOC2/EGR3/SFRP1/SULF1	18	high
GO:1903037	regulation of leukocyte cell-cell adhesion	35/565	210/10364	2.4582391362477126e-9	8.828097389296609e-8	5.813065953767675e-8	VCAM1/FCGR2B/SELP/CXCL12/ALOX5/IGF2/MDK/LRRC32/ZBTB16/THY1/IGF1/CCL2/CCL5/TNFSF14/ICAM1/LILRB2/IGFBP2/NFKBIZ/BCL6/IL7R/HLA-G/HLA-DRB5/HLA-DRB1/HLA-DQA1/HLA-DQB1/HLA-DQA1/GPNMB/FGL2/EGR3/CCL21/NR4A3/KLF4/VSIG4/CD24/CD3E	35	high
GO:0050731	positive regulation of peptidyl-tyrosine phosphorylation	24/565	108/10364	2.5244404899277168e-9	8.983072035514685e-8	5.915112612283215e-8	AGT/ADRA2A/IGF2/CLEC7A/CNTN1/IGF1/FGF7/CSPG4/CCL5/ITGB3/ACE/ICAM1/LIF/FGFR3/THBS4/HBEGF/CSF1R/VEGFA/CD36/RELN/ANGPT1/ENPP2/CD24/CD3E	24	high
GO:1901654	response to ketone	27/565	134/10364	2.545276883536159e-9	8.983072035514685e-8	5.915112612283215e-8	AKR1C2/AKR1C3/DDIT4/FIBIN/POSTN/FOS/THBS1/NQO1/ICAM1/KLF2/FOSB/CD38/SLIT2/SPP1/SLIT3/DUSP1/EDN1/CDKN1A/PLN/AQP1/ADCY1/PTN/SFRP1/CCL21/KLF4/TNC/CYBB	27	high
GO:0051384	response to glucocorticoid	21/565	84/10364	2.624775862997987e-9	9.184472122319451e-8	6.047729181410566e-8	ALPL/PTGS2/DDIT4/ADM/FIBIN/MDK/FOS/ICAM1/ZFP36/FOSB/IL1RN/IGFBP2/S100B/FAM107A/SLIT2/ANXA3/SLIT3/DUSP1/EDN1/CDKN1A/AQP1	21	high
GO:0010951	negative regulation of endopeptidase activity	26/565	126/10364	2.956695188495407e-9	1.0258228899745929e-7	6.754769293253111e-8	IFI6/PTGS2/AGT/ITIH5/BIRC3/CRYAB/NR4A1/SERPINA1/SERPINA3/THBS1/TNFSF14/C3/SERPINE2/COL6A3/SLPI/TIMP3/LTF/SFRP2/SPOCK1/C4A/C4B/VEGFA/AQP1/SERPINE1/KLF4/TIMP1	26	high
GO:0040013	negative regulation of locomotion	37/565	232/10364	2.9946011141895633e-9	1.0302434421421909e-7	6.783877446651457e-8	PODN/CXCL12/IFITM1/THY1/DCN/THBS1/CX3CL1/CCL2/NGFR/SEMA6B/APOE/EMILIN1/CYP1B1/COL3A1/IGFBP5/CLDN5/HMOX1/FBLN1/SEMA3G/ADAMTS9/APOD/SLIT2/SFRP2/ARRDC3/DUSP1/IGFBP3/SEMA3C/SERPINE1/PTN/SFRP1/SULF1/CCN3/CCL21/KLF4/TIMP1/PADI2/EPPK1	37	high
GO:0007162	negative regulation of cell adhesion	34/565	202/10364	3.2138530519868553e-9	1.0964595329028488e-7	7.219892689595032e-8	GBP1/MUC1/FCGR2B/CXCL12/MDK/LRRC32/POSTN/THBS1/CX3CL1/COL1A1/C1QTNF1/LILRB2/CYP1B1/IL1RN/SERPINE2/FBLN1/FAM107A/BCL6/APOD/TGFBI/SPOCK1/DUSP1/HLA-G/HLA-DRB1/VEGFA/GPNMB/FGL2/SERPINE1/PLXNA4/ANGPT1/CCL21/KLF4/TNC/VSIG4	34	high
GO:1903034	regulation of response to wounding	23/565	101/10364	3.2832839111112238e-9	1.1108896142222603e-7	7.314910914620134e-8	F3/ALOX5/ADRA2A/MDK/CLEC7A/THBS1/TNFRSF12A/C1QTNF1/APOE/SERPINE2/THBD/MYLK/SPP1/HBEGF/EDN1/SMOC2/CD36/SERPINE1/PTN/PLAT/KLF4/SIGLEC10/EPPK1	23	high
GO:0002687	positive regulation of leukocyte migration	21/565	85/10364	3.31139835100734e-9	1.1112184302478729e-7	7.317076080181017e-8	SELP/CXCL12/MDK/THY1/C3AR1/CMKLR1/THBS1/CX3CL1/CCL5/ICAM1/PLVAP/C5AR1/CCR1/CXCL8/THBS4/CSF1R/EDN1/VEGFA/SERPINE1/PTN/CCL21	21	high
GO:0006897	endocytosis	53/565	417/10364	5.381786588380798e-9	1.7913036010431695e-7	1.179525498745676e-7	FCER1G/FCGR2B/MRC1/SNCG/ADM/CD163/CLEC7A/IGHA2/IGHG4/IGHG2/IGHA1/IGHG1/IGHG3/IGHM/IGHV3-23/IGHV3-30/IGHV3-33/IGHV4-59/THBS1/ITGB3/MRC2/C3/LDLR/APOE/APOC1/SSC5D/IGKC/ACKR3/RAMP1/SIGLEC1/IGLC1/IGLL5/IGLC2/IGLC3/STAB1/SPON2/CXCL8/CD14/C4B/VEGFA/RAMP3/CD36/SERPINE1/TRBC2/MSR1/CLU/ANGPT1/ENPP2/CCL21/ABCA1/GPC3/CD22/RAB27B	53	high
GO:0048545	response to steroid hormone	36/565	227/10364	5.744112043251059e-9	1.8964834439572448e-7	1.2487836114402345e-7	ALPL/ATP1A2/PTGS2/AKR1C3/DDIT4/ADM/FIBIN/MDK/LMO3/FOS/THBS1/COL1A1/ICAM1/ZFP36/FOSB/IL1RN/IGFBP2/S100B/FAM107A/CD38/SLIT2/ANXA3/SPP1/SLIT3/DUSP1/EDN1/CDKN1A/CCN2/GPER1/AQP1/PTN/SFRP1/CA2/NR4A3/CYBB/PADI2	36	high
GO:0044057	regulation of system process	41/565	282/10364	6.863225812641684e-9	2.2478437181564046e-7	1.4801449520989772e-7	HSPB7/ATP1A2/PTGS2/RGS2/AGT/EGR2/KCNMA1/ADRA2A/ADM/NR4A1/IGF1/CACNA1H/ITGAX/P2RX1/ACE/C1QTNF1/ICAM1/CNN1/HSPB6/APOE/INHBB/IGFBP5/DES/MYL9/S100B/TYMP/CD38/HOPX/HBEGF/HRH2/EDN1/PI16/PLN/CCN2/SGK1/GPER1/AQP1/RELN/CCN3/NR4A3/KLF4	41	high
GO:0022407	regulation of cell-cell adhesion	41/565	283/10364	7.623236166118785e-9	2.4769467352452624e-7	1.6310031596850637e-7	VCAM1/FCGR2B/SELP/CXCL12/ALOX5/IGF2/MDK/LRRC32/ZBTB16/THY1/IGF1/CX3CL1/CCL2/CCL5/C1QTNF1/TNFSF14/ICAM1/LILRB2/IL1RN/IGFBP2/SERPINE2/NFKBIZ/BCL6/IL7R/HLA-G/HLA-DRB5/HLA-DRB1/HLA-DQA1/HLA-DQB1/HLA-DQA1/MDGA1/VEGFA/GPNMB/FGL2/EGR3/CCL21/NR4A3/KLF4/VSIG4/CD24/CD3E	41	high
GO:0050921	positive regulation of chemotaxis	21/565	89/10364	8.083413567477184e-9	2.605787019311149e-7	1.7158410398930022e-7	F3/CXCL12/MDK/C3AR1/CMKLR1/THBS1/CCL5/C5AR1/CCR1/SLIT2/CXCL8/THBS4/CSF1R/PDGFRB/EDN1/VEGFA/SMOC2/HSPB1/SERPINE1/PTN/CCL21	21	high
GO:0007596	blood coagulation	27/565	141/10364	8.149073598891366e-9	2.6064302588954103e-7	1.7162645959507228e-7	F3/FCER1G/SELP/ADRA2A/HBB/VWF/SERPINA1/THBS1/P2RX1/ITGB3/C1QTNF1/APOE/COL3A1/FN1/SERPINE2/THBD/MYL9/SCUBE1/FBLN1/MMRN1/F13A1/EDN1/HSPB1/CD36/SERPINE1/PLAT/F5	27	high
GO:0007584	response to nutrient	24/565	115/10364	9.5298037038109e-9	2.9866998612387705e-7	1.9666619557844578e-7	ALPL/VCAM1/PTGS2/AKR1C3/FOLR2/POSTN/NQO1/COL1A1/CYP26B1/IGFBP2/HMOX1/SPP1/SFRP2/MAP1B/STC2/C2/PTN/LPL/SFRP1/AQP3/ABCA1/TNC/CYBB/CD3E	24	high
GO:0070374	positive regulation of ERK1 and ERK2 cascade	24/565	115/10364	9.5298037038109e-9	2.9866998612387705e-7	1.9666619557844578e-7	PLA2G2A/CHI3L1/IGF1/CX3CL1/CCL2/CCL5/CCL14/ICAM1/APOE/C5AR1/ACKR3/CCR1/FGFR3/CSF1R/PDGFRB/HLA-DRB1/CCN2/AKAP12/GPER1/GPNMB/RAMP3/CD36/ANGPT1/CCL21	24	high
GO:0050817	coagulation	27/565	142/10364	9.556855931174375e-9	2.9866998612387705e-7	1.9666619557844578e-7	F3/FCER1G/SELP/ADRA2A/HBB/VWF/SERPINA1/THBS1/P2RX1/ITGB3/C1QTNF1/APOE/COL3A1/FN1/SERPINE2/THBD/MYL9/SCUBE1/FBLN1/MMRN1/F13A1/EDN1/HSPB1/CD36/SERPINE1/PLAT/F5	27	high
GO:0007599	hemostasis	27/565	143/10364	1.1189474643205065e-8	3.47043251433951e-7	2.2851869666067126e-7	F3/FCER1G/SELP/ADRA2A/HBB/VWF/SERPINA1/THBS1/P2RX1/ITGB3/C1QTNF1/APOE/COL3A1/FN1/SERPINE2/THBD/MYL9/SCUBE1/FBLN1/MMRN1/F13A1/EDN1/HSPB1/CD36/SERPINE1/PLAT/F5	27	high
GO:0061061	muscle structure development	50/565	391/10364	1.2225540231941626e-8	3.7241425612661895e-7	2.452248245031937e-7	ID3/RGS2/LMOD1/ATF3/AGT/EGR2/IGF2/ADM/APLNR/CRYAB/TAGLN/NR4A1/ITGA7/DCN/IGF1/TMEM119/FOS/CACNA1H/KRT19/SOX9/GDF15/DYSF/CYP26B1/IGFBP5/SPEG/COL6A3/ADAMTS5/SIK1/S100B/LIF/MAFF/MYLK/UCHL1/HOPX/PDLIM3/BASP1/EGR1/HBEGF/PDGFRB/EDN1/PI16/VEGFA/LAMA2/GPER1/IGFBP3/ELN/FLNC/EGR3/CCN3/CNTFR	50	high
GO:0061448	connective tissue development	28/565	153/10364	1.2280391933828422e-8	3.7241425612661895e-7	2.452248245031937e-7	CCN1/PRRX1/CHI3L1/ACTA2/MDK/DGAT2/ZBTB16/MGP/LUM/CRIP1/COL1A1/SOX9/FRZB/FGFR3/SFRP2/ARRDC3/TGFBI/EGR1/PDGFRB/EDN1/CCN2/ITGB8/SULF1/CCN3/COL5A1/TIMP1/BGN/RORC	28	high
GO:1903039	positive regulation of leukocyte cell-cell adhesion	28/565	153/10364	1.2280391933828422e-8	3.7241425612661895e-7	2.452248245031937e-7	VCAM1/SELP/ALOX5/IGF2/MDK/ZBTB16/THY1/IGF1/CCL2/CCL5/TNFSF14/ICAM1/LILRB2/IGFBP2/NFKBIZ/BCL6/IL7R/HLA-G/HLA-DRB5/HLA-DRB1/HLA-DQA1/HLA-DQB1/HLA-DQA1/EGR3/CCL21/NR4A3/CD24/CD3E	28	high
GO:0072593	reactive oxygen species metabolic process	29/565	163/10364	1.307588984291699e-8	3.936227427713394e-7	2.59190045570514e-7	MTCO2P12/IFI6/CCN1/AGT/AKR1C3/ALOX5/DDIT4/H19/HBB/CRYAB/CLEC7A/THBS1/HBA2/HBA1/NQO1/PLIN5/ACP5/TYROBP/CYP1B1/HK2/PDGFRB/GPX3/EDN1/CDKN1A/CCN2/CD36/PDK4/CYBB/LCN2	29	high
GO:0043410	positive regulation of MAPK cascade	41/565	289/10364	1.4138993104638354e-8	4.225185238714556e-7	2.7821714437939937e-7	PLA2G2A/FCGR2B/CHI3L1/ADRA2A/IGF2/CLEC7A/IGFBP6/IGF1/THBS1/CSPG4/CX3CL1/CCL2/CCL5/CCL14/C1QTNF1/GADD45B/ICAM1/GDF15/APOE/C5AR1/ACKR3/LIF/CCR1/FGFR3/CSF1R/PDGFRB/EDN1/HLA-DRB1/VEGFA/CCN2/AKAP12/GPER1/GPNMB/RAMP3/CD36/ANGPT1/CCL21/NTRK2/GADD45G/TENM1/CD24	41	high
GO:0002377	immunoglobulin production	21/565	92/10364	1.522389101861813e-8	4.516421002190046e-7	2.973942402645388e-7	FCGR2B/IGKC/IGKV4-1/IGKV1-5/IGKV3-15/IGKV3-20/IGKV1-39/IGKV2D-28/IGLV1-51/IGLV1-44/IGLV1-40/IGLV3-21/IGLV2-14/BCL6/HLA-DRB5/HLA-DRB1/HLA-DQA1/HLA-DQB1/HLA-DQA1/CD22/IGLV2-23	21	high
GO:0050730	regulation of peptidyl-tyrosine phosphorylation	29/565	165/10364	1.7383752191490928e-8	5.089913844555919e-7	3.3515720967546106e-7	AGT/ADRA2A/IGF2/THY1/CLEC7A/GPRC5A/CNTN1/IGF1/FGF7/CSPG4/CCL5/ITGB3/ACE/SOCS3/ICAM1/LIF/FGFR3/SFRP2/THBS4/HBEGF/CSF1R/VEGFA/CD36/RELN/SFRP1/ANGPT1/ENPP2/CD24/CD3E	29	high
GO:0001503	ossification	38/565	258/10364	1.740566532090446e-8	5.089913844555919e-7	3.3515720967546106e-7	ISG15/ALPL/ID3/CCN1/PTGS2/ALOX5/EGR2/SRGN/IFITM1/IGF2/CREB3L1/MDK/ZBTB16/MGP/IGF1/TMEM119/SMOC1/MMP2/COL1A1/MRC2/SOX9/JUNB/IGFBP5/CLEC3B/CCR1/LTF/FGFR3/SPP1/SFRP2/VCAN/CCN2/GPNMB/COL1A2/PTN/SFRP1/TNC/CHRDL1/GPC3	38	high
GO:0019882	antigen processing and presentation	20/565	85/10364	1.9349872402257538e-8	5.609811346096223e-7	3.6939106927602465e-7	FCER1G/FCGR2B/THBS1/CD68/ACE/ICAM1/IFI30/LILRB2/CD8A/SLC11A1/ERAP2/HLA-G/HLA-DRB5/HLA-DRB1/HLA-DQA1/HLA-DQB1/HLA-DQA1/FGL2/AZGP1/CCL21	20	high
GO:1990266	neutrophil migration	17/565	62/10364	1.9457577214110006e-8	5.609811346096223e-7	3.6939106927602465e-7	CSF3R/S100A9/S100A8/FCER1G/MDK/C3AR1/CX3CL1/CCL2/CCL5/CCL14/C5AR1/SLIT2/CXCL8/CXCL2/THBS4/EDN1/CCL21	17	high
GO:0032640	tumor necrosis factor production	23/565	111/10364	2.2411245781048578e-8	6.371641682473117e-7	4.1955555881041964e-7	CLEC7A/IGF1/OAS1/OAS3/OAS2/THBS1/CX3CL1/ACP5/TYROBP/ZFP36/BCL3/LTF/SPON2/CD14/AKAP12/GPNMB/HSPB1/CD36/LPL/CLU/ANGPT1/IL33/CYBB	23	high
GO:0032680	regulation of tumor necrosis factor production	23/565	111/10364	2.2411245781048578e-8	6.371641682473117e-7	4.1955555881041964e-7	CLEC7A/IGF1/OAS1/OAS3/OAS2/THBS1/CX3CL1/ACP5/TYROBP/ZFP36/BCL3/LTF/SPON2/CD14/AKAP12/GPNMB/HSPB1/CD36/LPL/CLU/ANGPT1/IL33/CYBB	23	high
GO:0034612	response to tumor necrosis factor	29/565	167/10364	2.2992492522502755e-8	6.447346875830567e-7	4.245405432597661e-7	GBP3/GBP1/VCAM1/PTGS2/CHI3L1/CCDC3/BIRC3/POSTN/THBS1/CX3CL1/CCL2/CCL5/CCL14/COL1A1/ICAM1/KLF2/PLVAP/ZFP36/GGT5/CXCL8/CD14/EDN1/HSPA1A/HSPA1B/AKAP12/GPER1/SFRP1/CCL21/LCN2	29	high
GO:0045926	negative regulation of growth	29/565	167/10364	2.2992492522502755e-8	6.447346875830567e-7	4.245405432597661e-7	RGS2/AGT/CRYAB/MEG3/MT2A/MT1E/MT1M/MT1X/NTN1/SEMA6B/GDF15/FRZB/IGFBP5/SERPINE2/SEMA3G/BCL6/FGFR3/SLIT2/SPP1/SFRP2/SLIT3/HSPA1A/HSPA1B/CDKN1A/PI16/SEMA3C/SFRP1/CCN3/GPC3	29	high
GO:0070555	response to interleukin-1	20/565	86/10364	2.3952327729384227e-8	6.670804743135987e-7	4.3925464600754027e-7	GBP3/GBP1/CHI3L1/CX3CL1/CCL2/CCL5/CCL14/SOX9/ICAM1/KLF2/IL1RN/PTGIS/CD38/CXCL8/EGR1/EDN1/AKAP12/SFRP1/CCL21/LCN2	20	high
GO:0002690	positive regulation of leukocyte chemotaxis	16/565	56/10364	2.6787010977172357e-8	7.409866414901597e-7	4.879198798900313e-7	CXCL12/MDK/C3AR1/CMKLR1/THBS1/CCL5/C5AR1/CCR1/CXCL8/THBS4/CSF1R/EDN1/VEGFA/SERPINE1/PTN/CCL21	16	high
GO:0048661	positive regulation of smooth muscle cell proliferation	18/565	71/10364	2.8625057733675512e-8	7.865166869910574e-7	5.179001967922501e-7	JUN/PTGS2/AGT/IGF1/THBS1/MMP2/CX3CL1/CCL5/IGFBP5/TGM2/ADAMTS1/HMOX1/HPGD/HBEGF/PDGFRB/EDN1/NAMPT/NR4A3	18	high
GO:0009991	response to extracellular stimulus	45/565	343/10364	3.135436051277636e-8	8.493283263266395e-7	5.592599809020965e-7	ALPL/MFSD2A/JUN/VCAM1/PTGS2/ATF3/AKR1C3/ADM/FOLR2/POSTN/FOS/NQO1/CD68/COL1A1/ICAM1/LDLR/GDF15/ZFP36/APOE/CYP26B1/INHBB/NR4A2/IGFBP2/LOC102724428/SIK1/HMOX1/FAM107A/SPP1/SFRP2/MAP1B/STC2/C2/CDKN1A/PDK4/NAMPT/PTN/LPL/SFRP1/AQP3/ABCA1/TNC/CYBB/ELAPOR1/CD3E/LCN2	45	high
GO:2000146	negative regulation of cell motility	33/565	210/10364	3.1618978837893415e-8	8.493283263266395e-7	5.592599809020965e-7	PODN/CXCL12/IFITM1/THY1/DCN/THBS1/CX3CL1/CCL2/NGFR/APOE/EMILIN1/CYP1B1/COL3A1/IGFBP5/CLDN5/HMOX1/FBLN1/ADAMTS9/APOD/SLIT2/SFRP2/DUSP1/IGFBP3/SERPINE1/PTN/SFRP1/SULF1/CCN3/CCL21/KLF4/TIMP1/PADI2/EPPK1	33	high
GO:0007565	female pregnancy	23/565	113/10364	3.194835423896006e-8	8.493283263266395e-7	5.592599809020965e-7	PTGS2/RGS2/AGT/ADM/FOS/MMP2/TPPP3/ITGB4/JUNB/FOSB/IGFBP2/IGFBP5/THBD/LIF/FBLN1/CD38/SPP1/HPGD/STC2/VEGFA/NAMPT/PTN/TIMP1	23	high
GO:0071706	tumor necrosis factor superfamily cytokine production	23/565	113/10364	3.194835423896006e-8	8.493283263266395e-7	5.592599809020965e-7	CLEC7A/IGF1/OAS1/OAS3/OAS2/THBS1/CX3CL1/ACP5/TYROBP/ZFP36/BCL3/LTF/SPON2/CD14/AKAP12/GPNMB/HSPB1/CD36/LPL/CLU/ANGPT1/IL33/CYBB	23	high
GO:1903555	regulation of tumor necrosis factor superfamily cytokine production	23/565	113/10364	3.194835423896006e-8	8.493283263266395e-7	5.592599809020965e-7	CLEC7A/IGF1/OAS1/OAS3/OAS2/THBS1/CX3CL1/ACP5/TYROBP/ZFP36/BCL3/LTF/SPON2/CD14/AKAP12/GPNMB/HSPB1/CD36/LPL/CLU/ANGPT1/IL33/CYBB	23	high
GO:0001704	formation of primary germ layer	18/565	72/10364	3.6262852946394396e-8	9.567031708649718e-7	6.299634434435998e-7	LAMB3/ITGA8/DUSP5/ITGA7/COL4A2/MMP2/ITGB3/ITGB4/ATOH8/DUSP2/FN1/COL8A1/SFRP2/DUSP1/COL12A1/DUSP4/KLF4/COL5A1	18	high
GO:0006875	cellular metal ion homeostasis	42/565	310/10364	3.645473733633014e-8	9.567031708649718e-7	6.299634434435998e-7	CD52/S100A9/S100A8/ATP1A2/AGT/CXCL12/KCNMA1/ADM/APLNR/THY1/C3AR1/CMKLR1/MT2A/MT1E/MT1M/MT1X/CX3CL1/P2RX1/CCL5/CCL14/C1QTNF1/APOE/C5AR1/SLC11A1/ACKR3/TGM2/HMOX1/CCR1/CD38/SLC1A3/C7/STC2/EDN1/PLN/GPER1/RAMP3/CD36/STEAP4/CCL21/S1PR3/CD24/LCN2	42	high
GO:0030336	negative regulation of cell migration	32/565	201/10364	3.737722828634926e-8	9.7466479365805e-7	6.417906915275926e-7	PODN/CXCL12/IFITM1/THY1/DCN/THBS1/CX3CL1/CCL2/NGFR/APOE/EMILIN1/CYP1B1/COL3A1/IGFBP5/CLDN5/HMOX1/ADAMTS9/APOD/SLIT2/SFRP2/DUSP1/IGFBP3/SERPINE1/PTN/SFRP1/SULF1/CCN3/CCL21/KLF4/TIMP1/PADI2/EPPK1	32	high
GO:0070482	response to oxygen levels	36/565	244/10364	3.992451581665797e-8	1.0344997959075806e-6	6.811904397499072e-7	VCAM1/PTGS2/CXCL12/DDIT4/KCNMA1/ADM/CRYAB/POSTN/THBS1/MMP2/COL1A1/ANGPTL4/ICAM1/HIF3A/HK2/NR4A2/PTGIS/S100B/HMOX1/CD38/EGR1/PDGFRB/STC2/EDN1/CDKN1A/VEGFA/CCN2/AQP1/NAMPT/PTN/SFRP1/PLAT/AQP3/CYBB/CD24/LCN2	36	high
GO:0031667	response to nutrient levels	43/565	323/10364	4.189757501592226e-8	1.07277137901451e-6	7.063912533505156e-7	ALPL/MFSD2A/JUN/VCAM1/PTGS2/ATF3/AKR1C3/ADM/FOLR2/POSTN/NQO1/CD68/COL1A1/ICAM1/LDLR/GDF15/ZFP36/APOE/CYP26B1/INHBB/IGFBP2/LOC102724428/SIK1/HMOX1/FAM107A/SPP1/SFRP2/MAP1B/STC2/C2/CDKN1A/PDK4/NAMPT/PTN/LPL/SFRP1/AQP3/ABCA1/TNC/CYBB/ELAPOR1/CD3E/LCN2	43	high
GO:0002548	monocyte chemotaxis	11/565	26/10364	4.192560347882795e-8	1.07277137901451e-6	7.063912533505156e-7	CXCL12/CX3CL1/CCL2/CCL5/CCL14/CCR1/SLIT2/DUSP1/SERPINE1/CCN3/CCL21	11	high
GO:0035150	regulation of tube size	18/565	73/10364	4.5730016556351296e-8	1.14858090663621e-6	7.563097991657454e-7	ATP1A2/PTGS2/RGS2/AGT/KCNMA1/ACTA2/ADRA2A/ADM/P2RX1/ACE/ICAM1/KLF2/APOE/CD38/NPR3/HRH2/EDN1/GPER1	18	high
GO:0035296	regulation of tube diameter	18/565	73/10364	4.5730016556351296e-8	1.14858090663621e-6	7.563097991657454e-7	ATP1A2/PTGS2/RGS2/AGT/KCNMA1/ACTA2/ADRA2A/ADM/P2RX1/ACE/ICAM1/KLF2/APOE/CD38/NPR3/HRH2/EDN1/GPER1	18	high
GO:0097746	blood vessel diameter maintenance	18/565	73/10364	4.5730016556351296e-8	1.14858090663621e-6	7.563097991657454e-7	ATP1A2/PTGS2/RGS2/AGT/KCNMA1/ACTA2/ADRA2A/ADM/P2RX1/ACE/ICAM1/KLF2/APOE/CD38/NPR3/HRH2/EDN1/GPER1	18	high
GO:0001934	positive regulation of protein phosphorylation	55/565	469/10364	4.720564521385531e-8	1.1784140945458758e-6	7.759541552803816e-7	CCN1/NIBAN1/PTGS2/CHI3L1/AGT/ADRA2A/IGF2/APLNR/CLEC7A/GPRC5A/CNTN1/IGF1/TMEM119/THBS1/FGF7/CSPG4/CX3CL1/CCL5/ITGB3/ACE/SOX9/C3/ICAM1/GDF15/INHBB/SLC11A1/SPATC1L/LIF/LTF/FGFR3/SFRP2/THBS4/EGR1/HBEGF/CSF1R/PDGFRB/EDN1/HLA-DRB1/CDKN1A/VEGFA/CCN2/GPER1/GPNMB/RAMP3/CD36/RELN/CLU/TCIM/ANGPT1/ENPP2/CCL21/NTRK2/TENM1/CD24/CD3E	55	high
GO:0072503	cellular divalent inorganic cation homeostasis	36/565	246/10364	4.945268104124811e-8	1.2251124676828057e-6	8.067037846747912e-7	CD52/S100A9/S100A8/ATP1A2/AGT/CXCL12/ADM/APLNR/THY1/C3AR1/CMKLR1/MT2A/MT1E/MT1M/MT1X/CX3CL1/P2RX1/CCL5/CCL14/C1QTNF1/APOE/C5AR1/SLC11A1/ACKR3/TGM2/CCR1/CD38/STC2/EDN1/PLN/GPER1/RAMP3/CD36/CCL21/S1PR3/CD24	36	high
GO:0052548	regulation of endopeptidase activity	37/565	257/10364	4.967480938821342e-8	1.2251124676828057e-6	8.067037846747912e-7	IFI6/CCN1/F3/S100A9/S100A8/PTGS2/AGT/ITIH5/BIRC3/CRYAB/CLEC7A/NR4A1/SERPINA1/SERPINA3/THBS1/P2RX1/NGFR/TNFSF14/C3/SERPINE2/COL6A3/SLPI/TIMP3/LTF/TNFSF10/SFRP2/SPOCK1/C4A/C4B/VEGFA/CCN2/GPER1/AQP1/SERPINE1/KLF4/TIMP1/NLRP2	37	high
GO:0001818	negative regulation of cytokine production	29/565	173/10364	5.1654633961993576e-8	1.2663118050323456e-6	8.338324461182828e-7	GBP1/FCGR2B/SRGN/LRRC32/IGF1/CMKLR1/OAS1/OAS3/THBS1/CX3CL1/ACP5/KLF2/TYROBP/ZFP36/BCL3/SSC5D/INHBB/FN1/SLC11A1/HMOX1/LTF/BCL6/APOD/HLA-DRB1/GPNMB/ANGPT1/KLF4/VSIG4/CD24	29	high
GO:0007369	gastrulation	23/565	116/10364	5.3478922737462546e-8	1.3032304148045933e-6	8.581423629739447e-7	LAMB3/ITGA8/DUSP5/APLNR/ITGA7/COL4A2/MMP2/ITGB3/ITGB4/ATOH8/DUSP2/IL1RN/FN1/COL8A1/SFRP2/DUSP1/COL12A1/DUSP4/SFRP1/NR4A3/KLF4/COL5A1/GPC3	23	high
GO:0010035	response to inorganic substance	47/565	373/10364	5.4283105632458274e-8	1.3150002039010896e-6	8.658924542181604e-7	C1QA/JUN/VCAM1/S100A8/PTGS2/AKR1C3/KCNMA1/H19/HBB/FIBIN/SYT7/CRYAB/FOS/CRIP1/THBS1/HBA2/HBA1/CACNA1H/MT2A/MT1E/MT1M/MT1X/NQO1/COL1A1/ICAM1/JUNB/KLF2/FOSB/CYP1B1/IGFBP2/HMOX1/MAP1B/CD14/PDGFRB/DUSP1/EDN1/CPNE5/PLN/AQP1/ADCY1/CD36/CA2/AQP3/NR4A3/KLF4/CYBB/LCN2	47	high
GO:0051271	negative regulation of cellular component movement	33/565	215/10364	5.669154259928177e-8	1.3652657376556444e-6	8.989909634474341e-7	PODN/CXCL12/IFITM1/THY1/DCN/THBS1/CX3CL1/CCL2/NGFR/APOE/EMILIN1/CYP1B1/COL3A1/IGFBP5/CLDN5/HMOX1/FBLN1/ADAMTS9/APOD/SLIT2/SFRP2/DUSP1/IGFBP3/SERPINE1/PTN/SFRP1/SULF1/CCN3/CCL21/KLF4/TIMP1/PADI2/EPPK1	33	high
GO:0071396	cellular response to lipid	46/565	364/10364	6.930441886695073e-8	1.6592531628145982e-6	1.092573817902498e-6	ID3/ATP1A2/AKR1C2/AKR1C3/MRC1/DDIT4/DGAT2/LMO3/CES1/CX3CL1/CD68/CCL2/CCL5/COL1A1/SOX9/ICAM1/LDLR/ZFP36/LILRB2/CYP26B1/LTF/FAM107A/SPON2/CXCL8/CXCL2/SPP1/CD14/EDN1/GPER1/AQP1/RAMP3/ADCY1/CD36/PDK4/SERPINE1/PTN/LPL/CLU/SFRP1/NR4A3/ABCA1/KLF4/TNC/RORC/PADI2/LCN2	46	high
GO:0051346	negative regulation of hydrolase activity	33/565	217/10364	7.118161575893265e-8	1.6942879937038969e-6	1.1156433167602603e-6	IFI6/PTGS2/RGS2/AGT/ITIH5/BIRC3/CRYAB/NR4A1/SERPINA1/SERPINA3/THBS1/PLIN5/TNFSF14/C3/ANGPTL4/APOC1/SERPINE2/COL6A3/SLPI/TIMP3/LTF/SFRP2/SPOCK1/C4A/C4B/PI16/VEGFA/PLN/AQP1/SERPINE1/KLF4/TIMP1/GPC3	33	high
GO:0009612	response to mechanical stimulus	25/565	137/10364	7.927847658351283e-8	1.8761045267797777e-6	1.235364639673723e-6	JUN/ATP1A2/PTGS2/CHI3L1/AGT/CXCL12/MDK/DCN/POSTN/FOS/THBS1/PPL/COL1A1/SOX9/TNFSF14/FOSB/COL3A1/IGFBP2/SERPINE2/SLC1A3/MAP1B/EDN1/AQP1/PTN/TNC	25	high
GO:0070542	response to fatty acid	14/565	46/10364	8.281233063184938e-8	1.948469434521789e-6	1.2830149954517016e-6	ID3/FABP3/PTGS2/AKR1C2/AKR1C3/SCD/DGAT2/SOX9/LDLR/EDN1/CCN2/CD36/PDK4/LPL	14	high
GO:0003014	renal system process	17/565	68/10364	8.704023984334922e-8	2.036244239535267e-6	1.3408123563237134e-6	AGT/AKR1C3/KCNMA1/HBB/ADM/MCAM/IGHA2/IGHA1/CYP4F12/IGKV3-20/JCHAIN/NPR3/EDN1/SGK1/AQP1/SULF1/AQP3	17	high
GO:0050678	regulation of epithelial cell proliferation	33/565	219/10364	8.90816217307433e-8	2.072159996395813e-6	1.3644619213662298e-6	F3/CXCL12/ALOX5/IGF2/CDKN1C/MDK/APLNR/NR4A1/IGF1/THBS1/FGF7/CCL2/ITGB3/NGFR/SOX9/LRG1/ZFP36/APOE/C5AR1/ATOH8/ID1/HMOX1/SFRP2/THBS4/VEGFA/PTN/EGR3/SFRP1/SULF1/NR4A3/GPC3/RAP1GAP/EPPK1	33	high
GO:0009410	response to xenobiotic stimulus	37/565	263/10364	9.14084290563774e-8	2.1142717997559834e-6	1.3921914172666221e-6	FABP3/JUN/GSTM1/GSTM3/FMO2/PTGS2/ADIRF/MDK/NNMT/FOS/NQO1/COL1A1/ICAM1/CYP4F12/FOSB/CYP1B1/CYP26B1/AOX1/IGFBP2/HMOX1/APOD/CD38/UCHL1/SFRP2/SLC1A3/MAP1B/EDN1/CDKN1A/ADCY1/SEMA3C/PTN/LPL/SFRP1/ABCA1/CYBB/RORC/LCN2	37	high
GO:0055065	metal ion homeostasis	45/565	356/10364	9.611644464489255e-8	2.2106782268325286e-6	1.4556724703463621e-6	CD52/S100A9/S100A8/ATP1A2/AGT/CXCL12/KCNMA1/ADM/APLNR/THY1/C3AR1/CMKLR1/MT2A/MT1E/MT1M/MT1X/CX3CL1/P2RX1/CCL5/CCL14/C1QTNF1/CYP4F12/APOE/C5AR1/SCN7A/SLC11A1/ACKR3/TGM2/HMOX1/CCR1/LTF/CD38/SLC1A3/C7/STC2/EDN1/PLN/GPER1/RAMP3/CD36/STEAP4/CCL21/S1PR3/CD24/LCN2	45	high
GO:0071356	cellular response to tumor necrosis factor	26/565	148/10364	9.693747810363484e-8	2.2171063427725197e-6	1.4599052127221924e-6	GBP3/GBP1/VCAM1/CHI3L1/CCDC3/BIRC3/POSTN/THBS1/CX3CL1/CCL2/CCL5/CCL14/COL1A1/ICAM1/KLF2/PLVAP/ZFP36/CXCL8/EDN1/HSPA1A/HSPA1B/AKAP12/GPER1/SFRP1/CCL21/LCN2	26	high
GO:0040008	regulation of growth	52/565	442/10364	1.0131270372665152e-7	2.3021653650301364e-6	1.5159143033044968e-6	MFSD2A/S100A9/S100A8/RGS2/AGT/CXCL12/IGF2/CRYAB/IGF1/MEG3/MT2A/MT1E/MT1M/MT1X/NTN1/SOCS3/SEMA6B/GDF15/APOE/FRZB/FN1/IGFBP2/IGFBP5/SERPINE2/SEMA3G/FAM107A/BCL6/FGFR3/CD38/SLIT2/HOPX/SPP1/SFRP2/BASP1/MAP1B/SPOCK1/HBEGF/SLIT3/EDN1/HSPA1A/HSPA1B/CDKN1A/CPNE5/PI16/VEGFA/SGK1/SEMA3C/PLXNA4/SFRP1/CCN3/GPC3/EPPK1	52	high
GO:0010038	response to metal ion	34/565	231/10364	1.0178112629957369e-7	2.3021653650301364e-6	1.5159143033044968e-6	C1QA/JUN/VCAM1/S100A8/PTGS2/AKR1C3/KCNMA1/FIBIN/SYT7/FOS/CRIP1/THBS1/CACNA1H/MT2A/MT1E/MT1M/MT1X/NQO1/ICAM1/JUNB/FOSB/IGFBP2/HMOX1/CD14/DUSP1/EDN1/CPNE5/PLN/AQP1/ADCY1/CA2/AQP3/CYBB/LCN2	34	high
GO:0022409	positive regulation of cell-cell adhesion	29/565	179/10364	1.1131192564012502e-7	2.4797049053385354e-6	1.6328193409024733e-6	VCAM1/SELP/ALOX5/IGF2/MDK/ZBTB16/THY1/IGF1/CX3CL1/CCL2/CCL5/TNFSF14/ICAM1/LILRB2/IGFBP2/NFKBIZ/BCL6/IL7R/HLA-G/HLA-DRB5/HLA-DRB1/HLA-DQA1/HLA-DQB1/HLA-DQA1/EGR3/CCL21/NR4A3/CD24/CD3E	29	high
GO:0001706	endoderm formation	12/565	34/10364	1.1144741147588922e-7	2.4797049053385354e-6	1.6328193409024733e-6	LAMB3/DUSP5/ITGA7/COL4A2/MMP2/DUSP2/FN1/COL8A1/DUSP1/COL12A1/DUSP4/COL5A1	12	high
GO:0071622	regulation of granulocyte chemotaxis	12/565	34/10364	1.1144741147588922e-7	2.4797049053385354e-6	1.6328193409024733e-6	MDK/C3AR1/CMKLR1/THBS1/CCL5/C5AR1/SLIT2/CXCL8/THBS4/CSF1R/EDN1/CCL21	12	high
GO:0050673	epithelial cell proliferation	36/565	254/10364	1.1327355324655306e-7	2.5067131188723686e-6	1.6506035269668413e-6	F3/CXCL12/ALOX5/IGF2/CDKN1C/MDK/APLNR/NR4A1/IGF1/THBS1/FGF7/CCL2/ITGB3/NGFR/SOX9/LRG1/ZFP36/APOE/C5AR1/ATOH8/IGFBP5/ID1/HMOX1/COL8A1/SFRP2/THBS4/VEGFA/PTN/EGR3/SFRP1/SULF1/CCN3/NR4A3/GPC3/RAP1GAP/EPPK1	36	high
GO:0050804	modulation of chemical synaptic transmission	33/565	222/10364	1.2396531731093915e-7	2.713978658133609e-6	1.787082339618999e-6	ATP1A2/PTGS2/AGT/EGR2/SRGN/SNCG/ADRA2A/SYT7/CX3CL1/P2RX1/CCL2/TYROBP/APOE/LILRB2/SERPINE2/S100B/FAM107A/CLSTN2/MME/CD38/SLC1A3/MAP1B/TUBB2B/EDN1/LAMA2/AKAP12/GPER1/ADCY1/RELN/PTN/NTRK2/NSG1/LRRC4	33	high
GO:0099177	regulation of trans-synaptic signaling	33/565	222/10364	1.2396531731093915e-7	2.713978658133609e-6	1.787082339618999e-6	ATP1A2/PTGS2/AGT/EGR2/SRGN/SNCG/ADRA2A/SYT7/CX3CL1/P2RX1/CCL2/TYROBP/APOE/LILRB2/SERPINE2/S100B/FAM107A/CLSTN2/MME/CD38/SLC1A3/MAP1B/TUBB2B/EDN1/LAMA2/AKAP12/GPER1/ADCY1/RELN/PTN/NTRK2/NSG1/LRRC4	33	high
GO:0036293	response to decreased oxygen levels	33/565	223/10364	1.3818248667984977e-7	3.009144151421835e-6	1.9814409204204663e-6	VCAM1/PTGS2/CXCL12/DDIT4/KCNMA1/ADM/CRYAB/POSTN/THBS1/MMP2/ANGPTL4/ICAM1/HIF3A/HK2/NR4A2/PTGIS/S100B/HMOX1/CD38/EGR1/STC2/EDN1/VEGFA/CCN2/AQP1/NAMPT/PTN/SFRP1/PLAT/AQP3/CYBB/CD24/LCN2	33	high
GO:0055082	cellular chemical homeostasis	54/565	472/10364	1.440137415543891e-7	3.1195357562098885e-6	2.054130838879368e-6	CD52/S100A9/S100A8/ATP1A2/AGT/CXCL12/KCNMA1/ADRA2A/ADM/APLNR/DGAT2/THY1/C3AR1/CMKLR1/CKB/MT2A/MT1E/MT1M/MT1X/CX3CL1/P2RX1/CCL5/CCL14/NGFR/C1QTNF1/ICAM1/APOE/C5AR1/HK2/SLC11A1/ACKR3/TGM2/HMOX1/CCR1/KLF15/CD38/SLC1A3/C7/STC2/HK3/EDN1/HLA-DRB1/PLN/GPER1/AQP1/RAMP3/MLXIPL/CD36/STEAP4/CA2/CCL21/S1PR3/CD24/LCN2	54	high
GO:0072507	divalent inorganic cation homeostasis	36/565	257/10364	1.528947227076888e-7	3.2944789198172524e-6	2.1693262318802825e-6	CD52/S100A9/S100A8/ATP1A2/AGT/CXCL12/ADM/APLNR/THY1/C3AR1/CMKLR1/MT2A/MT1E/MT1M/MT1X/CX3CL1/P2RX1/CCL5/CCL14/C1QTNF1/APOE/C5AR1/SLC11A1/ACKR3/TGM2/CCR1/CD38/STC2/EDN1/PLN/GPER1/RAMP3/CD36/CCL21/S1PR3/CD24	36	high
GO:0098771	inorganic ion homeostasis	49/565	411/10364	1.6052548542092876e-7	3.4407923419543577e-6	2.2656697060512457e-6	CD52/S100A9/S100A8/ATP1A2/AGT/CXCL12/KCNMA1/ADM/APLNR/THY1/C3AR1/CMKLR1/CKB/CA12/MT2A/MT1E/MT1M/MT1X/CX3CL1/P2RX1/CCL5/CCL14/C1QTNF1/CYP4F12/APOE/C5AR1/SCN7A/SLC11A1/ACKR3/TGM2/HMOX1/CCR1/LTF/CD38/SLC1A3/C7/STC2/EDN1/PLN/GPER1/RAMP3/CD36/STEAP4/PDK4/CA2/CCL21/S1PR3/CD24/LCN2	49	high
GO:0050801	ion homeostasis	51/565	436/10364	1.6265451431352388e-7	3.4682686541644103e-6	2.283762122570914e-6	CD52/IFI6/S100A9/S100A8/ATP1A2/AGT/CXCL12/KCNMA1/ADM/APLNR/THY1/C3AR1/DCN/CMKLR1/CKB/CA12/MT2A/MT1E/MT1M/MT1X/CX3CL1/P2RX1/CCL5/CCL14/C1QTNF1/CYP4F12/APOE/C5AR1/SCN7A/SLC11A1/ACKR3/TGM2/HMOX1/CCR1/LTF/CD38/SLC1A3/C7/STC2/EDN1/PLN/GPER1/RAMP3/CD36/STEAP4/PDK4/CA2/CCL21/S1PR3/CD24/LCN2	51	high
GO:0007160	cell-matrix adhesion	28/565	172/10364	1.664372638969468e-7	3.5305396807984466e-6	2.3247659276797426e-6	VCAM1/NID1/ITGA8/LYVE1/THY1/ITGA7/POSTN/THBS1/CX3CL1/ITGB3/ITGB4/COL5A3/EMILIN1/COL3A1/FN1/SIGLEC1/FAM107A/ADAMTS9/BCL6/APOD/TNXB/VEGFA/CCN2/CD36/SERPINE1/SFRP1/CCL21/CD3E	28	high
GO:0061041	regulation of wound healing	18/565	79/10364	1.6843123198266897e-7	3.554419916170344e-6	2.340490423806919e-6	F3/ALOX5/ADRA2A/CLEC7A/THBS1/TNFRSF12A/C1QTNF1/APOE/SERPINE2/THBD/MYLK/HBEGF/EDN1/SMOC2/CD36/SERPINE1/PLAT/EPPK1	18	high
GO:0031214	biomineral tissue development	20/565	97/10364	2.0282882442497215e-7	4.236638812223653e-6	2.789713315533586e-6	ISG15/ALPL/CCN1/PTGS2/ALOX5/SRGN/MGP/IGF1/TMEM119/COL1A1/SOX9/CLEC3B/CCR1/LTF/FGFR3/SPP1/GPNMB/COL1A2/PTN/GPC3	20	high
GO:0110148	biomineralization	20/565	97/10364	2.0282882442497215e-7	4.236638812223653e-6	2.789713315533586e-6	ISG15/ALPL/CCN1/PTGS2/ALOX5/SRGN/MGP/IGF1/TMEM119/COL1A1/SOX9/CLEC3B/CCR1/LTF/FGFR3/SPP1/GPNMB/COL1A2/PTN/GPC3	20	high
GO:0014909	smooth muscle cell migration	16/565	64/10364	2.0900754947303208e-7	4.343537601739053e-6	2.860103308578334e-6	AGT/MDK/IGF1/POSTN/CCL5/ITGB3/ACE/IGFBP5/ADAMTS1/SLIT2/PDGFRB/IGFBP3/SERPINE1/PLAT/CCN3/NR4A3	16	high
GO:0060249	anatomical structure homeostasis	30/565	195/10364	2.1769400787360997e-7	4.501208425427067e-6	2.9639253278273002e-6	MFSD2A/PTGS2/LYZ/TMEM119/OAS1/SERPINA3/IGHA2/IGHA1/IGHG3/CX3CL1/P2RX1/ITGB3/SOX9/ACP5/IGKC/CLDN5/LTF/CD38/JCHAIN/SPP1/CSF1R/VEGFA/LAMA2/CCN2/HSPB1/PDK4/AZGP1/CA2/ANGPT1/NELL2	30	high
GO:0001501	skeletal system development	39/565	295/10364	2.193828588960124e-7	4.513333790554145e-6	2.9719095563749686e-6	ALPL/CCN1/ADAMTS4/PRRX1/CHI3L1/PRELP/IGF2/MDK/ZBTB16/MGP/LUM/IGF1/CMKLR1/TMEM119/FBN1/MMP2/COL1A1/SOX9/ACP5/TYROBP/CYP26B1/FRZB/COL3A1/TGM2/LTF/FGFR3/SFRP2/NPR3/VCAN/TGFBI/EDN1/CCN2/ITGB8/COL1A2/SFRP1/SULF1/CCN3/TIMP1/BGN	39	high
GO:0031099	regeneration	23/565	125/10364	2.2475056473354917e-7	4.600644060095751e-6	3.0294010330664184e-6	PRRX1/CXCL12/ADM/MDK/NNMT/THY1/IGF1/POSTN/C5AR1/HMOX1/CHL1/APOD/HOPX/ANXA3/SPP1/MAP1B/CDKN1A/PTN/CCN3/NR4A3/KLF4/TNC/EPPK1	23	high
GO:0007169	transmembrane receptor protein tyrosine kinase signaling pathway	49/565	416/10364	2.3301022339136915e-7	4.7459893261903745e-6	3.125107002384375e-6	IFI6/F3/AGT/DDIT4/ADRA2A/GFRA1/IGF2/CREB3L1/GPRC5A/IGFBP6/DCN/IGF1/COL4A1/COL4A2/FLRT2/THBS1/FGF7/CSPG4/MMP2/ITGB3/NGFR/COL1A1/SOX9/SOCS3/GDF15/EMILIN1/CD8A/IGFBP2/IGFBP5/APOD/MUC20/FGFR3/HBEGF/CSF1R/PDGFRB/VEGFA/CCN2/SMOC2/GPER1/IGFBP3/HSPB1/PDK4/PLAT/SULF1/ANGPT1/NTRK2/NR4A3/SVEP1/CD3E	49	high
GO:0001558	regulation of cell growth	39/565	296/10364	2.3997660214663905e-7	4.863684203902675e-6	3.2026059306802638e-6	MFSD2A/S100A9/S100A8/RGS2/AGT/CXCL12/CRYAB/IGF1/MEG3/NTN1/SEMA6B/APOE/FRZB/FN1/IGFBP5/SERPINE2/SEMA3G/FAM107A/BCL6/CD38/SLIT2/SPP1/SFRP2/MAP1B/SPOCK1/HBEGF/SLIT3/EDN1/HSPA1A/HSPA1B/CDKN1A/CPNE5/PI16/VEGFA/SGK1/SEMA3C/PLXNA4/SFRP1/CCN3	39	high
GO:0001894	tissue homeostasis	27/565	165/10364	2.485803973617581e-7	5.013242102458314e-6	3.301085805773723e-6	MFSD2A/PTGS2/LYZ/TMEM119/OAS1/SERPINA3/IGHA2/IGHA1/IGHG3/ITGB3/SOX9/ACP5/IGKC/CLDN5/LTF/CD38/JCHAIN/SPP1/CSF1R/VEGFA/LAMA2/CCN2/HSPB1/PDK4/AZGP1/CA2/ANGPT1	27	high
GO:0014812	muscle cell migration	17/565	73/10364	2.651678124937079e-7	5.321554040927649e-6	3.5041009690216e-6	AGT/MDK/IGF1/POSTN/CCL5/ITGB3/ACE/IGFBP5/ADAMTS1/SLIT2/THBS4/PDGFRB/IGFBP3/SERPINE1/PLAT/CCN3/NR4A3	17	high
GO:0045861	negative regulation of proteolysis	30/565	198/10364	3.061441937828223e-7	6.113923557789633e-6	4.025855097703764e-6	IFI6/PTGS2/AGT/ITIH5/BIRC3/CRYAB/NR4A1/SERPINA1/SERPINA3/THBS1/TNFSF14/C3/SERPINE2/COL6A3/SLPI/TIMP3/LTF/SFRP2/SPOCK1/C4A/C4B/PI16/VEGFA/AQP1/SERPINE1/PLAT/GAS1/KLF4/TIMP1/GPC3	30	high
GO:0050727	regulation of inflammatory response	31/565	209/10364	3.1546466071240067e-7	6.269477286196933e-6	4.12828306634879e-6	PLA2G2A/S100A9/S100A8/FCGR2B/PTGS2/AGT/ALOX5/MDK/NEAT1/BIRC3/IGF1/CX3CL1/CCL5/SOCS3/C3/LDLR/ACP5/ZFP36/APOE/TGM2/PTGIS/NFKBIZ/BCL6/HLA-DRB1/GPER1/SERPINE1/LPL/CCN3/IL33/KLF4/SIGLEC10	31	high
GO:0030282	bone mineralization	17/565	74/10364	3.271291269771528e-7	6.438781951175306e-6	4.2397656588486256e-6	ISG15/CCN1/PTGS2/ALOX5/SRGN/MGP/IGF1/TMEM119/SOX9/CLEC3B/CCR1/LTF/FGFR3/GPNMB/COL1A2/PTN/GPC3	17	high
GO:0071675	regulation of mononuclear cell migration	17/565	74/10364	3.271291269771528e-7	6.438781951175306e-6	4.2397656588486256e-6	CXCL12/MDK/C3AR1/CMKLR1/THBS1/CCL2/CCL5/C5AR1/CCR1/APOD/SLIT2/CSF1R/DUSP1/SERPINE1/CCN3/CCL21/PADI2	17	high
GO:0071674	mononuclear cell migration	21/565	109/10364	3.385310505472092e-7	6.63132115282428e-6	4.36654757215514e-6	CXCL12/ALOX5/MDK/C3AR1/CMKLR1/THBS1/CX3CL1/CCL2/CCL5/CCL14/ICAM1/C5AR1/CCR1/APOD/SLIT2/CSF1R/DUSP1/SERPINE1/CCN3/CCL21/PADI2	21	high
GO:0019229	regulation of vasoconstriction	11/565	31/10364	3.5776707548146055e-7	6.974754319148092e-6	4.59268912435098e-6	ATP1A2/PTGS2/AGT/ADRA2A/ADM/P2RX1/ACE/ICAM1/CD38/HRH2/EDN1	11	high
GO:0050870	positive regulation of T cell activation	24/565	138/10364	3.6679545879987716e-7	7.116874920979607e-6	4.686271738520756e-6	VCAM1/IGF2/MDK/ZBTB16/THY1/IGF1/CCL2/CCL5/TNFSF14/LILRB2/IGFBP2/NFKBIZ/BCL6/IL7R/HLA-G/HLA-DRB5/HLA-DRB1/HLA-DQA1/HLA-DQB1/HLA-DQA1/EGR3/CCL21/CD24/CD3E	24	high
GO:0009636	response to toxic substance	26/565	158/10364	3.7081703473026577e-7	7.134385747605019e-6	4.6978021493884385e-6	GSTM1/GSTM3/S100A9/PTGS2/H19/HBB/FOS/HBA2/HBA1/CES1/MT2A/MT1E/MT1M/MT1X/NQO1/CCL5/APOE/CYP1B1/ABCG2/MAP1B/PDGFRB/GPX3/CDKN1A/INMT/CD36/LCN2	26	high
GO:0050806	positive regulation of synaptic transmission	18/565	83/10364	3.726191959353809e-7	7.134385747605019e-6	4.6978021493884385e-6	PTGS2/CCL2/TYROBP/APOE/LILRB2/SERPINE2/S100B/FAM107A/CLSTN2/MME/SLC1A3/LAMA2/GPER1/ADCY1/RELN/PTN/NTRK2/NSG1	18	high
GO:0045596	negative regulation of cell differentiation	45/565	373/10364	3.7515585966927566e-7	7.134385747605019e-6	4.6978021493884385e-6	C1QC/ID3/GBP1/FCGR2B/RGS2/IGF2/MDK/ZBTB16/THY1/IGF1/TMEM119/POSTN/FBN1/NTN1/ITGB3/SOX9/SEMA6B/LDLR/ZFP36/FRZB/IGFBP5/ID1/S100B/FBLN1/LTF/SEMA3G/BCL6/HOPX/SPP1/SFRP2/HLA-G/PI16/VEGFA/GPER1/FGL2/SEMA3C/PTN/TMEM176B/TMEM176A/SFRP1/CCN3/S1PR3/ABCA1/COL5A1/RAP1GAP	45	high
GO:0002468	dendritic cell antigen processing and presentation	7/565	11/10364	3.7587269045598913e-7	7.134385747605019e-6	4.6978021493884385e-6	FCGR2B/THBS1/CD68/SLC11A1/HLA-DRB1/FGL2/CCL21	7	high
GO:0043086	negative regulation of catalytic activity	55/565	499/10364	3.7641116792444654e-7	7.134385747605019e-6	4.6978021493884385e-6	IFI6/NES/PTGS2/RGS2/AGT/ITIH5/IFIT1/H19/CDKN1C/BIRC3/CRYAB/THY1/GPRC5A/NR4A1/SERPINA1/SERPINA3/THBS1/NQO1/AOC3/SOCS3/GADD45B/PLIN5/TNFSF14/C3/ANGPTL4/PPP1R14A/ZFP36/APOE/APOC1/SERPINE2/COL6A3/SLPI/TIMP3/LTF/SLIT2/UCHL1/ANXA3/SFRP2/NPR3/SPOCK1/DUSP1/C4A/C4B/CDKN1A/PI16/VEGFA/PLN/AQP1/HSPB1/SERPINE1/PTN/SFRP1/KLF4/TIMP1/GPC3	55	high
GO:0006873	cellular ion homeostasis	44/565	362/10364	4.1197353781111215e-7	7.772440846998586e-6	5.117944362523688e-6	CD52/S100A9/S100A8/ATP1A2/AGT/CXCL12/KCNMA1/ADM/APLNR/THY1/C3AR1/CMKLR1/CKB/MT2A/MT1E/MT1M/MT1X/CX3CL1/P2RX1/CCL5/CCL14/C1QTNF1/APOE/C5AR1/SLC11A1/ACKR3/TGM2/HMOX1/CCR1/CD38/SLC1A3/C7/STC2/EDN1/PLN/GPER1/RAMP3/CD36/STEAP4/CA2/CCL21/S1PR3/CD24/LCN2	44	high
GO:0043269	regulation of ion transport	40/565	314/10364	4.140188276996124e-7	7.775197617441345e-6	5.1197596221086785e-6	ATP1A2/PTGS2/RGS2/AGT/CXCL12/KCNMA1/SNCG/ADRA2A/APLNR/SYT7/THY1/CNTN1/CACNA1H/CES1/CX3CL1/RRAD/P2RX1/CCL2/CCL5/ITGB3/ICAM1/LILRB2/SCN7A/SERPINE2/CLIC6/SIK1/CCR1/MYLK/PDGFRB/EDN1/PLN/GPER1/RAMP3/RELN/CA2/GEM/CYBB/KCNN4/LCN2/PRSS8	40	high
GO:1901652	response to peptide	43/565	350/10364	4.1661985883529905e-7	7.788318274300065e-6	5.128399223634707e-6	FABP3/VCAM1/FCGR2B/PTGS2/AGT/CXCL12/EGR2/IGF2/ADM/NR4A1/IGF1/FBN1/MMP2/NGFR/COL1A1/SOCS3/ICAM1/KLF2/GDF15/INHBB/NR4A2/IGFBP5/ID1/KLF15/TNFSF10/MAP1B/EGR1/STC2/EDN1/PLN/CCN2/GPER1/RAMP3/CD36/PDK4/NAMPT/LPL/CA2/NR4A3/KLF4/CYBB/TIMP1/LCN2	43	high
GO:0070661	leukocyte proliferation	29/565	191/10364	4.615509163873673e-7	8.589042962226736e-6	5.655655008938027e-6	VCAM1/MNDA/FCGR2B/IGF2/LRRC32/IGF1/CX3CL1/CCL5/ACE/TNFSF14/TYROBP/LILRB2/IGFBP2/SLC11A1/BCL6/CD38/NPR3/IL7R/CSF1R/HLA-G/HLA-DRB1/CDKN1A/GPNMB/CLU/IL33/VSIG4/CD22/CD24/CD3E	29	high
GO:0001655	urogenital system development	31/565	213/10364	4.838544988925142e-7	8.963349857312006e-6	5.902126085561938e-6	ID3/AGT/NID1/ITGA8/ACTA2/ZBTB16/DCN/COL4A1/CRIP1/FBN1/ACE/SOX9/CYP26B1/ADAMTS1/LIF/KLF15/MME/SLIT2/FRAS1/HPGD/BASP1/EGR1/PDGFRB/VEGFA/SFRP1/SULF1/CA2/ANGPT1/TNC/GPC3/CD24	31	high
GO:0072001	renal system development	29/565	192/10364	5.163552705142744e-7	9.522335484168645e-6	6.270203166368216e-6	ID3/AGT/NID1/ITGA8/ACTA2/ZBTB16/DCN/COL4A1/FBN1/ACE/SOX9/CYP26B1/ADAMTS1/LIF/KLF15/MME/SLIT2/FRAS1/HPGD/BASP1/EGR1/PDGFRB/VEGFA/SFRP1/SULF1/CA2/ANGPT1/GPC3/CD24	29	high
GO:0055080	cation homeostasis	47/565	403/10364	5.559336370629536e-7	1.0206243543209561e-5	6.720538326732235e-6	CD52/S100A9/S100A8/ATP1A2/AGT/CXCL12/KCNMA1/ADM/APLNR/THY1/C3AR1/CMKLR1/MT2A/MT1E/MT1M/MT1X/CX3CL1/P2RX1/CCL5/CCL14/C1QTNF1/CYP4F12/APOE/C5AR1/SCN7A/SLC11A1/ACKR3/TGM2/HMOX1/CCR1/LTF/CD38/SLC1A3/C7/STC2/EDN1/PLN/GPER1/RAMP3/CD36/STEAP4/PDK4/CA2/CCL21/S1PR3/CD24/LCN2	47	high
GO:0030003	cellular cation homeostasis	43/565	355/10364	6.16439169747628e-7	1.1248527282781089e-5	7.406854285141895e-6	CD52/S100A9/S100A8/ATP1A2/AGT/CXCL12/KCNMA1/ADM/APLNR/THY1/C3AR1/CMKLR1/MT2A/MT1E/MT1M/MT1X/CX3CL1/P2RX1/CCL5/CCL14/C1QTNF1/APOE/C5AR1/SLC11A1/ACKR3/TGM2/HMOX1/CCR1/CD38/SLC1A3/C7/STC2/EDN1/PLN/GPER1/RAMP3/CD36/STEAP4/CA2/CCL21/S1PR3/CD24/LCN2	43	high
GO:0042310	vasoconstriction	12/565	39/10364	6.18201914661882e-7	1.1248527282781089e-5	7.406854285141895e-6	ATP1A2/PTGS2/AGT/ACTA2/ADRA2A/ADM/P2RX1/ACE/ICAM1/CD38/HRH2/EDN1	12	high
GO:1904705	regulation of vascular associated smooth muscle cell proliferation	13/565	46/10364	6.305536239769737e-7	1.142250679894571e-5	7.521415142082114e-6	JUN/AGT/IGF1/MMP2/CNN1/IGFBP5/ADAMTS1/HMOX1/HPGD/EDN1/CDKN1A/GPER1/NR4A3	13	high
GO:0019731	antibacterial humoral response	8/565	16/10364	6.477854712886267e-7	1.1631726839717708e-5	7.65918094169055e-6	IGHA2/IGHA1/IGHM/IGKV3-20/SLPI/LTF/SPON2/JCHAIN	8	high
GO:1905523	positive regulation of macrophage migration	8/565	16/10364	6.477854712886267e-7	1.1631726839717708e-5	7.65918094169055e-6	MDK/C3AR1/CMKLR1/THBS1/CX3CL1/CCL5/C5AR1/CSF1R	8	high
GO:0019932	second-messenger-mediated signaling	27/565	174/10364	7.418810359795564e-7	1.3263148302621414e-5	8.733428329780023e-6	GBP1/VCAM1/ATP1A2/SELP/RGS2/AGT/ADM/APLNR/GUCY1A2/CLEC7A/IGF1/CMKLR1/THBS1/RASD1/SOX9/APOE/ACKR3/CCR1/CXCL8/EDN1/VEGFA/PLN/AQP1/ADCY1/CD36/CD22/CD3E	27	high
GO:0048608	reproductive structure development	33/565	240/10364	7.817243820976202e-7	1.391469400133764e-5	9.162453741656776e-6	CCN1/PTGS2/AKR1C3/IGF2/ADM/DCN/CRIP1/TPPP3/KRT19/SOX9/SOCS3/C3/ICAM1/JUNB/INHBB/SERPINE2/ADAMTS1/LIF/MME/TNFSF10/SLIT2/SPP1/SFRP2/BASP1/PDGFRB/SLIT3/STC2/VEGFA/ITGB8/PTN/SFRP1/SULF1/TNC	33	high
GO:0016049	cell growth	42/565	346/10364	7.894809801786943e-7	1.3991926982041446e-5	9.213309593245095e-6	MFSD2A/S100A9/S100A8/RGS2/AGT/CXCL12/CRYAB/IGF1/DCLK1/POSTN/MEG3/NTN1/SOX9/SEMA6B/APOE/FRZB/FN1/IGFBP5/SERPINE2/SEMA3G/FAM107A/BCL6/CD38/SLIT2/SPP1/SFRP2/MAP1B/SPOCK1/HBEGF/SLIT3/EDN1/HSPA1A/HSPA1B/CDKN1A/CPNE5/PI16/VEGFA/SGK1/SEMA3C/PLXNA4/SFRP1/CCN3	42	high
GO:0043491	protein kinase B signaling	23/565	134/10364	8.169987885184763e-7	1.441721138014932e-5	9.493347991814056e-6	F3/CHI3L1/AKR1C2/AKR1C3/H19/IGF2/IGF1/THBS1/CX3CL1/CCL2/CCL5/SOX9/C1QTNF1/GDF15/IGFBP5/HBEGF/HLA-G/GPER1/RAMP3/ANGPT1/CCL21/NTRK2/KLF4	23	high
GO:1990874	vascular associated smooth muscle cell proliferation	13/565	47/10364	8.287798509033932e-7	1.4562337809435588e-5	9.588909862948227e-6	JUN/AGT/IGF1/MMP2/CNN1/IGFBP5/ADAMTS1/HMOX1/HPGD/EDN1/CDKN1A/GPER1/NR4A3	13	high
GO:0071496	cellular response to external stimulus	34/565	253/10364	9.106457374404432e-7	1.5932408756757154e-5	1.0491064928407443e-5	MFSD2A/JUN/VCAM1/ATP1A2/PTGS2/ATF3/AGT/AKR1C3/FOLR2/POSTN/FOS/CD68/COL1A1/SOX9/TNFSF14/ICAM1/INHBB/NR4A2/LOC102724428/SIK1/HMOX1/FAM107A/SFRP2/CDKN1A/AQP1/PDK4/NAMPT/PTN/LPL/SFRP1/AQP3/TNC/ELAPOR1/LCN2	34	high
GO:0001936	regulation of endothelial cell proliferation	19/565	97/10364	9.413187473838944e-7	1.6329487083854508e-5	1.0752530383809784e-5	F3/CXCL12/ALOX5/IGF2/MDK/APLNR/NR4A1/THBS1/CCL2/ITGB3/NGFR/LRG1/APOE/ATOH8/HMOX1/THBS4/VEGFA/EGR3/SULF1	19	high
GO:0008217	regulation of blood pressure	19/565	97/10364	9.413187473838944e-7	1.6329487083854508e-5	1.0752530383809784e-5	ATP1A2/PTGS2/AGT/ACTA2/HBB/ADM/POSTN/ANPEP/P2RX1/ACE/CYP4F12/HMOX1/MME/NPR3/ERAP2/EDN1/SGK1/COL1A2/NAMPT	19	high
GO:0006809	nitric oxide biosynthetic process	14/565	55/10364	9.528023923323194e-7	1.6389802496674434e-5	1.0792246469540338e-5	PTGS2/AGT/HBB/CLEC7A/NQO1/ICAM1/ACP5/KLF2/CYP1B1/PTGIS/EDN1/CD36/CLU/KLF4	14	high
GO:0033627	cell adhesion mediated by integrin	14/565	55/10364	9.528023923323194e-7	1.6389802496674434e-5	1.0792246469540338e-5	MUC1/FBN1/CCL5/ITGB3/ITGB4/ICAM1/CYP1B1/LIF/SFRP2/ITGB8/SERPINE1/CCN3/CCL21/CD3E	14	high
GO:0010810	regulation of cell-substrate adhesion	26/565	166/10364	9.912865980506147e-7	1.698044908962015e-5	1.1181171449494052e-5	CCN1/GBP1/NID1/MDK/THY1/POSTN/THBS1/CX3CL1/COL1A1/EMILIN1/FN1/FBLN1/FBLN2/FAM107A/COL8A1/CCDC80/BCL6/APOD/SPOCK1/VEGFA/CD36/SERPINE1/PTN/SFRP1/CCL21/CD3E	26	high
GO:0061458	reproductive system development	33/565	243/10364	1.0395990155575125e-6	1.7733826540385235e-5	1.1677250345801708e-5	CCN1/PTGS2/AKR1C3/IGF2/ADM/DCN/CRIP1/TPPP3/KRT19/SOX9/SOCS3/C3/ICAM1/JUNB/INHBB/SERPINE2/ADAMTS1/LIF/MME/TNFSF10/SLIT2/SPP1/SFRP2/BASP1/PDGFRB/SLIT3/STC2/VEGFA/ITGB8/PTN/SFRP1/SULF1/TNC	33	high
GO:0007204	positive regulation of cytosolic calcium ion concentration	24/565	146/10364	1.0634878101538027e-6	1.8052972318779574e-5	1.1887399302803717e-5	CD52/ATP1A2/AGT/ADM/APLNR/THY1/C3AR1/CMKLR1/CX3CL1/P2RX1/C1QTNF1/C5AR1/ACKR3/TGM2/CCR1/CD38/EDN1/PLN/GPER1/RAMP3/CD36/CCL21/S1PR3/CD24	24	high
GO:0051216	cartilage development	20/565	107/10364	1.0671273329615674e-6	1.8052972318779574e-5	1.1887399302803717e-5	CCN1/PRRX1/CHI3L1/MDK/ZBTB16/MGP/LUM/COL1A1/SOX9/FRZB/FGFR3/SFRP2/TGFBI/EDN1/CCN2/ITGB8/SULF1/CCN3/TIMP1/BGN	20	high
GO:0001666	response to hypoxia	30/565	210/10364	1.107403120479544e-6	1.8657236112112153e-5	1.2285290844912766e-5	VCAM1/PTGS2/CXCL12/DDIT4/KCNMA1/ADM/CRYAB/POSTN/THBS1/MMP2/ANGPTL4/ICAM1/HIF3A/HK2/NR4A2/PTGIS/S100B/HMOX1/CD38/EGR1/STC2/EDN1/VEGFA/AQP1/PTN/SFRP1/PLAT/AQP3/CYBB/CD24	30	high
GO:0045071	negative regulation of viral genome replication	12/565	41/10364	1.129286934813707e-6	1.8870615147458437e-5	1.2425795231183259e-5	ISG15/IFIT1/IFITM2/IFITM1/IFITM3/OAS1/OAS3/OAS2/CCL5/SLPI/MX1/LTF	12	high
GO:0097006	regulation of plasma lipoprotein particle levels	12/565	41/10364	1.129286934813707e-6	1.8870615147458437e-5	1.2425795231183259e-5	PLA2G2A/MFSD2A/AGT/DGAT2/LDLR/APOE/APOC1/HMOX1/CD36/MSR1/LPL/ABCA1	12	high
GO:0045429	positive regulation of nitric oxide biosynthetic process	10/565	28/10364	1.1508898765077886e-6	1.907588321628699e-5	1.2560958762993595e-5	PTGS2/AGT/HBB/CLEC7A/ICAM1/KLF2/EDN1/CD36/CLU/KLF4	10	high
GO:0071634	regulation of transforming growth factor beta production	10/565	28/10364	1.1508898765077886e-6	1.907588321628699e-5	1.2560958762993595e-5	PTGS2/LRRC32/LUM/THBS1/CX3CL1/TYROBP/LTBP1/FN1/ITGB8/CD24	10	high
GO:0090130	tissue migration	32/565	233/10364	1.1811417709468843e-6	1.9498364557486065e-5	1.2839151423577975e-5	PTGS2/AGT/ACTA2/NR4A1/DCN/THBS1/FGF7/ITGB3/SOX9/APOE/CYP1B1/ACTG2/ATOH8/ID1/SOX18/HMOX1/ADAMTS9/SLIT2/ANXA3/HBEGF/EDN1/VEGFA/SMOC2/HSPB1/PTN/EGR3/ANGPT1/CCN3/ENPP2/KLF4/LCN2/EPPK1	32	high
GO:0001822	kidney development	28/565	189/10364	1.2097246751681656e-6	1.9890011325857306e-5	1.3097040342869042e-5	ID3/AGT/NID1/ITGA8/ACTA2/ZBTB16/DCN/FBN1/ACE/SOX9/CYP26B1/ADAMTS1/LIF/KLF15/MME/SLIT2/FRAS1/HPGD/BASP1/EGR1/PDGFRB/VEGFA/SFRP1/SULF1/CA2/ANGPT1/GPC3/CD24	28	high
GO:0050863	regulation of T cell activation	30/565	211/10364	1.2260900717154365e-6	2.007845101441199e-5	1.322112283647677e-5	VCAM1/FCGR2B/IGF2/MDK/LRRC32/ZBTB16/THY1/IGF1/CCL2/CCL5/TNFSF14/LILRB2/CYP26B1/IGFBP2/NFKBIZ/BCL6/IL7R/HLA-G/HLA-DRB5/HLA-DRB1/HLA-DQA1/HLA-DQB1/HLA-DQA1/GPNMB/FGL2/EGR3/CCL21/VSIG4/CD24/CD3E	30	high
GO:0034103	regulation of tissue remodeling	13/565	49/10364	1.3986816306358042e-6	2.2813556158657302e-5	1.502211640200585e-5	AGT/MDK/SYT7/TMEM119/ITGB3/CD38/SPP1/THBS4/CSF1R/GPNMB/PDK4/SFRP1/CA2	13	high
GO:0045444	fat cell differentiation	25/565	159/10364	1.4881886859142045e-6	2.4177160635447434e-5	1.5920013469616868e-5	FABP3/PTGS2/RGS2/LAMB3/CCDC3/ALOX5/EGR2/ADIRF/ZBTB16/LMO3/NR4A1/CMKLR1/LRG1/ZFP36/INHBB/NR4A2/FRZB/SFRP2/GPER1/STEAP4/LPL/SFRP1/NR4A3/KLF4/RORC	25	high
GO:0032355	response to estradiol	18/565	91/10364	1.5655979594733379e-6	2.5334221526023106e-5	1.66819071113427e-5	PTGS2/AGT/CRYAB/POSTN/NQO1/COL1A1/IGFBP2/GGT5/CD38/HPGD/MAP1B/PDGFRB/DUSP1/CCN2/GPER1/RAMP3/PTN/SFRP1	18	high
GO:0002686	negative regulation of leukocyte migration	10/565	29/10364	1.671588148169977e-6	2.6837183837677985e-5	1.767156758498787e-5	CXCL12/CCL2/EMILIN1/HMOX1/APOD/SLIT2/DUSP1/CCN3/CCL21/PADI2	10	high
GO:1904407	positive regulation of nitric oxide metabolic process	10/565	29/10364	1.671588148169977e-6	2.6837183837677985e-5	1.767156758498787e-5	PTGS2/AGT/HBB/CLEC7A/ICAM1/KLF2/EDN1/CD36/CLU/KLF4	10	high
GO:0010759	positive regulation of macrophage chemotaxis	7/565	13/10364	1.7751630081001665e-6	2.838873966860188e-5	1.8693225591054797e-5	MDK/C3AR1/CMKLR1/THBS1/CCL5/C5AR1/CSF1R	7	high
GO:0002274	myeloid leukocyte activation	23/565	140/10364	1.800666103282692e-6	2.8684540960464363e-5	1.8888002828207967e-5	PLA2G2A/C1QA/FCER1G/FCGR2B/THBS1/CX3CL1/CCL5/LDLR/TYROBP/C5AR1/DYSF/SLC11A1/CD93/HMOX1/CXCL8/ANXA3/ITGB8/NAMPT/CLU/IL33/NR4A3/PTGDS/VSIG4	23	high
GO:0050866	negative regulation of cell activation	22/565	130/10364	1.8105221372343925e-6	2.8729758255184507e-5	1.891777720708804e-5	MNDA/FCGR2B/MDK/LRRC32/CX3CL1/C1QTNF1/LDLR/TYROBP/APOE/LILRB2/EMILIN1/SERPINE2/THBD/HMOX1/BCL6/HLA-G/HLA-DRB1/GPER1/GPNMB/FGL2/SFRP1/VSIG4	22	high
GO:0050877	nervous system process	48/565	434/10364	1.9635021547495787e-6	3.099541524128041e-5	2.0409651719568852e-5	MFSD2A/JUN/ATP1A2/RGS16/HMCN1/PTGS2/AGT/CXCL12/EGR2/MDK/NR4A1/LUM/FOS/ALDH1A3/CACNA1H/ITGAX/P2RX1/CCL2/COL1A1/ICAM1/LDLR/APOE/C5AR1/LILRB2/MYO7B/SCN7A/SERPINE2/S100B/CLDN5/TIMP3/TYMP/FAM107A/MME/UCHL1/SLC1A3/TGFBI/EDN1/SGK1/GPER1/ADCY1/CD36/AZGP1/RELN/PTN/CCN3/NTRK2/LAMC3/ESPN	48	high
GO:0007586	digestion	12/565	43/10364	1.9835854404532165e-6	3.099541524128041e-5	2.0409651719568852e-5	AKR1C2/ADRA2A/SERPINA3/SOX9/LDLR/TYMP/NPR3/HRH2/SGK1/AQP1/CD36/KCNN4	12	high
GO:0045428	regulation of nitric oxide biosynthetic process	12/565	43/10364	1.9835854404532165e-6	3.099541524128041e-5	2.0409651719568852e-5	PTGS2/AGT/HBB/CLEC7A/ICAM1/ACP5/KLF2/PTGIS/EDN1/CD36/CLU/KLF4	12	high
GO:1903036	positive regulation of response to wounding	12/565	43/10364	1.9835854404532165e-6	3.099541524128041e-5	2.0409651719568852e-5	F3/ADRA2A/MDK/CLEC7A/THBS1/THBD/MYLK/HBEGF/SMOC2/CD36/SERPINE1/PTN	12	high
GO:0048167	regulation of synaptic plasticity	19/565	102/10364	2.0911190864532467e-6	3.255148874501746e-5	2.1434284492322453e-5	PTGS2/AGT/EGR2/SYT7/CX3CL1/TYROBP/APOE/LILRB2/SERPINE2/S100B/FAM107A/MME/CD38/MAP1B/ADCY1/RELN/PTN/NTRK2/NSG1	19	high
GO:0001667	ameboidal-type cell migration	38/565	310/10364	2.1109692095789925e-6	3.2736014939456044e-5	2.155579005475199e-5	PTGS2/AGT/NR4A1/DCN/THBS1/FGF7/ITGB3/SOX9/ITGB4/SEMA6B/APOE/CYP1B1/ATOH8/FN1/ID1/SOX18/HMOX1/SEMA3G/ADAMTS9/SLIT2/ANXA3/HBEGF/EDN1/VEGFA/AKAP12/SMOC2/HSPB1/SEMA3C/PTN/EGR3/ANGPT1/CCN3/ENPP2/KLF4/TIMP1/GPC3/LCN2/EPPK1	38	high
GO:0042110	T cell activation	39/565	323/10364	2.2550008761909854e-6	3.483763617783356e-5	2.2939651415789926e-5	VCAM1/FCER1G/FCGR2B/IGF2/MDK/LRRC32/ZBTB16/THY1/CLEC7A/IGF1/CCL2/CCL5/TNFSF14/ICAM1/BCL3/LILRB2/CYP26B1/CD8A/IGFBP2/SLC11A1/NFKBIZ/BCL6/IL7R/EGR1/HLA-G/HLA-DRB5/HLA-DRB1/HLA-DQA1/HLA-DQB1/HLA-DQA1/GPNMB/FGL2/EGR3/CCL21/VSIG4/RORC/CD24/SLAMF7/CD3E	39	high
GO:0071559	response to transforming growth factor beta	27/565	184/10364	2.2638921484791207e-6	3.484351299200572e-5	2.294352114070055e-5	JUN/CDKN1C/LRRC32/POSTN/COL4A2/FOS/THBS1/FBN1/COL1A1/SOX9/LRG1/GDF15/EMILIN1/LTBP1/COL3A1/ID1/CLDN5/CLEC3B/HTRA3/HPGD/EDN1/HSPA1A/ITGB8/COL1A2/PEG10/SFRP1/MXRA5	27	high
GO:1903035	negative regulation of response to wounding	13/565	51/10364	2.2935539466062596e-6	3.5167827181295984e-5	2.3157073358007615e-5	ALOX5/MDK/THBS1/C1QTNF1/APOE/SERPINE2/THBD/SPP1/EDN1/SERPINE1/PLAT/SIGLEC10/EPPK1	13	high
GO:0015850	organic hydroxy compound transport	22/565	132/10364	2.356470431102541e-6	3.599772367512613e-5	2.3703537997068373e-5	AGT/CXCL12/SNCG/ADRA2A/SYT7/CES1/P2RX1/ITGB3/ABCC3/ABCA8/C1QTNF1/SLC16A3/LDLR/APOE/APOC1/SPP1/AQP1/CD36/MSR1/CLU/AQP3/ABCA1	22	high
GO:0046209	nitric oxide metabolic process	14/565	59/10364	2.3774366563470233e-6	3.617967426869501e-5	2.382334759522997e-5	PTGS2/AGT/HBB/CLEC7A/NQO1/ICAM1/ACP5/KLF2/CYP1B1/PTGIS/EDN1/CD36/CLU/KLF4	14	high
GO:0071604	transforming growth factor beta production	10/565	30/10364	2.3860557040907796e-6	3.617967426869501e-5	2.382334759522997e-5	PTGS2/LRRC32/LUM/THBS1/CX3CL1/TYROBP/LTBP1/FN1/ITGB8/CD24	10	high
GO:0031668	cellular response to extracellular stimulus	28/565	196/10364	2.527329208268564e-6	3.818039032712731e-5	2.5140765594778766e-5	MFSD2A/JUN/VCAM1/ATF3/AKR1C3/FOLR2/POSTN/FOS/CD68/COL1A1/ICAM1/INHBB/NR4A2/LOC102724428/SIK1/HMOX1/FAM107A/SFRP2/CDKN1A/PDK4/NAMPT/PTN/LPL/SFRP1/AQP3/TNC/ELAPOR1/LCN2	28	high
GO:0042113	B cell activation	28/565	197/10364	2.798162000893029e-6	4.211645305755905e-5	2.773255760173006e-5	VCAM1/MNDA/FCGR2B/IGHA2/IGHG4/IGHG2/IGHA1/IGHG1/IGHG3/IGHM/IGHV3-23/IGHV3-30/IGHV3-33/IGHV4-59/TYROBP/BCL3/IGKC/IGLC1/IGLL5/IGLC2/IGLC3/BCL6/CD38/IL7R/CDKN1A/TRBC2/SFRP1/CD22	28	high
GO:0097305	response to alcohol	24/565	154/10364	2.830622937577063e-6	4.244897548146702e-5	2.7951514721938917e-5	VCAM1/S100A8/RGS2/AKR1C2/AKR1C3/FOS/CES1/NQO1/ICAM1/KLF2/FOSB/CLDN5/SLIT2/HPGD/CD14/SLIT3/CDKN1A/ADCY1/SFRP1/CCL21/ABCA1/KLF4/TNC/CYBB	24	high
GO:0048002	antigen processing and presentation of peptide antigen	13/565	52/10364	2.907862100944079e-6	4.34481293476827e-5	2.8609430812592343e-5	FCER1G/FCGR2B/ACE/IFI30/SLC11A1/ERAP2/HLA-G/HLA-DRB5/HLA-DRB1/HLA-DQA1/HLA-DQB1/HLA-DQA1/AZGP1	13	high
GO:2001057	reactive nitrogen species metabolic process	14/565	60/10364	2.948160865359726e-6	4.389007484648261e-5	2.890044010023448e-5	PTGS2/AGT/HBB/CLEC7A/NQO1/ICAM1/ACP5/KLF2/CYP1B1/PTGIS/EDN1/CD36/CLU/KLF4	14	high
GO:0031347	regulation of defense response	42/565	364/10364	3.001165814457903e-6	4.438197027986175e-5	2.9224340083492126e-5	ISG15/PLA2G2A/GBP5/S100A9/S100A8/MNDA/FCGR2B/PTGS2/AGT/ALOX5/IFIT1/MDK/NEAT1/BIRC3/CLEC7A/IGF1/OAS1/OAS3/CX3CL1/CCL5/SOCS3/C3/LDLR/ACP5/TYROBP/ZFP36/APOE/TGM2/PTGIS/NFKBIZ/BCL6/HLA-G/HLA-DRB1/GPER1/FGL2/SERPINE1/LPL/CCN3/IL33/KLF4/VSIG4/SIGLEC10	42	high
GO:0045834	positive regulation of lipid metabolic process	18/565	95/10364	3.002883675506034e-6	4.438197027986175e-5	2.9224340083492126e-5	FABP3/MFSD2A/CCN1/PTGS2/AGT/CCDC3/ADM/DGAT2/CES1/PLIN5/LDLR/APOE/APOC1/FGFR3/PDGFRB/MLXIPL/CCL21/NR4A3	18	high
GO:1905517	macrophage migration	10/565	31/10364	3.3519074319999914e-6	4.929812917697559e-5	3.246149919580245e-5	MDK/C3AR1/CMKLR1/THBS1/CX3CL1/CCL2/CCL5/C5AR1/EMILIN1/CSF1R	10	high
GO:0080164	regulation of nitric oxide metabolic process	12/565	45/10364	3.3642645729710275e-6	4.929812917697559e-5	3.246149919580245e-5	PTGS2/AGT/HBB/CLEC7A/ICAM1/ACP5/KLF2/PTGIS/EDN1/CD36/CLU/KLF4	12	high
GO:0007263	nitric oxide mediated signal transduction	7/565	14/10364	3.383677161389873e-6	4.929812917697559e-5	3.246149919580245e-5	AGT/GUCY1A2/THBS1/RASD1/APOE/VEGFA/CD36	7	high
GO:0018149	peptide cross-linking	7/565	14/10364	3.383677161389873e-6	4.929812917697559e-5	3.246149919580245e-5	DCN/THBS1/COL3A1/FN1/TGM2/F13A1/BGN	7	high
GO:0006939	smooth muscle contraction	14/565	61/10364	3.637784379942084e-6	5.262575707237771e-5	3.4652653141274605e-5	ATP1A2/PTGS2/RGS2/AGT/KCNMA1/ACTA2/ADRA2A/P2RX1/CNN1/MYLK/CD38/EDN1/GPER1/SULF1	14	high
GO:1904035	regulation of epithelial cell apoptotic process	14/565	61/10364	3.637784379942084e-6	5.262575707237771e-5	3.4652653141274605e-5	AKR1C3/H19/MDK/CD248/THBS1/CCL2/ANGPTL4/ICAM1/ZFP36/HMOX1/HLA-G/GPER1/SERPINE1/ANGPT1	14	high
GO:0071276	cellular response to cadmium ion	9/565	25/10364	3.7123595549270003e-6	5.3515493020673025e-5	3.5238520460222565e-5	JUN/AKR1C3/FOS/MT2A/MT1E/MT1M/MT1X/HMOX1/CYBB	9	high
GO:0071560	cellular response to transforming growth factor beta stimulus	26/565	178/10364	3.8003404701653983e-6	5.4591557490726807e-5	3.5947080125922756e-5	JUN/CDKN1C/LRRC32/POSTN/COL4A2/FOS/THBS1/FBN1/COL1A1/SOX9/LRG1/GDF15/EMILIN1/LTBP1/COL3A1/ID1/CLDN5/CLEC3B/HTRA3/HPGD/EDN1/HSPA1A/ITGB8/COL1A2/PEG10/SFRP1	26	high
GO:0007268	chemical synaptic transmission	38/565	319/10364	4.220373035055934e-6	6.020281256278395e-5	3.9641941473604435e-5	ATP1A2/PTGS2/AGT/EGR2/SRGN/SNCG/ADRA2A/SYT7/NR4A1/CX3CL1/NQO1/P2RX1/CCL2/TYROBP/APOE/LILRB2/SERPINE2/S100B/FAM107A/CLSTN2/MME/CD38/SLC1A3/MAP1B/HRH2/TUBB2B/EDN1/LAMA2/AKAP12/GPER1/ADCY1/RELN/PTN/EGR3/PLAT/NTRK2/NSG1/LRRC4	38	high
GO:0098916	anterograde trans-synaptic signaling	38/565	319/10364	4.220373035055934e-6	6.020281256278395e-5	3.9641941473604435e-5	ATP1A2/PTGS2/AGT/EGR2/SRGN/SNCG/ADRA2A/SYT7/NR4A1/CX3CL1/NQO1/P2RX1/CCL2/TYROBP/APOE/LILRB2/SERPINE2/S100B/FAM107A/CLSTN2/MME/CD38/SLC1A3/MAP1B/HRH2/TUBB2B/EDN1/LAMA2/AKAP12/GPER1/ADCY1/RELN/PTN/EGR3/PLAT/NTRK2/NSG1/LRRC4	38	high
GO:0002526	acute inflammatory response	12/565	46/10364	4.329103731439516e-6	6.153941207122702e-5	4.0522056492019744e-5	F3/VCAM1/S100A8/FCGR2B/PTGS2/CD163/SERPINA1/SERPINA3/C3/ICAM1/FN1/LCN2	12	high
GO:0001935	endothelial cell proliferation	19/565	107/10364	4.3948804187253846e-6	6.22582713988295e-5	4.0995406127684254e-5	F3/CXCL12/ALOX5/IGF2/MDK/APLNR/NR4A1/THBS1/CCL2/ITGB3/NGFR/LRG1/APOE/ATOH8/HMOX1/THBS4/VEGFA/EGR3/SULF1	19	high
GO:0002523	leukocyte migration involved in inflammatory response	6/565	10/10364	4.448850290952113e-6	6.280549341778603e-5	4.135573718739877e-5	S100A9/S100A8/ALOX5/MDK/CX3CL1/PTN	6	high
GO:0003012	muscle system process	32/565	248/10364	4.6215925727378086e-6	6.501993124669618e-5	4.281388525513304e-5	ATP1A2/PTGS2/RGS2/LMOD1/AGT/KCNMA1/ACTA2/ADRA2A/CRYAB/NR4A1/IGF1/CACNA1H/P2RX1/CNN1/HSPB6/SCN7A/IGFBP5/DES/MYL9/HMOX1/MYLK/KLF15/CD38/EDN1/PI16/PLN/CCN2/GPER1/SULF1/TPM2/NR4A3/KLF4	32	high
GO:0032760	positive regulation of tumor necrosis factor production	15/565	71/10364	4.943289418884467e-6	6.930762630449659e-5	4.563721774247699e-5	CLEC7A/OAS1/OAS3/OAS2/THBS1/TYROBP/SPON2/CD14/AKAP12/HSPB1/CD36/LPL/CLU/IL33/CYBB	15	high
GO:0051480	regulation of cytosolic calcium ion concentration	24/565	159/10364	5.0186202715515456e-6	7.012365662707176e-5	4.617455187872645e-5	CD52/ATP1A2/AGT/ADM/APLNR/THY1/C3AR1/CMKLR1/CX3CL1/P2RX1/C1QTNF1/C5AR1/ACKR3/TGM2/CCR1/CD38/EDN1/PLN/GPER1/RAMP3/CD36/CCL21/S1PR3/CD24	24	high
GO:1905521	regulation of macrophage migration	9/565	26/10364	5.405361448846838e-6	7.527057745435018e-5	4.9563661548502515e-5	MDK/C3AR1/CMKLR1/THBS1/CX3CL1/CCL5/C5AR1/EMILIN1/CSF1R	9	high
GO:0001764	neuron migration	17/565	90/10364	5.89419468403717e-6	8.179943402185821e-5	5.386273893245028e-5	CXCL12/DDIT4/MDK/DCLK1/FLRT2/CX3CL1/NTN1/NR4A2/COL3A1/MAP1B/SPOCK1/TUBB2A/TUBB2B/MDGA1/VEGFA/RELN/NTRK2	17	high
GO:0002577	regulation of antigen processing and presentation	7/565	15/10364	6.0468171160539044e-6	8.363401781461042e-5	5.507076327956632e-5	FCGR2B/THBS1/CD68/LILRB2/SLC11A1/FGL2/CCL21	7	high
GO:0099537	trans-synaptic signaling	38/565	324/10364	6.109583997347001e-6	8.421763260989434e-5	5.545505800888063e-5	ATP1A2/PTGS2/AGT/EGR2/SRGN/SNCG/ADRA2A/SYT7/NR4A1/CX3CL1/NQO1/P2RX1/CCL2/TYROBP/APOE/LILRB2/SERPINE2/S100B/FAM107A/CLSTN2/MME/CD38/SLC1A3/MAP1B/HRH2/TUBB2B/EDN1/LAMA2/AKAP12/GPER1/ADCY1/RELN/PTN/EGR3/PLAT/NTRK2/NSG1/LRRC4	38	high
GO:0022600	digestive system process	11/565	40/10364	6.232918901459522e-6	8.562942947172914e-5	5.638468847275817e-5	ADRA2A/SERPINA3/SOX9/LDLR/TYMP/NPR3/HRH2/SGK1/AQP1/CD36/KCNN4	11	high
GO:0046850	regulation of bone remodeling	10/565	33/10364	6.335353334902582e-6	8.674560720097381e-5	5.71196616464901e-5	MDK/SYT7/TMEM119/ITGB3/CD38/SPP1/CSF1R/PDK4/SFRP1/CA2	10	high
GO:0018108	peptidyl-tyrosine phosphorylation	31/565	240/10364	6.372622432699551e-6	8.69650541315732e-5	5.726416157945105e-5	AGT/ADRA2A/IGF2/THY1/CLEC7A/GPRC5A/CNTN1/IGF1/FGF7/CSPG4/CCL5/ITGB3/ACE/SOCS3/ICAM1/LIF/FGFR3/SFRP2/THBS4/HBEGF/CSF1R/PDGFRB/VEGFA/CD36/RELN/SFRP1/ANGPT1/ENPP2/NTRK2/CD24/CD3E	31	high
GO:0046890	regulation of lipid biosynthetic process	19/565	110/10364	6.698208462391312e-6	9.110453636222602e-5	5.9989899885239206e-5	FABP3/MFSD2A/CCN1/PTGS2/AKR1C3/CCDC3/ADM/DGAT2/CES1/PLIN5/C3/LDLR/APOE/APOC1/SIK1/EGR1/GPER1/MLXIPL/PDK4	19	high
GO:0050679	positive regulation of epithelial cell proliferation	20/565	120/10364	6.757311063062782e-6	9.160407778867229e-5	6.0318834550379175e-5	F3/CXCL12/IGF2/MDK/APLNR/NR4A1/IGF1/FGF7/ITGB3/SOX9/LRG1/C5AR1/ID1/HMOX1/THBS4/VEGFA/PTN/EGR3/SFRP1/NR4A3	20	high
GO:0098754	detoxification	17/565	91/10364	6.888602039680202e-6	9.307569884637211e-5	6.128785764676394e-5	GSTM1/GSTM3/S100A9/PTGS2/H19/HBB/HBA2/HBA1/MT2A/MT1E/MT1M/MT1X/NQO1/APOE/ABCG2/GPX3/CD36	17	high
GO:0014910	regulation of smooth muscle cell migration	13/565	56/10364	7.076114839581469e-6	9.467194167727625e-5	6.233894084681163e-5	AGT/MDK/IGF1/POSTN/CCL5/ACE/IGFBP5/ADAMTS1/SLIT2/PDGFRB/IGFBP3/SERPINE1/NR4A3	13	high
GO:0032611	interleukin-1 beta production	13/565	56/10364	7.076114839581469e-6	9.467194167727625e-5	6.233894084681163e-5	GBP5/MNDA/CLEC7A/IGF1/CX3CL1/ACP5/TYROBP/EGR1/HSPB1/CD36/LPL/S1PR3/NLRP2	13	high
GO:0032651	regulation of interleukin-1 beta production	13/565	56/10364	7.076114839581469e-6	9.467194167727625e-5	6.233894084681163e-5	GBP5/MNDA/CLEC7A/IGF1/CX3CL1/ACP5/TYROBP/EGR1/HSPB1/CD36/LPL/S1PR3/NLRP2	13	high
GO:1903557	positive regulation of tumor necrosis factor superfamily cytokine production	15/565	73/10364	7.101859661185292e-6	9.470688421137649e-5	6.2361949570703e-5	CLEC7A/OAS1/OAS3/OAS2/THBS1/TYROBP/SPON2/CD14/AKAP12/HSPB1/CD36/LPL/CLU/IL33/CYBB	15	high
GO:0030308	negative regulation of cell growth	21/565	131/10364	7.510151007755746e-6	9.982648774594812e-5	6.573307153404808e-5	RGS2/AGT/CRYAB/MEG3/NTN1/SEMA6B/FRZB/SERPINE2/SEMA3G/BCL6/SLIT2/SPP1/SFRP2/SLIT3/HSPA1A/HSPA1B/CDKN1A/PI16/SEMA3C/SFRP1/CCN3	21	high
GO:1904707	positive regulation of vascular associated smooth muscle cell proliferation	9/565	27/10364	7.71928719036365e-6	1.0227430989433262e-4	6.734489693245208e-5	JUN/AGT/IGF1/MMP2/IGFBP5/ADAMTS1/HPGD/EDN1/NR4A3	9	high
GO:0048598	embryonic morphogenesis	39/565	340/10364	7.853651088661942e-6	1.0371886308703869e-4	6.829609656388196e-5	CCN1/PRRX1/LAMB3/ITGA8/DUSP5/IGF2/ADM/APLNR/ZBTB16/ITGA7/COL4A2/FBN1/ALDH1A3/MMP2/NTN1/ITGB3/SOX9/ITGB4/SOCS3/CYP26B1/ATOH8/DUSP2/IL1RN/FRZB/FN1/SOX18/COL8A1/FRAS1/SFRP2/DUSP1/EDN1/COL12A1/DUSP4/SFRP1/SULF1/NR4A3/KLF4/COL5A1/GPC3	39	high
GO:0010631	epithelial cell migration	30/565	231/10364	8.053158217274748e-6	1.0567189019718853e-4	6.958211266680376e-5	PTGS2/AGT/NR4A1/DCN/THBS1/FGF7/ITGB3/SOX9/APOE/CYP1B1/ATOH8/ID1/SOX18/HMOX1/ADAMTS9/SLIT2/ANXA3/HBEGF/EDN1/VEGFA/SMOC2/HSPB1/PTN/EGR3/ANGPT1/CCN3/ENPP2/KLF4/LCN2/EPPK1	30	high
GO:0090132	epithelium migration	30/565	231/10364	8.053158217274748e-6	1.0567189019718853e-4	6.958211266680376e-5	PTGS2/AGT/NR4A1/DCN/THBS1/FGF7/ITGB3/SOX9/APOE/CYP1B1/ATOH8/ID1/SOX18/HMOX1/ADAMTS9/SLIT2/ANXA3/HBEGF/EDN1/VEGFA/SMOC2/HSPB1/PTN/EGR3/ANGPT1/CCN3/ENPP2/KLF4/LCN2/EPPK1	30	high
GO:0018212	peptidyl-tyrosine modification	31/565	243/10364	8.236917485432743e-6	1.0773782806824809e-4	7.094247748509585e-5	AGT/ADRA2A/IGF2/THY1/CLEC7A/GPRC5A/CNTN1/IGF1/FGF7/CSPG4/CCL5/ITGB3/ACE/SOCS3/ICAM1/LIF/FGFR3/SFRP2/THBS4/HBEGF/CSF1R/PDGFRB/VEGFA/CD36/RELN/SFRP1/ANGPT1/ENPP2/NTRK2/CD24/CD3E	31	high
GO:0071417	cellular response to organonitrogen compound	45/565	418/10364	8.454669133544753e-6	1.1005193330850832e-4	7.246625387681327e-5	VCAM1/FCGR2B/PTGS2/AGT/IGF2/FOLR2/NR4A1/IGF1/COL4A1/FBN1/MMP2/NGFR/COL1A1/SOX9/SOCS3/ICAM1/KLF2/GDF15/INHBB/NR4A2/IGFBP5/ID1/TGM2/KLF15/SLIT2/SLC1A3/MAP1B/EGR1/HRH2/EDN1/GPER1/AQP1/CD36/COL1A2/PDK4/NAMPT/LPL/SFRP1/CA2/NTRK2/NR4A3/KLF4/CYBB/NSG1/LCN2	45	high
GO:0120254	olefinic compound metabolic process	15/565	74/10364	8.467601121685423e-6	1.1005193330850832e-4	7.246625387681327e-5	PTGS2/AKR1C2/AKR1C3/ALOX5/ADM/FADS2/DGAT2/ALDH1A3/CACNA1H/CYP4F12/CYP1B1/PTGIS/ADH1B/EGR1/PTGDS	15	high
GO:1905330	regulation of morphogenesis of an epithelium	10/565	34/10364	8.5415182169151e-6	1.1031222580457546e-4	7.263764952189798e-5	AGT/MDK/FGF7/ITGAX/SOX9/LIF/VEGFA/SFRP1/SULF1/LCN2	10	high
GO:2000351	regulation of endothelial cell apoptotic process	10/565	34/10364	8.5415182169151e-6	1.1031222580457546e-4	7.263764952189798e-5	AKR1C3/CD248/THBS1/CCL2/ANGPTL4/ICAM1/HLA-G/GPER1/SERPINE1/ANGPT1	10	high
GO:0007517	muscle organ development	26/565	186/10364	8.613769168634128e-6	1.1089550621505697e-4	7.302172406776566e-5	ID3/ATF3/EGR2/IGF2/CRYAB/TAGLN/NR4A1/ITGA7/DCN/IGF1/FOS/CACNA1H/CYP26B1/SPEG/COL6A3/S100B/LIF/MAFF/MYLK/BASP1/EGR1/HBEGF/LAMA2/ELN/EGR3/CNTFR	26	high
GO:0043542	endothelial cell migration	25/565	175/10364	8.701193657384818e-6	1.1166986468129606e-4	7.353161840146022e-5	PTGS2/AGT/NR4A1/DCN/THBS1/ITGB3/APOE/CYP1B1/ATOH8/ID1/SOX18/HMOX1/ADAMTS9/SLIT2/ANXA3/EDN1/VEGFA/SMOC2/HSPB1/PTN/EGR3/ANGPT1/CCN3/KLF4/LCN2	25	high
GO:0007492	endoderm development	12/565	49/10364	8.832593927874697e-6	1.1300199856474689e-4	7.44087929252865e-5	LAMB3/DUSP5/ITGA7/COL4A2/MMP2/DUSP2/FN1/COL8A1/DUSP1/COL12A1/DUSP4/COL5A1	12	high
GO:0051960	regulation of nervous system development	33/565	269/10364	9.797745633881205e-6	1.2495941004707058e-4	8.228242849112894e-5	CXCL12/EGR2/MDK/THY1/FLRT2/ITGAX/CX3CL1/NTN1/SEMA6B/LDLR/FN1/SERPINE2/ID1/TGM2/S100B/LIF/TYMP/BHLHE40/SEMA3G/CLSTN2/MME/SLIT2/SPP1/MAP1B/VEGFA/THBS2/GPER1/SEMA3C/RELN/PLXNA4/PTN/NTRK2/LRRN3	33	high
GO:0019216	regulation of lipid metabolic process	29/565	222/10364	1.0163458399771486e-5	1.2922111393995174e-4	8.508864649171226e-5	FABP3/MFSD2A/CCN1/PTGS2/AGT/AKR1C3/CCDC3/ADRA2A/ADM/DGAT2/SERPINA3/CES1/SOX9/PLIN5/C3/LDLR/APOE/APOC1/SIK1/APOD/FGFR3/EGR1/PDGFRB/GPER1/MLXIPL/PDK4/CCL21/NR4A3/RORC	29	high
GO:0090025	regulation of monocyte chemotaxis	7/565	16/10364	1.0246063950871315e-5	1.2986806753828844e-4	8.551464812834102e-5	CXCL12/CCL5/CCR1/SLIT2/DUSP1/SERPINE1/CCN3	7	high
GO:0006874	cellular calcium ion homeostasis	29/565	223/10364	1.1096293652425157e-5	1.4021057473156972e-4	9.232491242319958e-5	CD52/ATP1A2/AGT/CXCL12/ADM/APLNR/THY1/C3AR1/CMKLR1/CX3CL1/P2RX1/CCL5/CCL14/C1QTNF1/APOE/C5AR1/ACKR3/TGM2/CCR1/CD38/STC2/EDN1/PLN/GPER1/RAMP3/CD36/CCL21/S1PR3/CD24	29	high
GO:0007566	embryo implantation	10/565	35/10364	1.1380700786273694e-5	1.429220522055353e-4	9.41103477999578e-5	PTGS2/MMP2/TPPP3/ITGB4/LIF/FBLN1/SPP1/STC2/VEGFA/TIMP1	10	high
GO:0090303	positive regulation of wound healing	10/565	35/10364	1.1380700786273694e-5	1.429220522055353e-4	9.41103477999578e-5	F3/ADRA2A/CLEC7A/THBS1/THBD/MYLK/HBEGF/SMOC2/CD36/SERPINE1	10	high
GO:0051896	regulation of protein kinase B signaling	19/565	114/10364	1.1446072618595111e-5	1.4330342905360363e-4	9.436147425147942e-5	F3/CHI3L1/AKR1C2/AKR1C3/H19/IGF2/THBS1/CX3CL1/C1QTNF1/GDF15/IGFBP5/HBEGF/HLA-G/GPER1/RAMP3/ANGPT1/CCL21/NTRK2/KLF4	19	high
GO:0045069	regulation of viral genome replication	14/565	67/10364	1.1680323643510483e-5	1.453472492295803e-4	9.570727515927163e-5	ISG15/IFIT1/IFITM2/IFITM1/IFITM3/OAS1/OAS3/OAS2/CCL5/SLPI/MX1/LTF/CXCL8/TOP2A	14	high
GO:0050764	regulation of phagocytosis	14/565	67/10364	1.1680323643510483e-5	1.453472492295803e-4	9.570727515927163e-5	FCER1G/FCGR2B/SYT7/CLEC7A/CCL2/C3/DYSF/SLC11A1/TGM2/C2/C4A/C4B/CD36/IL2RB	14	high
GO:0050729	positive regulation of inflammatory response	15/565	76/10364	1.1917501720107882e-5	1.4784924861248992e-4	9.735477481721304e-5	PLA2G2A/S100A9/S100A8/PTGS2/AGT/MDK/NEAT1/CX3CL1/C3/LDLR/TGM2/NFKBIZ/SERPINE1/LPL/IL33	15	high
GO:0033280	response to vitamin D	8/565	22/10364	1.2017504696402375e-5	1.486394689639617e-4	9.787511377798215e-5	ALPL/PTGS2/SPP1/STC2/PTN/SFRP1/AQP3/TNC	8	high
GO:0060284	regulation of cell development	37/565	322/10364	1.2936132816741052e-5	1.595196619028249e-4	1.0503942975166086e-4	GBP1/CXCL12/EGR2/MDK/THY1/CLEC7A/IGF1/POSTN/FBN1/CX3CL1/NTN1/SEMA6B/LDLR/TYROBP/FRZB/FN1/SERPINE2/ID1/TGM2/CLDN5/LIF/FBLN1/BHLHE40/LTF/SEMA3G/MME/SLIT2/SPP1/MAP1B/VEGFA/GPER1/SEMA3C/RELN/PLXNA4/PTN/NTRK2/S1PR3	37	high
GO:0048662	negative regulation of smooth muscle cell proliferation	11/565	43/10364	1.3355510872321079e-5	1.6419658111496246e-4	1.0811905593176635e-4	CNN1/APOE/IGFBP5/HMOX1/APOD/NPR3/CDKN1A/GPER1/IGFBP3/OGN/KLF4	11	high
GO:0042476	odontogenesis	14/565	68/10364	1.3984924115992251e-5	1.714199979966236e-4	1.1287548270109094e-4	ALPL/ID3/CSF3R/ADM/NGFR/COL1A1/ADAMTS5/EDN1/AQP1/COL1A2/SERPINE1/CA2/AQP3/TNC	14	high
GO:0051897	positive regulation of protein kinase B signaling	15/565	77/10364	1.4070411792314804e-5	1.7195303247085613e-4	1.1322647164216249e-4	F3/CHI3L1/AKR1C2/AKR1C3/H19/IGF2/THBS1/CX3CL1/C1QTNF1/GDF15/IGFBP5/HBEGF/RAMP3/ANGPT1/CCL21	15	high
GO:1905952	regulation of lipid localization	17/565	96/10364	1.4486915881165774e-5	1.7651617148063299e-4	1.1623117660296224e-4	FABP3/AGT/THBS1/CES1/ITGB3/ABCA8/C1QTNF1/PLIN5/C3/APOE/APOC1/SPP1/EDN1/CD36/MSR1/LPL/ABCA1	17	high
GO:0002504	antigen processing and presentation of peptide or polysaccharide antigen via MHC class II	9/565	29/10364	1.4952203598604422e-5	1.8058530536241727e-4	1.1891059240304185e-4	FCER1G/FCGR2B/THBS1/IFI30/HLA-DRB5/HLA-DRB1/HLA-DQA1/HLA-DQB1/HLA-DQA1	9	high
GO:0050829	defense response to Gram-negative bacterium	9/565	29/10364	1.4952203598604422e-5	1.8058530536241727e-4	1.1891059240304185e-4	SELP/MPEG1/LYZ/IGHM/SSC5D/SLC11A1/LTF/AQP1/SERPINE1	9	high
GO:0043277	apoptotic cell clearance	10/565	36/10364	1.4997314075041982e-5	1.8058530536241727e-4	1.1891059240304185e-4	THBS1/CCL2/ITGB3/C3/TYROBP/TGM2/C2/C4A/C4B/CD36	10	high
GO:1904645	response to amyloid-beta	10/565	36/10364	1.4997314075041982e-5	1.8058530536241727e-4	1.1891059240304185e-4	VCAM1/FCGR2B/IGF1/MMP2/NGFR/ICAM1/RAMP3/CD36/NAMPT/LCN2	10	high
GO:0050728	negative regulation of inflammatory response	16/565	87/10364	1.5742475374065903e-5	1.8900203572265632e-4	1.244527841734304e-4	FCGR2B/ALOX5/MDK/IGF1/CX3CL1/SOCS3/LDLR/ACP5/ZFP36/APOE/PTGIS/HLA-DRB1/GPER1/CCN3/KLF4/SIGLEC10	16	high
GO:0033273	response to vitamin	13/565	60/10364	1.5821133137563575e-5	1.893909914186704e-4	1.2470890109356824e-4	ALPL/PTGS2/FOLR2/POSTN/COL1A1/CYP26B1/SPP1/MAP1B/STC2/PTN/SFRP1/AQP3/TNC	13	high
GO:0099536	synaptic signaling	38/565	338/10364	1.631861287569135e-5	1.9477667962997198e-4	1.282552326980069e-4	ATP1A2/PTGS2/AGT/EGR2/SRGN/SNCG/ADRA2A/SYT7/NR4A1/CX3CL1/NQO1/P2RX1/CCL2/TYROBP/APOE/LILRB2/SERPINE2/S100B/FAM107A/CLSTN2/MME/CD38/SLC1A3/MAP1B/HRH2/TUBB2B/EDN1/LAMA2/AKAP12/GPER1/ADCY1/RELN/PTN/EGR3/PLAT/NTRK2/NSG1/LRRC4	38	high
GO:0042116	macrophage activation	14/565	69/10364	1.6681764105211153e-5	1.9853239025213504e-4	1.3072826766660268e-4	C1QA/FCGR2B/THBS1/CX3CL1/LDLR/TYROBP/C5AR1/DYSF/SLC11A1/CD93/NAMPT/CLU/IL33/VSIG4	14	high
GO:0071407	cellular response to organic cyclic compound	41/565	377/10364	1.6864222679012968e-5	2.0012210912428722e-4	1.3177505501434694e-4	ALPL/ID3/ATP1A2/PTGS2/AKR1C3/DDIT4/IFIT1/FOLR2/LMO3/CES1/CCL2/CCL5/COL1A1/ICAM1/KLF2/ZFP36/CYP1B1/IGFBP5/ID1/TGM2/FAM107A/SPP1/SLC1A3/EGR1/HRH2/EDN1/GPER1/AQP1/RAMP3/ADCY1/PTN/MSR1/CLU/SFRP1/NR4A3/ABCA1/KLF4/TNC/RORC/NSG1/PADI2	41	high
GO:0050766	positive regulation of phagocytosis	11/565	44/10364	1.694268251890103e-5	2.0047208737682319e-4	1.3200550633071356e-4	FCER1G/FCGR2B/CLEC7A/CCL2/C3/SLC11A1/C2/C4A/C4B/CD36/IL2RB	11	high
GO:0060291	long-term synaptic potentiation	12/565	52/10364	1.7002512846401635e-5	2.0051621608028382e-4	1.320345639013722e-4	TYROBP/APOE/LILRB2/SERPINE2/S100B/FAM107A/MME/ADCY1/RELN/PTN/NTRK2/NSG1	12	high
GO:0055074	calcium ion homeostasis	29/565	228/10364	1.704436814751802e-5	2.0051621608028382e-4	1.320345639013722e-4	CD52/ATP1A2/AGT/CXCL12/ADM/APLNR/THY1/C3AR1/CMKLR1/CX3CL1/P2RX1/CCL5/CCL14/C1QTNF1/APOE/C5AR1/ACKR3/TGM2/CCR1/CD38/STC2/EDN1/PLN/GPER1/RAMP3/CD36/CCL21/S1PR3/CD24	29	high
GO:0070663	regulation of leukocyte proliferation	22/565	149/10364	1.7699708014922292e-5	2.0762923957905977e-4	1.367182995814085e-4	VCAM1/MNDA/FCGR2B/IGF2/LRRC32/IGF1/CCL5/TYROBP/LILRB2/IGFBP2/BCL6/CD38/CSF1R/HLA-G/HLA-DRB1/CDKN1A/GPNMB/IL33/VSIG4/CD22/CD24/CD3E	22	high
GO:0007178	transmembrane receptor protein serine/threonine kinase signaling pathway	29/565	229/10364	1.8536365249226582e-5	2.168225123723818e-4	1.427718237692309e-4	JUN/CCN1/CDKN1C/LRRC32/FOS/THBS1/FBN1/LRG1/GDF15/EMILIN1/LTBP1/ATOH8/INHBB/COL3A1/ID1/CLDN5/HTRA3/SFRP2/HPGD/EGR1/HSPA1A/ITGB8/COL1A2/PEG10/SFRP1/SULF1/CCN3/CHRDL1/GPC3	29	high
GO:0071248	cellular response to metal ion	19/565	118/10364	1.9024706716308866e-5	2.2190071024663389e-4	1.4611568121297648e-4	JUN/PTGS2/AKR1C3/SYT7/FOS/CACNA1H/MT2A/MT1E/MT1M/MT1X/NQO1/JUNB/FOSB/HMOX1/EDN1/CPNE5/AQP1/ADCY1/CYBB	19	high
GO:0051924	regulation of calcium ion transport	21/565	139/10364	1.9189774133938548e-5	2.231901571146148e-4	1.4696474747911669e-4	ATP1A2/PTGS2/AGT/CXCL12/ADRA2A/APLNR/THY1/CX3CL1/RRAD/P2RX1/CCL2/CCL5/ICAM1/LILRB2/CCR1/MYLK/PDGFRB/PLN/GPER1/RAMP3/GEM	21	high
GO:0010721	negative regulation of cell development	18/565	108/10364	1.9395016282931166e-5	2.2493823417087875e-4	1.4811580945456006e-4	GBP1/THY1/IGF1/POSTN/FBN1/NTN1/SEMA6B/LDLR/FRZB/ID1/FBLN1/LTF/SEMA3G/SPP1/VEGFA/SEMA3C/PTN/S1PR3	18	high
GO:0000302	response to reactive oxygen species	24/565	172/10364	1.962700942059506e-5	2.2698580951388748e-4	1.4946408303938134e-4	JUN/AKR1C3/H19/HBB/CRYAB/FOS/HBA2/HBA1/MMP2/NQO1/COL1A1/KLF2/APOE/CYP1B1/HMOX1/APOD/PDGFRB/DUSP1/EDN1/AQP1/CD36/NR4A3/KLF4/LCN2	24	high
GO:0006936	muscle contraction	25/565	184/10364	2.1055307966919823e-5	2.4281811497625283e-4	1.598892326264838e-4	ATP1A2/PTGS2/RGS2/LMOD1/AGT/KCNMA1/ACTA2/ADRA2A/CRYAB/NR4A1/CACNA1H/P2RX1/CNN1/HSPB6/SCN7A/DES/MYL9/MYLK/CD38/EDN1/PLN/CCN2/GPER1/SULF1/TPM2	25	high
GO:0048589	developmental growth	42/565	394/10364	2.1584158528288555e-5	2.4821782307531836e-4	1.6344479595194262e-4	MFSD2A/RGS2/AGT/CXCL12/IGF2/ADM/MDK/IGF1/DCLK1/POSTN/FGF7/NTN1/SOX9/SEMA6B/KLF2/GDF15/APOE/FN1/SEMA3G/APOD/FGFR3/SLIT2/HOPX/SPP1/SFRP2/BASP1/MAP1B/PDGFRB/SLIT3/EDN1/CDKN1A/CPNE5/PI16/VEGFA/SEMA3C/PLXNA4/PTN/SFRP1/CCN3/GAS1/TNC/EPPK1	42	high
GO:0031669	cellular response to nutrient levels	24/565	173/10364	2.1648322341883708e-5	2.4825835201028546e-4	1.6347148317135245e-4	MFSD2A/JUN/ATF3/AKR1C3/FOLR2/POSTN/CD68/COL1A1/ICAM1/INHBB/LOC102724428/SIK1/HMOX1/FAM107A/CDKN1A/PDK4/NAMPT/PTN/LPL/SFRP1/AQP3/TNC/ELAPOR1/LCN2	24	high
GO:0031348	negative regulation of defense response	22/565	151/10364	2.1914931898359546e-5	2.5061377427900556e-4	1.6502246572096087e-4	ISG15/FCGR2B/ALOX5/MDK/IGF1/OAS1/OAS3/CX3CL1/SOCS3/LDLR/ACP5/ZFP36/APOE/PTGIS/HLA-G/HLA-DRB1/GPER1/FGL2/CCN3/KLF4/VSIG4/SIGLEC10	22	high
GO:0032943	mononuclear cell proliferation	24/565	174/10364	2.385581317133798e-5	2.720493011795479e-4	1.7913718672275784e-4	VCAM1/MNDA/FCGR2B/IGF2/LRRC32/IGF1/CCL5/ACE/TNFSF14/TYROBP/LILRB2/IGFBP2/SLC11A1/BCL6/CD38/IL7R/HLA-G/HLA-DRB1/CDKN1A/GPNMB/VSIG4/CD22/CD24/CD3E	24	high
GO:0019886	antigen processing and presentation of exogenous peptide antigen via MHC class II	8/565	24/10364	2.5081630067029572e-5	2.836579930785057e-4	1.8678119977220918e-4	FCER1G/FCGR2B/IFI30/HLA-DRB5/HLA-DRB1/HLA-DQA1/HLA-DQB1/HLA-DQA1	8	high
GO:0048246	macrophage chemotaxis	8/565	24/10364	2.5081630067029572e-5	2.836579930785057e-4	1.8678119977220918e-4	MDK/C3AR1/CMKLR1/THBS1/CCL2/CCL5/C5AR1/CSF1R	8	high
GO:0090022	regulation of neutrophil chemotaxis	8/565	24/10364	2.5081630067029572e-5	2.836579930785057e-4	1.8678119977220918e-4	MDK/C3AR1/C5AR1/SLIT2/CXCL8/THBS4/EDN1/CCL21	8	high
GO:0072577	endothelial cell apoptotic process	10/565	38/10364	2.526598949439487e-5	2.8495581539959397e-4	1.8763578105015304e-4	AKR1C3/CD248/THBS1/CCL2/ANGPTL4/ICAM1/HLA-G/GPER1/SERPINE1/ANGPT1	10	high
GO:0007188	adenylate cyclase-modulating G protein-coupled receptor signaling pathway	15/565	81/10364	2.6531615117547173e-5	2.9840778101988493e-4	1.9649354053221025e-4	RGS1/RGS2/ADRA2A/ADM/RAMP1/NPR3/ARRDC3/EDN1/PLN/AKAP12/GPER1/RAMP3/ADCY1/S1PR3/ABCA1	15	high
GO:0010043	response to zinc ion	9/565	31/10364	2.7286427057603462e-5	3.043886440703776e-4	2.0043177884561156e-4	VCAM1/S100A8/CRIP1/MT2A/MT1E/MT1M/MT1X/PLN/CA2	9	high
GO:0014911	positive regulation of smooth muscle cell migration	9/565	31/10364	2.7286427057603462e-5	3.043886440703776e-4	2.0043177884561156e-4	AGT/MDK/IGF1/POSTN/CCL5/IGFBP5/ADAMTS1/PDGFRB/NR4A3	9	high
GO:1900271	regulation of long-term synaptic potentiation	9/565	31/10364	2.7286427057603462e-5	3.043886440703776e-4	2.0043177884561156e-4	TYROBP/APOE/LILRB2/FAM107A/MME/ADCY1/RELN/PTN/NSG1	9	high
GO:0033559	unsaturated fatty acid metabolic process	13/565	63/10364	2.7570841340040414e-5	3.058943751927519e-4	2.014232625070418e-4	GSTM1/PTGS2/AKR1C2/AKR1C3/ALOX5/SCD/FADS2/CYP4F12/CYP1B1/PTGIS/HPGD/EDN1/PTGDS	13	high
GO:1905954	positive regulation of lipid localization	13/565	63/10364	2.7570841340040414e-5	3.058943751927519e-4	2.014232625070418e-4	FABP3/CES1/ABCA8/C1QTNF1/PLIN5/C3/APOE/SPP1/EDN1/CD36/MSR1/LPL/ABCA1	13	high
GO:0030278	regulation of ossification	14/565	72/10364	2.7717822588624202e-5	3.066939612914256e-4	2.019497685617826e-4	ISG15/CCN1/ALOX5/EGR2/SRGN/MDK/ZBTB16/MGP/TMEM119/SOX9/CCR1/LTF/PTN/SFRP1	14	high
GO:0034341	response to interferon-gamma	16/565	91/10364	2.8261416843813664e-5	3.1186587751636966e-4	2.0535533703222244e-4	GBP3/GBP1/GBP4/GBP5/MRC1/IFITM2/IFITM1/IFITM3/CX3CL1/CCL2/CCL5/CCL14/ICAM1/SLC11A1/EDN1/CCL21	16	high
GO:0007610	behavior	34/565	296/10364	2.927735567964608e-5	3.222083176141695e-4	2.1216555714650146e-4	MFSD2A/JUN/NEGR1/ATP1A2/PTGS2/AGT/CXCL12/EGR2/SNCG/MDK/FOS/THBS1/ALDH1A3/LDLR/GDF15/APOE/LILRB2/NR4A2/S100B/CLDN5/MME/UCHL1/SLC1A3/THBS4/ARRDC3/EGR1/SGK1/ADCY1/RELN/PTN/CNTFR/NTRK2/NR4A3/PTGDS	34	high
GO:1903522	regulation of blood circulation	19/565	122/10364	3.0819294756784557e-5	3.3826861322862193e-4	2.2274083214935867e-4	HSPB7/ATP1A2/PTGS2/RGS2/AGT/ADRA2A/ADM/CACNA1H/P2RX1/ACE/ICAM1/DES/CD38/HOPX/HBEGF/HRH2/EDN1/PLN/CCN2	19	high
GO:0014068	positive regulation of phosphatidylinositol 3-kinase signaling	12/565	55/10364	3.1109799985231355e-5	3.405441741698855e-4	2.2423922815135801e-4	SELP/AGT/DCN/IGF1/CCL5/SOX9/FN1/PDGFRB/GPER1/RELN/ANGPT1/NTRK2	12	high
GO:1901699	cellular response to nitrogen compound	46/565	454/10364	3.1993448563930795e-5	3.4928314245528713e-4	2.2999360497467163e-4	VCAM1/FCGR2B/PTGS2/AGT/IFIT1/IGF2/FOLR2/NR4A1/IGF1/COL4A1/FBN1/MMP2/NGFR/COL1A1/SOX9/SOCS3/ICAM1/KLF2/GDF15/INHBB/NR4A2/IGFBP5/ID1/TGM2/KLF15/SLIT2/SLC1A3/MAP1B/EGR1/HRH2/EDN1/GPER1/AQP1/CD36/COL1A2/PDK4/NAMPT/LPL/SFRP1/CA2/NTRK2/NR4A3/KLF4/CYBB/NSG1/LCN2	46	high
GO:0030193	regulation of blood coagulation	10/565	39/10364	3.234052523750292e-5	3.5086564103031884e-4	2.310356379499258e-4	F3/THBS1/C1QTNF1/APOE/SERPINE2/THBD/EDN1/CD36/SERPINE1/PLAT	10	high
GO:1900046	regulation of hemostasis	10/565	39/10364	3.234052523750292e-5	3.5086564103031884e-4	2.310356379499258e-4	F3/THBS1/C1QTNF1/APOE/SERPINE2/THBD/EDN1/CD36/SERPINE1/PLAT	10	high
GO:0010959	regulation of metal ion transport	27/565	212/10364	3.239550862468503e-5	3.5086564103031884e-4	2.310356379499258e-4	ATP1A2/PTGS2/AGT/CXCL12/ADRA2A/APLNR/THY1/CNTN1/CX3CL1/RRAD/P2RX1/CCL2/CCL5/ICAM1/LILRB2/SERPINE2/SIK1/CCR1/MYLK/PDGFRB/PLN/GPER1/RAMP3/GEM/KCNN4/LCN2/PRSS8	27	high
GO:1903706	regulation of hemopoiesis	30/565	248/10364	3.2507668261701786e-5	3.5115143499579715e-4	2.312238256303799e-4	ISG15/C1QC/CSF3R/JUN/FCGR2B/MDK/ZBTB16/FOS/FBN1/TYROBP/ZFP36/LILRB2/CYP26B1/LIF/CCR1/LTF/NFKBIZ/BCL6/IL7R/HLA-G/HSPA1A/HSPA1B/HLA-DRB1/FGL2/PTN/TMEM176B/TMEM176A/EGR3/SFRP1/CA2	30	high
GO:0055094	response to lipoprotein particle	8/565	25/10364	3.5137757366842824e-5	3.7856310173645926e-4	2.492736748379071e-4	FCER1G/CES1/CD68/LDLR/APOE/CD36/LPL/ABCA1	8	high
GO:0043588	skin development	20/565	134/10364	3.6115750930219254e-5	3.874098431454481e-4	2.5509901737986085e-4	AKR1C3/FGF7/PPL/NGFR/COL1A1/SOX9/ITGB4/COL5A3/ZFP36/FOSL2/CYP26B1/COL3A1/IGFBP5/SOX18/FRAS1/ARRDC3/ADAMTS2/COL1A2/AQP3/COL5A1	20	high
GO:0050919	negative chemotaxis	9/565	32/10364	3.6148158300332485e-5	3.874098431454481e-4	2.5509901737986085e-4	FLRT2/NTN1/ITGB3/SEMA6B/SEMA3G/SLIT2/SLIT3/SEMA3C/PLXNA4	9	high
GO:0008277	regulation of G protein-coupled receptor signaling pathway	14/565	74/10364	3.824291313227339e-5	4.087897816280086e-4	2.691771348955673e-4	RGS5/RGS16/RGS1/RGS2/ADM/APLNR/CCL5/C3/RAMP1/CXCL8/ARRDC3/EDN1/GPER1/RAMP3	14	high
GO:0010758	regulation of macrophage chemotaxis	7/565	19/10364	3.9085412481887726e-5	4.106354538666928e-4	2.7039246068768163e-4	MDK/C3AR1/CMKLR1/THBS1/CCL5/C5AR1/CSF1R	7	high
GO:0046697	decidualization	7/565	19/10364	3.9085412481887726e-5	4.106354538666928e-4	2.7039246068768163e-4	PTGS2/TPPP3/JUNB/LIF/SPP1/STC2/PTN	7	high
GO:0071624	positive regulation of granulocyte chemotaxis	7/565	19/10364	3.9085412481887726e-5	4.106354538666928e-4	2.7039246068768163e-4	MDK/C3AR1/C5AR1/CXCL8/THBS4/EDN1/CCL21	7	high
GO:0090023	positive regulation of neutrophil chemotaxis	7/565	19/10364	3.9085412481887726e-5	4.106354538666928e-4	2.7039246068768163e-4	MDK/C3AR1/C5AR1/CXCL8/THBS4/EDN1/CCL21	7	high
GO:0032612	interleukin-1 production	13/565	65/10364	3.911769101319252e-5	4.106354538666928e-4	2.7039246068768163e-4	GBP5/MNDA/CLEC7A/IGF1/CX3CL1/ACP5/TYROBP/EGR1/HSPB1/CD36/LPL/S1PR3/NLRP2	13	high
GO:0032652	regulation of interleukin-1 production	13/565	65/10364	3.911769101319252e-5	4.106354538666928e-4	2.7039246068768163e-4	GBP5/MNDA/CLEC7A/IGF1/CX3CL1/ACP5/TYROBP/EGR1/HSPB1/CD36/LPL/S1PR3/NLRP2	13	high
GO:0090288	negative regulation of cellular response to growth factor stimulus	13/565	65/10364	3.911769101319252e-5	4.106354538666928e-4	2.7039246068768163e-4	AGT/CREB3L1/DCN/THBS1/FBN1/NGFR/EMILIN1/HTRA3/SLIT2/SFRP2/SFRP1/SULF1/CHRDL1	13	high
GO:0048729	tissue morphogenesis	39/565	365/10364	4.041668060873208e-5	4.231592803267425e-4	2.786390653631213e-4	CCN1/AGT/ITGA8/ACTA2/ADM/MDK/APLNR/COL4A1/FGF7/ALDH1A3/ITGAX/NTN1/ITGB3/NGFR/SOX9/ITGB4/SOCS3/ACTG2/FRZB/IGFBP5/TGM2/SOX18/LIF/MYLK/SLIT2/FRAS1/SFRP2/HBEGF/CSF1R/EDN1/VEGFA/SEMA3C/SFRP1/SULF1/KLF4/TNC/COL5A1/GPC3/LCN2	39	high
GO:0048588	developmental cell growth	22/565	157/10364	4.051744941086543e-5	4.231592803267425e-4	2.786390653631213e-4	RGS2/AGT/CXCL12/IGF1/DCLK1/POSTN/NTN1/SOX9/SEMA6B/APOE/FN1/SEMA3G/SLIT2/SPP1/MAP1B/SLIT3/EDN1/CPNE5/PI16/VEGFA/SEMA3C/PLXNA4	22	high
GO:0031102	neuron projection regeneration	10/565	40/10364	4.104306068285065e-5	4.264728183644431e-4	2.808209415142413e-4	PRRX1/ADM/THY1/CHL1/APOD/SPP1/MAP1B/PTN/KLF4/TNC	10	high
GO:0061045	negative regulation of wound healing	10/565	40/10364	4.104306068285065e-5	4.264728183644431e-4	2.808209415142413e-4	ALOX5/THBS1/C1QTNF1/APOE/SERPINE2/THBD/EDN1/SERPINE1/PLAT/EPPK1	10	high
GO:0010811	positive regulation of cell-substrate adhesion	16/565	94/10364	4.277341588648861e-5	4.433275054159098e-4	2.919193020261088e-4	CCN1/NID1/MDK/THY1/CX3CL1/EMILIN1/FN1/FBLN2/COL8A1/CCDC80/VEGFA/CD36/PTN/SFRP1/CCL21/CD3E	16	high
GO:0007507	heart development	40/565	380/10364	4.5241494413812967e-5	4.6772393467209674e-4	3.0798369801641415e-4	HSPB7/ID3/CCN1/VCAM1/RGS2/AGT/ADM/APLNR/IGF1/FLRT2/CRIP1/FBN1/SOX9/EMILIN1/COL3A1/FN1/SOX18/ADAMTS1/SIK1/CLDN5/SCUBE1/ADAMTS9/SLIT2/HOPX/SFRP2/PDLIM3/BASP1/PDGFRB/SLIT3/EDN1/CDKN1A/PI16/VEGFA/PLN/GPER1/ELN/SEMA3C/PTN/COL5A1/GPC3	40	high
GO:2001236	regulation of extrinsic apoptotic signaling pathway	18/565	115/10364	4.632044786841992e-5	4.776723263811364e-4	3.1453444780862633e-4	IFI6/G0S2/ATF3/AGT/IGF1/THBS1/TNFRSF12A/CX3CL1/ICAM1/TIMP3/HMOX1/TNFSF10/SFRP2/HSPA1A/HSPA1B/GPER1/SERPINE1/SFRP1	18	high
GO:0010817	regulation of hormone levels	30/565	253/10364	4.74885163932925e-5	4.884874022968329e-4	3.2165588596461814e-4	AGT/AKR1C2/AKR1C3/ALOX5/ADRA2A/ADM/SYT7/DGAT2/ALDH1A3/CACNA1H/SLC7A5/CCL5/ACE/C1QTNF1/CYP1B1/CYP26B1/IL1RN/INHBB/LIF/MME/CD38/SPP1/ADH1B/EGR1/STC2/EDN1/HLA-DRB1/GPER1/SFRP1/CCN3	30	high
GO:0030168	platelet activation	15/565	85/10364	4.786737383009667e-5	4.911504472692124e-4	3.234094298347911e-4	FCER1G/SELP/ADRA2A/HBB/VWF/P2RX1/ITGB3/C1QTNF1/APOE/COL3A1/FN1/SERPINE2/THBD/MYL9/HSPB1	15	high
GO:0030195	negative regulation of blood coagulation	8/565	26/10364	4.835215555261864e-5	4.924222010756734e-4	3.242468456932609e-4	THBS1/C1QTNF1/APOE/SERPINE2/THBD/EDN1/SERPINE1/PLAT	8	high
GO:0071398	cellular response to fatty acid	8/565	26/10364	4.835215555261864e-5	4.924222010756734e-4	3.242468456932609e-4	ID3/AKR1C2/AKR1C3/DGAT2/LDLR/EDN1/PDK4/LPL	8	high
GO:1900047	negative regulation of hemostasis	8/565	26/10364	4.835215555261864e-5	4.924222010756734e-4	3.242468456932609e-4	THBS1/C1QTNF1/APOE/SERPINE2/THBD/EDN1/SERPINE1/PLAT	8	high
GO:0043281	regulation of cysteine-type endopeptidase activity involved in apoptotic process	22/565	159/10364	4.931488273125583e-5	5.009804712202516e-4	3.2988223762503904e-4	IFI6/CCN1/F3/S100A9/S100A8/PTGS2/BIRC3/CRYAB/CLEC7A/NR4A1/THBS1/P2RX1/NGFR/TNFSF14/TNFSF10/SFRP2/VEGFA/CCN2/GPER1/AQP1/KLF4/NLRP2	22	high
GO:0010812	negative regulation of cell-substrate adhesion	11/565	49/10364	5.019865046158933e-5	5.074401851598684e-4	3.3413578643828537e-4	GBP1/POSTN/THBS1/CX3CL1/COL1A1/FBLN1/FAM107A/BCL6/APOD/SPOCK1/SERPINE1	11	high
GO:0045600	positive regulation of fat cell differentiation	11/565	49/10364	5.019865046158933e-5	5.074401851598684e-4	3.3413578643828537e-4	PTGS2/CCDC3/ADIRF/ZBTB16/LMO3/CMKLR1/ZFP36/FRZB/SFRP2/LPL/SFRP1	11	high
GO:0022612	gland morphogenesis	14/565	76/10364	5.211557580879247e-5	5.25520116653193e-4	3.460409376362912e-4	MDK/CRIP1/FGF7/NTN1/SOX9/IGFBP5/TGM2/CSF1R/SEMA3C/PTN/SFRP1/SULF1/TNC/ELF3	14	high
GO:2000353	positive regulation of endothelial cell apoptotic process	6/565	14/10364	5.2692261295151006e-5	5.300297733227229e-4	3.490104259068453e-4	AKR1C3/CD248/THBS1/CCL2/HLA-G/GPER1	6	high
GO:0048525	negative regulation of viral process	13/565	67/10364	5.4670307457180866e-5	5.48579016494359e-4	3.6122460628957746e-4	ISG15/IFIT1/IFITM2/IFITM1/IFITM3/OAS1/OAS3/OAS2/CCL5/ZFP36/SLPI/MX1/LTF	13	high
GO:0010632	regulation of epithelial cell migration	24/565	183/10364	5.4942709184354345e-5	5.499644288526813e-4	3.621368632637537e-4	PTGS2/AGT/DCN/THBS1/FGF7/ITGB3/SOX9/APOE/ATOH8/HMOX1/ADAMTS9/SLIT2/ANXA3/HBEGF/EDN1/VEGFA/SMOC2/HSPB1/PTN/ANGPT1/ENPP2/KLF4/LCN2/EPPK1	24	high
GO:0043270	positive regulation of ion transport	20/565	138/10364	5.549593559122692e-5	5.527989301958223e-4	3.640033065671203e-4	AGT/CXCL12/ADRA2A/APLNR/THY1/CNTN1/CX3CL1/P2RX1/CCL2/CCL5/CCR1/MYLK/PDGFRB/EDN1/GPER1/RAMP3/RELN/KCNN4/LCN2/PRSS8	20	high
GO:0050670	regulation of lymphocyte proliferation	20/565	138/10364	5.549593559122692e-5	5.527989301958223e-4	3.640033065671203e-4	VCAM1/MNDA/FCGR2B/IGF2/LRRC32/IGF1/CCL5/TYROBP/LILRB2/IGFBP2/BCL6/CD38/HLA-G/HLA-DRB1/CDKN1A/GPNMB/VSIG4/CD22/CD24/CD3E	20	high
GO:0003006	developmental process involved in reproduction	48/565	492/10364	5.6476045964328975e-5	5.611964373251525e-4	3.6953284035423227e-4	ALPL/CCN1/PTGS2/RGS2/AKR1C3/IGF2/ADM/MDK/BIRC3/ZBTB16/DCN/IGF1/TMEM119/CRIP1/TPPP3/KRT19/ACE/SOX9/SOCS3/C3/ICAM1/JUNB/CYP26B1/INHBB/SERPINE2/ADAMTS1/SPATC1L/GGT5/LIF/MME/TNFSF10/BCL6/SLIT2/SPP1/SFRP2/BASP1/PDGFRB/SLIT3/STC2/ADAMTS2/VEGFA/ITGB8/PTN/ADAM28/SFRP1/SULF1/CNTFR/TNC	48	high
GO:0051385	response to mineralocorticoid	7/565	20/10364	5.732184404651235e-5	5.668493466821778e-4	3.7325512993419303e-4	FOS/FOSB/EDN1/CDKN1A/CCN2/GPER1/CYBB	7	high
GO:1905332	positive regulation of morphogenesis of an epithelium	7/565	20/10364	5.732184404651235e-5	5.668493466821778e-4	3.7325512993419303e-4	AGT/MDK/ITGAX/SOX9/LIF/VEGFA/LCN2	7	high
GO:0006898	receptor-mediated endocytosis	23/565	172/10364	5.763664280394107e-5	5.672221529791701e-4	3.7350061290711815e-4	FCER1G/FCGR2B/MRC1/ADM/ITGB3/C3/LDLR/APOE/APOC1/ACKR3/RAMP1/SIGLEC1/STAB1/CXCL8/CD14/VEGFA/RAMP3/CD36/SERPINE1/MSR1/CLU/ANGPT1/CCL21	23	high
GO:0046651	lymphocyte proliferation	23/565	172/10364	5.763664280394107e-5	5.672221529791701e-4	3.7350061290711815e-4	VCAM1/MNDA/FCGR2B/IGF2/LRRC32/IGF1/CCL5/TNFSF14/TYROBP/LILRB2/IGFBP2/SLC11A1/BCL6/CD38/IL7R/HLA-G/HLA-DRB1/CDKN1A/GPNMB/VSIG4/CD22/CD24/CD3E	23	high
GO:0043409	negative regulation of MAPK cascade	19/565	128/10364	6.079398766611129e-5	5.968599172783204e-4	3.9301628780237546e-4	GBP1/RGS2/ATF3/AGT/DUSP5/LMO3/APOE/EMILIN1/DUSP2/LIF/TIMP3/FBLN1/UCHL1/SFRP2/DUSP1/GPER1/DUSP4/SFRP1/KLF4	19	high
GO:0001649	osteoblast differentiation	21/565	150/10364	6.117984251205878e-5	5.971839528487434e-4	3.9322965655661223e-4	ALPL/ID3/CCN1/IFITM1/IGF2/CREB3L1/IGF1/TMEM119/SMOC1/COL1A1/MRC2/SOX9/JUNB/IGFBP5/LTF/SPP1/SFRP2/VCAN/GPNMB/SFRP1/TNC	21	high
GO:0046889	positive regulation of lipid biosynthetic process	11/565	50/10364	6.12393675056787e-5	5.971839528487434e-4	3.9322965655661223e-4	FABP3/MFSD2A/CCN1/PTGS2/CCDC3/ADM/DGAT2/PLIN5/LDLR/APOE/MLXIPL	11	high
GO:0061756	leukocyte adhesion to vascular endothelial cell	9/565	34/10364	6.129107926273199e-5	5.971839528487434e-4	3.9322965655661223e-4	VCAM1/SELP/SELL/CXCL12/ALOX5/MDK/ICAM1/CCL21/KLF4	9	high
GO:0032944	regulation of mononuclear cell proliferation	20/565	139/10364	6.159781146640201e-5	5.971839528487434e-4	3.9322965655661223e-4	VCAM1/MNDA/FCGR2B/IGF2/LRRC32/IGF1/CCL5/TYROBP/LILRB2/IGFBP2/BCL6/CD38/HLA-G/HLA-DRB1/CDKN1A/GPNMB/VSIG4/CD22/CD24/CD3E	20	high
GO:0090257	regulation of muscle system process	20/565	139/10364	6.159781146640201e-5	5.971839528487434e-4	3.9322965655661223e-4	ATP1A2/PTGS2/RGS2/AGT/KCNMA1/ADRA2A/NR4A1/IGF1/P2RX1/CNN1/HSPB6/IGFBP5/MYL9/EDN1/PI16/PLN/CCN2/GPER1/NR4A3/KLF4	20	high
GO:0061138	morphogenesis of a branching epithelium	17/565	107/10364	6.170220128359025e-5	5.971839528487434e-4	3.9322965655661223e-4	AGT/ADM/MDK/COL4A1/FGF7/SOX9/SOCS3/TGM2/SLIT2/SFRP2/EDN1/VEGFA/SEMA3C/SFRP1/SULF1/TNC/GPC3	17	high
GO:2000116	regulation of cysteine-type endopeptidase activity	23/565	173/10364	6.315485194145682e-5	6.098018015290665e-4	4.015381723487362e-4	IFI6/CCN1/F3/S100A9/S100A8/PTGS2/BIRC3/CRYAB/CLEC7A/NR4A1/THBS1/P2RX1/NGFR/TNFSF14/LTF/TNFSF10/SFRP2/VEGFA/CCN2/GPER1/AQP1/KLF4/NLRP2	23	high
GO:0050818	regulation of coagulation	10/565	42/10364	6.455038003735717e-5	6.218100138186829e-4	4.0944525888711263e-4	F3/THBS1/C1QTNF1/APOE/SERPINE2/THBD/EDN1/CD36/SERPINE1/PLAT	10	high
GO:0032963	collagen metabolic process	12/565	59/10364	6.500690567466198e-5	6.246998498854839e-4	4.1134813862564576e-4	CREB3L1/MMP2/MFAP4/COL1A1/MRC2/EMILIN1/PDGFRB/ADAMTS2/TNXB/CCN2/COL1A2/COL5A1	12	high
GO:0002495	antigen processing and presentation of peptide antigen via MHC class II	8/565	27/10364	6.546073170514718e-5	6.246998498854839e-4	4.1134813862564576e-4	FCER1G/FCGR2B/IFI30/HLA-DRB5/HLA-DRB1/HLA-DQA1/HLA-DQB1/HLA-DQA1	8	high
GO:0045730	respiratory burst	8/565	27/10364	6.546073170514718e-5	6.246998498854839e-4	4.1134813862564576e-4	CD52/CLEC7A/IGHA2/IGHA1/SLC11A1/JCHAIN/CYBB/CD24	8	high
GO:0071402	cellular response to lipoprotein particle stimulus	8/565	27/10364	6.546073170514718e-5	6.246998498854839e-4	4.1134813862564576e-4	FCER1G/CES1/CD68/LDLR/APOE/CD36/LPL/ABCA1	8	high
GO:0007568	aging	28/565	233/10364	6.66973380422304e-5	6.350207021974215e-4	4.181441437604701e-4	C1QA/JUN/VCAM1/PTGS2/PRELP/AGT/ADM/CRYAB/DCN/COL4A2/FOS/CX3CL1/NQO1/CD68/ICAM1/IGFBP2/IGFBP5/MME/BCL6/APOD/PDGFRB/EDN1/HLA-G/CDKN1A/CCN2/SERPINE1/NAMPT/TIMP1	28	high
GO:0014066	regulation of phosphatidylinositol 3-kinase signaling	14/565	78/10364	7.019702459723098e-5	6.667902986103565e-4	4.3906357306999283e-4	SELP/AGT/DCN/IGF1/CCL5/SOX9/FN1/SERPINE2/PDGFRB/GPER1/RELN/ANGPT1/NTRK2/KLF4	14	high
GO:0061564	axon development	32/565	284/10364	7.284293083238343e-5	6.903216639531892e-4	4.545583476163108e-4	CXCL12/EGR2/THY1/DCLK1/FLRT2/NTN1/NGFR/SEMA6B/NOTCH3/APOE/NR4A2/FN1/S100B/CHL1/SEMA3G/APOD/SLIT2/UCHL1/SPP1/MAP1B/SLIT3/TUBB2B/VEGFA/LAMA2/ADCY1/SEMA3C/RELN/PLXNA4/PTN/NTRK2/KLF4/TNC	32	high
GO:0009615	response to virus	30/565	259/10364	7.354827394352073e-5	6.953963822743046e-4	4.5789991386740395e-4	ISG15/IFI6/IFI44L/GBP3/GBP1/CXCL12/PRF1/DDIT4/ACTA2/IFIT3/IFIT1/IFITM2/IFITM1/IFITM3/H19/BIRC3/OAS1/OAS3/OAS2/DCLK1/IFI27/ITGAX/CCL5/BCL3/MX1/SPON2/ITGB8/HSPB1/FGL2/CLU	30	high
GO:0045123	cellular extravasation	11/565	51/10364	7.429897075736471e-5	7.008755444254635e-4	4.61507795560541e-4	VCAM1/SELP/SELL/CXCL12/MDK/THY1/CX3CL1/CCL2/ICAM1/PLVAP/CCL21	11	high
GO:0032602	chemokine production	12/565	60/10364	7.730334880893626e-5	7.25871353265562e-4	4.7796686697171845e-4	ACKR1/CLEC7A/OAS1/OAS3/POSTN/HMOX1/APOD/EGR1/CSF1R/LPL/IL33/KLF4	12	high
GO:0032642	regulation of chemokine production	12/565	60/10364	7.730334880893626e-5	7.25871353265562e-4	4.7796686697171845e-4	ACKR1/CLEC7A/OAS1/OAS3/POSTN/HMOX1/APOD/EGR1/CSF1R/LPL/IL33/KLF4	12	high
GO:0006940	regulation of smooth muscle contraction	9/565	35/10364	7.856774873535224e-5	7.36055751310142e-4	4.8467302062203324e-4	ATP1A2/PTGS2/RGS2/KCNMA1/ADRA2A/P2RX1/CNN1/EDN1/GPER1	9	high
GO:0051962	positive regulation of nervous system development	22/565	164/10364	7.922009872407875e-5	7.404727949232384e-4	4.875815256725924e-4	CXCL12/EGR2/MDK/FLRT2/CX3CL1/NTN1/FN1/SERPINE2/TGM2/LIF/CLSTN2/MME/SLIT2/MAP1B/VEGFA/THBS2/GPER1/RELN/PLXNA4/PTN/NTRK2/LRRN3	22	high
GO:1904019	epithelial cell apoptotic process	14/565	79/10364	8.113054967595618e-5	7.566024382081197e-4	4.982024642611768e-4	AKR1C3/H19/MDK/CD248/THBS1/CCL2/ANGPTL4/ICAM1/ZFP36/HMOX1/HLA-G/GPER1/SERPINE1/ANGPT1	14	high
GO:0006968	cellular defense response	7/565	21/10364	8.196852939777404e-5	7.575150324029051e-4	4.988033831239143e-4	MNDA/PRF1/TYROBP/C5AR1/LILRB2/HLA-G/IL33	7	high
GO:0010743	regulation of macrophage derived foam cell differentiation	7/565	21/10364	8.196852939777404e-5	7.575150324029051e-4	4.988033831239143e-4	PLA2G2A/AGT/ITGB3/CD36/MSR1/LPL/ABCA1	7	high
GO:0034381	plasma lipoprotein particle clearance	7/565	21/10364	8.196852939777404e-5	7.575150324029051e-4	4.988033831239143e-4	DGAT2/LDLR/APOE/APOC1/HMOX1/CD36/MSR1	7	high
GO:1904994	regulation of leukocyte adhesion to vascular endothelial cell	7/565	21/10364	8.196852939777404e-5	7.575150324029051e-4	4.988033831239143e-4	SELP/CXCL12/ALOX5/MDK/ICAM1/CCL21/KLF4	7	high
GO:0043116	negative regulation of vascular permeability	6/565	15/10364	8.378922408121567e-5	7.725970346587769e-4	5.08734478122317e-4	ADM/CLDN5/SLIT2/VEGFA/AKAP12/ANGPT1	6	high
GO:1902105	regulation of leukocyte differentiation	24/565	188/10364	8.483794997627489e-5	7.805091397817289e-4	5.139443876741337e-4	C1QC/JUN/FCGR2B/MDK/ZBTB16/FOS/FBN1/TYROBP/LILRB2/CYP26B1/LIF/CCR1/LTF/NFKBIZ/BCL6/IL7R/HLA-G/HLA-DRB1/FGL2/TMEM176B/TMEM176A/EGR3/SFRP1/CA2	24	high
GO:0007631	feeding behavior	8/565	28/10364	8.73127710726456e-5	7.97898403507614e-4	5.253947526246366e-4	NEGR1/AGT/FOS/GDF15/UCHL1/CNTFR/NTRK2/NR4A3	8	high
GO:0050819	negative regulation of coagulation	8/565	28/10364	8.73127710726456e-5	7.97898403507614e-4	5.253947526246366e-4	THBS1/C1QTNF1/APOE/SERPINE2/THBD/EDN1/SERPINE1/PLAT	8	high
GO:0097242	amyloid-beta clearance	8/565	28/10364	8.73127710726456e-5	7.97898403507614e-4	5.253947526246366e-4	C3/LDLR/APOE/C5AR1/MME/CD36/MSR1/CLU	8	high
GO:0006690	icosanoid metabolic process	12/565	61/10364	9.155213869861429e-5	8.292355217524932e-4	5.460294066305338e-4	GSTM1/PTGS2/AKR1C2/AKR1C3/ALOX5/CYP4F12/CYP1B1/PTGIS/GGT5/HPGD/EDN1/PTGDS	12	high
GO:0032526	response to retinoic acid	12/565	61/10364	9.155213869861429e-5	8.292355217524932e-4	5.460294066305338e-4	COL1A1/SOX9/CYP26B1/IGFBP2/CD38/PDGFRB/DUSP1/AQP1/AQP3/ABCA1/KLF4/TNC	12	high
GO:0045833	negative regulation of lipid metabolic process	12/565	61/10364	9.155213869861429e-5	8.292355217524932e-4	5.460294066305338e-4	MFSD2A/AKR1C3/CCDC3/ADRA2A/DGAT2/SOX9/PLIN5/APOE/APOC1/SIK1/APOD/GPER1	12	high
GO:0046849	bone remodeling	12/565	61/10364	9.155213869861429e-5	8.292355217524932e-4	5.460294066305338e-4	MDK/SYT7/TMEM119/ITGB3/ACP5/CD38/SPP1/CSF1R/PDK4/PTN/SFRP1/CA2	12	high
GO:0030728	ovulation	5/565	10/10364	9.481658616710244e-5	8.531408874024558e-4	5.617704503735092e-4	PTGS2/RGS2/INHBB/ADAMTS1/HPGD	5	high
GO:0090280	positive regulation of calcium ion import	5/565	10/10364	9.481658616710244e-5	8.531408874024558e-4	5.617704503735092e-4	CXCL12/P2RX1/CCL2/PDGFRB/RAMP3	5	high
GO:1903671	negative regulation of sprouting angiogenesis	5/565	10/10364	9.481658616710244e-5	8.531408874024558e-4	5.617704503735092e-4	ALOX5/CREB3L1/THBS1/KLF2/ADAMTS9	5	high
GO:0072006	nephron development	14/565	81/10364	1.0751337862040999e-4	9.652626580525406e-4	6.355996367656279e-4	AGT/NID1/ACTA2/SOX9/LIF/KLF15/BASP1/EGR1/PDGFRB/VEGFA/SULF1/ANGPT1/GPC3/CD24	14	high
GO:0050680	negative regulation of epithelial cell proliferation	15/565	91/10364	1.0781328331477787e-4	9.654208404192737e-4	6.357037956222869e-4	ALOX5/CDKN1C/THBS1/CCL2/NGFR/SOX9/APOE/ATOH8/SFRP2/PTN/SFRP1/SULF1/GPC3/RAP1GAP/EPPK1	15	high
GO:0051928	positive regulation of calcium ion transport	12/565	62/10364	1.08002624551057e-4	9.654208404192737e-4	6.357037956222869e-4	CXCL12/APLNR/THY1/CX3CL1/P2RX1/CCL2/CCL5/CCR1/MYLK/PDGFRB/GPER1/RAMP3	12	high
GO:0006816	calcium ion transport	26/565	215/10364	1.0867271864563278e-4	9.689339708984141e-4	6.380170980564211e-4	ATP1A2/PTGS2/AGT/CXCL12/ADRA2A/APLNR/THY1/CACNA1H/CX3CL1/RRAD/P2RX1/CCL2/CCL5/ICAM1/LILRB2/RAMP1/CCR1/MYLK/PDGFRB/PLN/CCN2/GPER1/RAMP3/GEM/CCL21/KCNN4	26	high
GO:0031349	positive regulation of defense response	21/565	156/10364	1.0886898549420384e-4	9.689339708984141e-4	6.380170980564211e-4	PLA2G2A/GBP5/S100A9/S100A8/MNDA/PTGS2/AGT/MDK/NEAT1/CLEC7A/CX3CL1/CCL5/C3/LDLR/TYROBP/TGM2/NFKBIZ/HLA-G/SERPINE1/LPL/IL33	21	high
GO:0019226	transmission of nerve impulse	7/565	22/10364	1.1461234092508118e-4	0.0010092562319752145	6.645682282386352e-4	AGT/CACNA1H/P2RX1/SCN7A/TYMP/GPER1/NTRK2	7	high
GO:0060055	angiogenesis involved in wound healing	7/565	22/10364	1.1461234092508118e-4	0.0010092562319752145	6.645682282386352e-4	ALOX5/MCAM/CX3CL1/ITGB3/VEGFA/SMOC2/SERPINE1	7	high
GO:1902624	positive regulation of neutrophil migration	7/565	22/10364	1.1461234092508118e-4	0.0010092562319752145	6.645682282386352e-4	MDK/C3AR1/C5AR1/CXCL8/THBS4/EDN1/CCL21	7	high
GO:0035987	endodermal cell differentiation	8/565	29/10364	1.1487870153894721e-4	0.0010092562319752145	6.645682282386352e-4	LAMB3/ITGA7/COL4A2/MMP2/FN1/COL8A1/COL12A1/COL5A1	8	high
GO:0048846	axon extension involved in axon guidance	8/565	29/10364	1.1487870153894721e-4	0.0010092562319752145	6.645682282386352e-4	CXCL12/SEMA6B/SEMA3G/SLIT2/SLIT3/VEGFA/SEMA3C/PLXNA4	8	high
GO:1902284	neuron projection extension involved in neuron projection guidance	8/565	29/10364	1.1487870153894721e-4	0.0010092562319752145	6.645682282386352e-4	CXCL12/SEMA6B/SEMA3G/SLIT2/SLIT3/VEGFA/SEMA3C/PLXNA4	8	high
GO:0006631	fatty acid metabolic process	29/565	253/10364	1.1648787758179407e-4	0.0010212020788433938	6.724342488154506e-4	FABP3/MFSD2A/GSTM1/PTGS2/AKR1C2/AKR1C3/ALOX5/SCD/FADS2/DGAT2/CES1/SOX9/PLIN5/C3/CYP4F12/APOC1/CYP1B1/THNSL2/PTGIS/GGT5/HPGD/EDN1/TNXB/MLXIPL/CD36/PDK4/LPL/NR4A3/PTGDS	29	high
GO:0050890	cognition	21/565	157/10364	1.1942326680118974e-4	0.0010446984065898947	6.87905952041941e-4	MFSD2A/JUN/ATP1A2/PTGS2/AGT/EGR2/MDK/FOS/LDLR/APOE/C5AR1/LILRB2/S100B/CLDN5/FAM107A/MME/SGK1/ADCY1/RELN/PTN/NTRK2	21	high
GO:0002040	sprouting angiogenesis	15/565	92/10364	1.2248070929393436e-4	0.0010691599655636827	7.040132342088787e-4	PTGS2/ALOX5/CREB3L1/APLNR/NR4A1/THBS1/NGFR/KLF2/HMOX1/ADAMTS9/SLIT2/VEGFA/EGR3/ANGPT1/KLF4	15	high
GO:0010001	glial cell differentiation	20/565	146/10364	1.237727688939036e-4	0.0010760641318222934	7.085594429838e-4	C1QA/PHGDH/S100A9/S100A8/EGR2/MDK/SOX9/ITGB4/LDLR/C5AR1/SERPINE2/S100B/LIF/KLF15/LAMA2/RELN/PTN/CLU/NTRK2/LAMC3	20	high
GO:0002695	negative regulation of leukocyte activation	17/565	113/10364	1.2404051558789747e-4	0.0010760641318222934	7.085594429838e-4	MNDA/FCGR2B/MDK/LRRC32/CX3CL1/LDLR/TYROBP/LILRB2/HMOX1/BCL6/HLA-G/HLA-DRB1/GPER1/GPNMB/FGL2/SFRP1/VSIG4	17	high
GO:0042692	muscle cell differentiation	27/565	229/10364	1.2406015393749939e-4	0.0010760641318222934	7.085594429838e-4	RGS2/LMOD1/AGT/IGF2/ADM/APLNR/IGF1/TMEM119/CACNA1H/KRT19/SOX9/GDF15/DYSF/CYP26B1/IGFBP5/SPEG/ADAMTS5/SIK1/UCHL1/HOPX/PDGFRB/EDN1/PI16/VEGFA/GPER1/FLNC/CCN3	27	high
GO:0001895	retina homeostasis	9/565	37/10364	1.2553568025626066e-4	0.0010842680906521754	7.13961530393701e-4	LYZ/IGHA2/IGHA1/IGHG3/IGKC/LTF/JCHAIN/HSPB1/AZGP1	9	high
GO:0032731	positive regulation of interleukin-1 beta production	9/565	37/10364	1.2553568025626066e-4	0.0010842680906521754	7.13961530393701e-4	GBP5/MNDA/CLEC7A/TYROBP/EGR1/HSPB1/CD36/LPL/NLRP2	9	high
GO:0010866	regulation of triglyceride biosynthetic process	6/565	16/10364	1.2791512015942246e-4	0.001100177525068646	7.244374673336598e-4	MFSD2A/DGAT2/PLIN5/C3/LDLR/SIK1	6	high
GO:0071676	negative regulation of mononuclear cell migration	6/565	16/10364	1.2791512015942246e-4	0.001100177525068646	7.244374673336598e-4	CCL2/APOD/SLIT2/DUSP1/CCN3/PADI2	6	high
GO:0070373	negative regulation of ERK1 and ERK2 cascade	11/565	54/10364	1.286864039234675e-4	0.0011044908546387336	7.272776794615474e-4	GBP1/ATF3/LMO3/EMILIN1/LIF/TIMP3/FBLN1/DUSP1/GPER1/DUSP4/KLF4	11	high
GO:0001763	morphogenesis of a branching structure	17/565	114/10364	1.3857479499792652e-4	0.0011868728257772199	7.815240035007484e-4	AGT/ADM/MDK/COL4A1/FGF7/SOX9/SOCS3/TGM2/SLIT2/SFRP2/EDN1/VEGFA/SEMA3C/SFRP1/SULF1/TNC/GPC3	17	high
GO:0030500	regulation of bone mineralization	10/565	46/10364	1.4683295106834285e-4	0.0012549772477532266	8.263689433821032e-4	ISG15/CCN1/ALOX5/SRGN/MGP/TMEM119/SOX9/CCR1/LTF/PTN	10	high
GO:0007200	phospholipase C-activating G protein-coupled receptor signaling pathway	8/565	30/10364	1.4925724917005666e-4	0.0012677576309174522	8.347844837836102e-4	AGT/ADRA2A/C3AR1/CMKLR1/C5AR1/TGM2/NPR3/EDN1	8	high
GO:0061098	positive regulation of protein tyrosine kinase activity	8/565	30/10364	1.4925724917005666e-4	0.0012677576309174522	8.347844837836102e-4	AGT/ADRA2A/CCL5/ACE/HBEGF/CSF1R/RELN/CD24	8	high
GO:1902622	regulation of neutrophil migration	8/565	30/10364	1.4925724917005666e-4	0.0012677576309174522	8.347844837836102e-4	MDK/C3AR1/C5AR1/SLIT2/CXCL8/THBS4/EDN1/CCL21	8	high
GO:0090066	regulation of anatomical structure size	36/565	348/10364	1.5417996775252344e-4	0.0013068587742832939	8.605315406215812e-4	ATP1A2/PTGS2/RGS2/LMOD1/AGT/CXCL12/KCNMA1/ACTA2/ADRA2A/ADM/P2RX1/NTN1/ACE/SEMA6B/ICAM1/KLF2/APOE/FN1/SEMA3G/CD38/SLIT2/SPP1/NPR3/IL7R/MAP1B/HRH2/EDN1/VEGFA/GPER1/AQP1/ELN/SEMA3C/PLXNA4/CCL21/TENM1/KCNN4	36	high
GO:2000377	regulation of reactive oxygen species metabolic process	17/565	115/10364	1.5457810011222932e-4	0.001307526326155923	8.609711056707684e-4	MTCO2P12/AGT/AKR1C3/ALOX5/H19/CRYAB/CLEC7A/THBS1/PLIN5/ACP5/TYROBP/CYP1B1/HK2/PDGFRB/CDKN1A/CD36/LCN2	17	high
GO:0050918	positive chemotaxis	9/565	38/10364	1.5665386014787424e-4	0.001320652747214227	8.696145027680136e-4	F3/CXCL12/FGF7/CX3CL1/CCL5/CXCL8/VEGFA/GPNMB/ANGPT1	9	high
GO:0035767	endothelial cell chemotaxis	7/565	23/10364	1.570758099327062e-4	0.001320652747214227	8.696145027680136e-4	NR4A1/THBS1/VEGFA/SMOC2/HSPB1/EGR3/CCN3	7	high
GO:0001890	placenta development	15/565	94/10364	1.5709767657384673e-4	0.001320652747214227	8.696145027680136e-4	CCN1/PTGS2/IGF2/ADM/DCN/TPPP3/KRT19/SOCS3/JUNB/LIF/MME/SPP1/STC2/ITGB8/PTN	15	high
GO:0032787	monocarboxylic acid metabolic process	38/565	376/10364	1.6511588633517503e-4	0.001378922770187602	9.07983754004692e-4	FABP3/MFSD2A/GSTM1/PHGDH/PTGS2/AKR1C2/AKR1C3/ALOX5/DDIT4/SCD/FADS2/DGAT2/IGF1/ALDH1A3/CES1/SOX9/PLIN5/C3/CYP4F12/APOC1/CYP1B1/CYP26B1/HK2/THNSL2/PTGIS/GGT5/ADH1B/HPGD/SLC1A3/HK3/EDN1/TNXB/MLXIPL/CD36/PDK4/LPL/NR4A3/PTGDS	38	high
GO:0010744	positive regulation of macrophage derived foam cell differentiation	5/565	11/10364	1.660500551300654e-4	0.001378922770187602	9.07983754004692e-4	PLA2G2A/AGT/CD36/MSR1/LPL	5	high
GO:0034368	protein-lipid complex remodeling	5/565	11/10364	1.660500551300654e-4	0.001378922770187602	9.07983754004692e-4	PLA2G2A/AGT/APOE/APOC1/LPL	5	high
GO:0034369	plasma lipoprotein particle remodeling	5/565	11/10364	1.660500551300654e-4	0.001378922770187602	9.07983754004692e-4	PLA2G2A/AGT/APOE/APOC1/LPL	5	high
GO:0043567	regulation of insulin-like growth factor receptor signaling pathway	5/565	11/10364	1.660500551300654e-4	0.001378922770187602	9.07983754004692e-4	IGFBP6/IGF1/IGFBP2/IGFBP5/IGFBP3	5	high
GO:0090594	inflammatory response to wounding	5/565	11/10364	1.660500551300654e-4	0.001378922770187602	9.07983754004692e-4	ALOX5/MDK/HMOX1/TIMP1/SIGLEC10	5	high
GO:0019079	viral genome replication	16/565	105/10364	1.6725653754408695e-4	0.0013861300904969474	9.127295816117765e-4	ISG15/IFIT1/IFITM2/IFITM1/IFITM3/OAS1/OAS3/OAS2/IFI27/CCL2/CCL5/SLPI/MX1/LTF/CXCL8/TOP2A	16	high
GO:0010594	regulation of endothelial cell migration	19/565	138/10364	1.6977758888707858e-4	0.0014041807048559589	9.246154282611553e-4	PTGS2/AGT/DCN/THBS1/ITGB3/APOE/ATOH8/HMOX1/ADAMTS9/SLIT2/ANXA3/EDN1/VEGFA/SMOC2/HSPB1/PTN/ANGPT1/KLF4/LCN2	19	high
GO:0048015	phosphatidylinositol-mediated signaling	18/565	127/10364	1.7271453619275496e-4	0.001422722960106919	9.368250072850692e-4	SELP/AGT/DCN/IGF1/CCL5/SOX9/FN1/SERPINE2/NPR3/CSF1R/PDGFRB/EDN1/GPER1/RELN/ANGPT1/NTRK2/KLF4/PLCH2	18	high
GO:0060541	respiratory system development	18/565	127/10364	1.7271453619275496e-4	0.001422722960106919	9.368250072850692e-4	CHI3L1/FGF7/ALDH1A3/CRISPLD2/SOX9/KLF2/IGFBP5/LIF/MME/HOPX/BASP1/PDGFRB/ADAMTS2/VEGFA/CCN2/PTN/TNC/GPC3	18	high
GO:0043434	response to peptide hormone	31/565	285/10364	1.8009525400071054e-4	0.00148054210819058	9.748973694690757e-4	FABP3/PTGS2/AGT/CXCL12/EGR2/IGF2/ADM/NR4A1/FBN1/COL1A1/SOCS3/ICAM1/GDF15/INHBB/NR4A2/IGFBP5/KLF15/TNFSF10/MAP1B/EGR1/STC2/EDN1/PLN/CCN2/GPER1/PDK4/LPL/CA2/NR4A3/CYBB/TIMP1	31	high
GO:0010565	regulation of cellular ketone metabolic process	14/565	85/10364	1.832546034936396e-4	0.001503495684775472	9.900116855758063e-4	FABP3/MFSD2A/PTGS2/AKR1C3/ADM/DGAT2/CES1/SOX9/PLIN5/APOC1/EGR1/MLXIPL/PDK4/NR4A3	14	high
GO:0071404	cellular response to low-density lipoprotein particle stimulus	6/565	17/10364	1.8863106305003866e-4	0.0015445111442537168	0.0010170192683603137	FCER1G/CES1/LDLR/CD36/LPL/ABCA1	6	high
GO:0071219	cellular response to molecule of bacterial origin	18/565	128/10364	1.9102880776984227e-4	0.0015601304747322978	0.0010273041796182898	FCGR2B/MRC1/CX3CL1/CD68/CCL2/CCL5/ICAM1/ZFP36/LILRB2/LTF/SPON2/CXCL8/CXCL2/CD14/CD36/SERPINE1/ABCA1/LCN2	18	high
GO:0031670	cellular response to nutrient	8/565	31/10364	1.9168188294830136e-4	0.0015601304747322978	0.0010273041796182898	FOLR2/POSTN/COL1A1/HMOX1/PTN/LPL/SFRP1/TNC	8	high
GO:0043114	regulation of vascular permeability	8/565	31/10364	1.9168188294830136e-4	0.0015601304747322978	0.0010273041796182898	ADM/PLVAP/APOE/CLDN5/SLIT2/VEGFA/AKAP12/ANGPT1	8	high
GO:0008543	fibroblast growth factor receptor signaling pathway	9/565	39/10364	1.9394786062098572e-4	0.0015723218641233972	0.0010353318833774769	CREB3L1/FLRT2/THBS1/FGF7/NGFR/FGFR3/CCN2/SMOC2/SULF1	9	high
GO:0050830	defense response to Gram-positive bacterium	9/565	39/10364	1.9394786062098572e-4	0.0015723218641233972	0.0010353318833774769	PLA2G2A/GBP4/MPEG1/LYZ/ACP5/C5AR1/SSC5D/IL7R/CD36	9	high
GO:0010876	lipid localization	29/565	261/10364	2.0081454014297799e-4	0.0016247721884295493	0.0010698690187355244	PLA2G2A/FABP3/MFSD2A/AGT/SYT7/DGAT2/THBS1/CES1/ITGB3/ABCC3/ACE/ABCA8/ABCA9/ABCA6/C1QTNF1/PLIN5/C3/LDLR/APOE/APOC1/APOD/SPP1/EDN1/CD36/MSR1/LPL/CLU/ABCA1/KCNN4	29	high
GO:2001233	regulation of apoptotic signaling pathway	30/565	274/10364	2.032545151032751e-4	0.0016412701870469593	0.0010807325094560106	IFI6/S100A9/S100A8/MUC1/PTGS2/G0S2/ATF3/AGT/CXCL12/CREB3L1/IGF1/THBS1/TNFRSF12A/CX3CL1/NGFR/ICAM1/INHBB/NR4A2/ACKR3/TIMP3/HMOX1/TNFSF10/SFRP2/HSPA1A/HSPA1B/GPER1/HSPB1/SERPINE1/CLU/SFRP1	30	high
GO:0071241	cellular response to inorganic substance	19/565	140/10364	2.055318582039027e-4	0.0016563925737928696	0.0010906901965607022	JUN/PTGS2/AKR1C3/SYT7/FOS/CACNA1H/MT2A/MT1E/MT1M/MT1X/NQO1/JUNB/FOSB/HMOX1/EDN1/CPNE5/AQP1/ADCY1/CYBB	19	high
GO:0007229	integrin-mediated signaling pathway	14/565	86/10364	2.0816874557179427e-4	0.00167434743491341	0.0011025129922642234	ISG15/ITGA8/THY1/ITGA7/ITGAX/ITGB3/ITGB4/COL3A1/FN1/ADAMTS1/CCN2/ITGB8/PTN/TIMP1	14	high
GO:0071827	plasma lipoprotein particle organization	7/565	24/10364	2.1142635458327804e-4	0.001693893337894208	0.001115383446467762	PLA2G2A/MFSD2A/AGT/APOE/APOC1/LPL/ABCA1	7	high
GO:0090207	regulation of triglyceride metabolic process	7/565	24/10364	2.1142635458327804e-4	0.001693893337894208	0.001115383446467762	MFSD2A/DGAT2/PLIN5/C3/LDLR/APOE/SIK1	7	high
GO:0062012	regulation of small molecule metabolic process	26/565	224/10364	2.124291380635713e-4	0.0016986033031880096	0.001118484832608565	MTCO2P12/FABP3/MFSD2A/PTGS2/AKR1C3/DDIT4/H19/IGF2/ADM/DGAT2/NNMT/IGF1/CES1/SOX9/C1QTNF1/PLIN5/LDLR/APOE/APOC1/SIK1/EGR1/GPER1/MLXIPL/PDK4/NR4A3/RORC	26	high
GO:0043620	regulation of DNA-templated transcription in response to stress	10/565	48/10364	2.1351966006193814e-4	0.0017028612022118481	0.001121288545204675	JUN/MUC1/ATF3/CREB3L1/KLF2/HMOX1/EGR1/HSPA1A/VEGFA/TCIM	10	high
GO:2000379	positive regulation of reactive oxygen species metabolic process	11/565	57/10364	2.1379351683851731e-4	0.0017028612022118481	0.001121288545204675	MTCO2P12/AGT/AKR1C3/H19/CLEC7A/THBS1/TYROBP/PDGFRB/CDKN1A/CD36/LCN2	11	high
GO:0002009	morphogenesis of an epithelium	33/565	314/10364	2.1521690222877762e-4	0.0017108698984943992	0.0011265620574509954	CCN1/AGT/ADM/MDK/APLNR/COL4A1/FGF7/ALDH1A3/ITGAX/NTN1/NGFR/SOX9/SOCS3/FRZB/IGFBP5/TGM2/SOX18/LIF/SLIT2/FRAS1/SFRP2/HBEGF/CSF1R/EDN1/VEGFA/SEMA3C/SFRP1/SULF1/KLF4/TNC/COL5A1/GPC3/LCN2	33	high
GO:0048638	regulation of developmental growth	24/565	200/10364	2.229464410519685e-4	0.0017688812590441066	0.0011647609864016552	MFSD2A/RGS2/CXCL12/IGF2/IGF1/NTN1/SEMA6B/GDF15/APOE/FN1/SEMA3G/FGFR3/HOPX/SPP1/BASP1/MAP1B/EDN1/CDKN1A/CPNE5/PI16/VEGFA/SEMA3C/PLXNA4/EPPK1	24	high
GO:0048017	inositol lipid-mediated signaling	18/565	130/10364	2.3281370264840879e-4	0.0018435963223260843	0.0012139588567292576	SELP/AGT/DCN/IGF1/CCL5/SOX9/FN1/SERPINE2/NPR3/CSF1R/PDGFRB/EDN1/GPER1/RELN/ANGPT1/NTRK2/KLF4/PLCH2	18	high
GO:2000117	negative regulation of cysteine-type endopeptidase activity	12/565	67/10364	2.3373281278135695e-4	0.001847301419936053	0.0012163985643833676	IFI6/PTGS2/BIRC3/CRYAB/NR4A1/THBS1/TNFSF14/LTF/SFRP2/VEGFA/AQP1/KLF4	12	high
GO:0001656	metanephros development	9/565	40/10364	2.3833957673205606e-4	0.0018728641595797265	0.0012332309445616638	ID3/FBN1/SOX9/LIF/FRAS1/BASP1/EGR1/PDGFRB/GPC3	9	high
GO:0048844	artery morphogenesis	9/565	40/10364	2.3833957673205606e-4	0.0018728641595797265	0.0012332309445616638	PRRX1/MDK/LDLR/APOE/ADAMTS9/MYLK/HPGD/PDGFRB/VEGFA	9	high
GO:2001238	positive regulation of extrinsic apoptotic signaling pathway	9/565	40/10364	2.3833957673205606e-4	0.0018728641595797265	0.0012332309445616638	G0S2/ATF3/AGT/THBS1/TNFRSF12A/TIMP3/TNFSF10/GPER1/SFRP1	9	high
GO:0002478	antigen processing and presentation of exogenous peptide antigen	8/565	32/10364	2.4352645783095694e-4	0.0019026666380914843	0.0012528550793593426	FCER1G/FCGR2B/IFI30/HLA-DRB5/HLA-DRB1/HLA-DQA1/HLA-DQB1/HLA-DQA1	8	high
GO:0006692	prostanoid metabolic process	8/565	32/10364	2.4352645783095694e-4	0.0019026666380914843	0.0012528550793593426	GSTM1/PTGS2/AKR1C2/AKR1C3/PTGIS/HPGD/EDN1/PTGDS	8	high
GO:0006693	prostaglandin metabolic process	8/565	32/10364	2.4352645783095694e-4	0.0019026666380914843	0.0012528550793593426	GSTM1/PTGS2/AKR1C2/AKR1C3/PTGIS/HPGD/EDN1/PTGDS	8	high
GO:0097190	apoptotic signaling pathway	43/565	453/10364	2.53455409591452e-4	0.0019764694226045796	0.0013014522385237266	IFI6/JUN/S100A9/S100A8/MUC1/PTGS2/G0S2/ATF3/AGT/CXCL12/DDIT4/CREB3L1/IGF1/IFI27/CRIP1/THBS1/TNFRSF12A/CX3CL1/NGFR/ICAM1/TYROBP/BCL3/CYP1B1/INHBB/NR4A2/ACKR3/PTGIS/TIMP3/HMOX1/TNFSF10/FGFR3/CD38/SFRP2/HSPA1A/HSPA1B/CDKN1A/GPER1/HSPB1/SERPINE1/CLU/SFRP1/CD24/CD3E	43	high
GO:0048708	astrocyte differentiation	10/565	49/10364	2.5539684201074587e-4	0.0019878225688060715	0.001308927981567981	C1QA/S100A9/S100A8/SOX9/LDLR/C5AR1/SERPINE2/S100B/LIF/LAMC3	10	high
GO:0007611	learning or memory	18/565	131/10364	2.565466724249981e-4	0.0019929830681365127	0.0013123260323188255	JUN/ATP1A2/PTGS2/AGT/EGR2/MDK/FOS/LDLR/APOE/LILRB2/S100B/CLDN5/MME/SGK1/ADCY1/RELN/PTN/NTRK2	18	high
GO:0006937	regulation of muscle contraction	14/565	88/10364	2.668524789991258e-4	0.0020691175170879186	0.0013624585301370835	ATP1A2/PTGS2/RGS2/KCNMA1/ADRA2A/NR4A1/P2RX1/CNN1/HSPB6/MYL9/EDN1/PLN/CCN2/GPER1	14	high
GO:0006953	acute-phase response	6/565	18/10364	2.6999836785035876e-4	0.0020809270395317895	0.0013702347847275637	PTGS2/CD163/SERPINA1/SERPINA3/FN1/LCN2	6	high
GO:0010575	positive regulation of vascular endothelial growth factor production	6/565	18/10364	2.6999836785035876e-4	0.0020809270395317895	0.0013702347847275637	PTGS2/C3AR1/C3/C5AR1/CYP1B1/SULF1	6	high
GO:0002399	MHC class II protein complex assembly	5/565	12/10364	2.7193355304091534e-4	0.0020809270395317895	0.0013702347847275637	HLA-DRB5/HLA-DRB1/HLA-DQA1/HLA-DQB1/HLA-DQA1	5	high
GO:0002503	peptide antigen assembly with MHC class II protein complex	5/565	12/10364	2.7193355304091534e-4	0.0020809270395317895	0.0013702347847275637	HLA-DRB5/HLA-DRB1/HLA-DQA1/HLA-DQB1/HLA-DQA1	5	high
GO:0002689	negative regulation of leukocyte chemotaxis	5/565	12/10364	2.7193355304091534e-4	0.0020809270395317895	0.0013702347847275637	CCL2/SLIT2/DUSP1/CCN3/PADI2	5	high
GO:1903587	regulation of blood vessel endothelial cell proliferation involved in sprouting angiogenesis	5/565	12/10364	2.7193355304091534e-4	0.0020809270395317895	0.0013702347847275637	APLNR/THBS1/NGFR/HMOX1/VEGFA	5	high
GO:2001198	regulation of dendritic cell differentiation	5/565	12/10364	2.7193355304091534e-4	0.0020809270395317895	0.0013702347847275637	FCGR2B/LILRB2/HLA-G/TMEM176B/TMEM176A	5	high
GO:0007409	axonogenesis	28/565	253/10364	2.750593455562778e-4	0.002100919702812316	0.001383399418636346	CXCL12/EGR2/THY1/DCLK1/FLRT2/NTN1/NGFR/SEMA6B/NOTCH3/APOE/NR4A2/FN1/S100B/CHL1/SEMA3G/SLIT2/UCHL1/SPP1/MAP1B/SLIT3/TUBB2B/VEGFA/LAMA2/ADCY1/SEMA3C/RELN/PLXNA4/NTRK2	28	high
GO:0030855	epithelial cell differentiation	35/565	345/10364	2.7661399727761914e-4	0.0021088597855764856	0.0013886277507164219	ID3/GSTM3/AKR1C2/AKR1C3/ACTA2/TAGLN/COL4A1/PPL/CES1/SOX9/ICAM1/KLF2/ZFP36/FOSL2/CYP26B1/ATOH8/FRZB/ID1/SOX18/CLDN5/LIF/MAFF/SCUBE1/KLF15/BASP1/CDKN1A/VEGFA/SERPINE1/PTN/AQP3/S1PR3/COL15A1/KLF4/CD24/ELF3	35	high
GO:0007193	adenylate cyclase-inhibiting G protein-coupled receptor signaling pathway	7/565	25/10364	2.7998303127855834e-4	0.0021305771934096987	0.0014029280827712542	RGS1/RGS2/ADRA2A/NPR3/EDN1/AKAP12/S1PR3	7	high
GO:0050767	regulation of neurogenesis	26/565	228/10364	2.817992158280528e-4	0.0021364555362963856	0.0014067988142994995	CXCL12/EGR2/MDK/THY1/CX3CL1/NTN1/SEMA6B/LDLR/FN1/SERPINE2/ID1/TGM2/LIF/BHLHE40/SEMA3G/MME/SLIT2/SPP1/MAP1B/VEGFA/GPER1/SEMA3C/RELN/PLXNA4/PTN/NTRK2	26	high
GO:0060537	muscle tissue development	26/565	228/10364	2.817992158280528e-4	0.0021364555362963856	0.0014067988142994995	RGS2/ATF3/AGT/EGR2/IGF2/NR4A1/DCN/IGF1/FOS/SOX9/CYP26B1/IGFBP5/SIK1/S100B/MAFF/ADAMTS9/MYLK/HOPX/EGR1/PDGFRB/EDN1/PI16/VEGFA/PLN/ELN/SEMA3C	26	high
GO:0036294	cellular response to decreased oxygen levels	16/565	110/10364	2.897055172127522e-4	0.002188791037324179	0.0014412603416006024	PTGS2/ICAM1/PTGIS/S100B/HMOX1/EGR1/STC2/EDN1/VEGFA/AQP1/NAMPT/PTN/SFRP1/AQP3/CYBB/LCN2	16	high
GO:0032835	glomerulus development	9/565	41/10364	2.9084082176461984e-4	0.002188791037324179	0.0014412603416006024	NID1/ACTA2/KLF15/BASP1/EGR1/PDGFRB/SULF1/ANGPT1/CD24	9	high
GO:0042246	tissue regeneration	9/565	41/10364	2.9084082176461984e-4	0.002188791037324179	0.0014412603416006024	MDK/IGF1/POSTN/APOD/HOPX/CDKN1A/PTN/CCN3/EPPK1	9	high
GO:0050922	negative regulation of chemotaxis	9/565	41/10364	2.9084082176461984e-4	0.002188791037324179	0.0014412603416006024	THBS1/CCL2/SEMA6B/SEMA3G/SLIT2/DUSP1/SEMA3C/CCN3/PADI2	9	high
GO:0034762	regulation of transmembrane transport	31/565	293/10364	2.952936969005773e-4	0.002218224578185254	0.0014606415408254534	ATP1A2/RGS2/AGT/KCNMA1/ADRA2A/APLNR/THY1/IGF1/THBS1/CACNA1H/CX3CL1/RRAD/P2RX1/CCL2/C3/HK2/SCN7A/CLIC6/KLF15/EDN1/PLN/GPER1/RAMP3/RELN/CA2/GEM/NR4A3/CYBB/GPC3/KCNN4/LCN2	31	high
GO:0044703	multi-organism reproductive process	46/565	499/10364	3.0182609871986127e-4	0.002263142945346359	0.0014902190839050796	PTGS2/RGS2/AGT/ADM/MDK/FOLR2/BIRC3/ZBTB16/IGF1/TMEM119/FOS/CACNA1H/MMP2/TPPP3/P2RX1/ACE/SOX9/ITGB4/JUNB/FOSB/CYP26B1/INHBB/IGFBP2/IGFBP5/SERPINE2/THBD/ADAMTS1/SPATC1L/GGT5/LIF/MAFF/FBLN1/BCL6/CD38/SPP1/HPGD/STC2/ADAMTS2/EDN1/VEGFA/NAMPT/PTN/ADAM28/PLAT/TIMP1/TOP2A	46	high
GO:0032637	interleukin-8 production	10/565	50/10364	3.039362106370125e-4	0.002270647529831987	0.0014951606520195717	F3/CHI3L1/CLEC7A/BCL3/SSC5D/CD14/HSPA1A/HSPA1B/SERPINE1/KLF4	10	high
GO:0032677	regulation of interleukin-8 production	10/565	50/10364	3.039362106370125e-4	0.002270647529831987	0.0014951606520195717	F3/CHI3L1/CLEC7A/BCL3/SSC5D/CD14/HSPA1A/HSPA1B/SERPINE1/KLF4	10	high
GO:1904646	cellular response to amyloid-beta	8/565	33/10364	3.063099770849063e-4	0.002284213198880886	0.001504093282167472	VCAM1/FCGR2B/IGF1/NGFR/ICAM1/CD36/NAMPT/LCN2	8	high
GO:0001938	positive regulation of endothelial cell proliferation	12/565	69/10364	3.1103310928805175e-4	0.0023152173625914253	0.0015245086945200011	F3/CXCL12/IGF2/MDK/APLNR/NR4A1/ITGB3/LRG1/HMOX1/THBS4/VEGFA/EGR3	12	high
GO:0014065	phosphatidylinositol 3-kinase signaling	15/565	100/10364	3.1652314918564266e-4	0.0023518072101016718	0.0015486021302214747	SELP/AGT/DCN/IGF1/CCL5/SOX9/FN1/SERPINE2/PDGFRB/EDN1/GPER1/RELN/ANGPT1/NTRK2/KLF4	15	high
GO:0071222	cellular response to lipopolysaccharide	17/565	122/10364	3.1915426155308256e-4	0.0023670607731853623	0.0015586461934352488	MRC1/CX3CL1/CD68/CCL2/CCL5/ICAM1/ZFP36/LILRB2/LTF/SPON2/CXCL8/CXCL2/CD14/CD36/SERPINE1/ABCA1/LCN2	17	high
GO:0010634	positive regulation of epithelial cell migration	17/565	123/10364	3.520695267749247e-4	0.0026053535892094073	0.0017155556377665114	PTGS2/AGT/THBS1/FGF7/ITGB3/SOX9/ATOH8/HMOX1/ANXA3/HBEGF/EDN1/VEGFA/SMOC2/HSPB1/ANGPT1/ENPP2/LCN2	17	high
GO:0043618	regulation of transcription from RNA polymerase II promoter in response to stress	9/565	42/10364	3.52556396781146e-4	0.0026053535892094073	0.0017155556377665114	JUN/MUC1/ATF3/CREB3L1/KLF2/HMOX1/EGR1/HSPA1A/VEGFA	9	high
GO:1990748	cellular detoxification	13/565	80/10364	3.542838946728829e-4	0.0026134022789023113	0.0017208554846036097	GSTM1/GSTM3/S100A9/PTGS2/H19/HBB/HBA2/HBA1/NQO1/APOE/ABCG2/GPX3/CD36	13	high
GO:0007179	transforming growth factor beta receptor signaling pathway	19/565	146/10364	3.552978879072389e-4	0.002616168260957259	0.00172267680978879	JUN/CDKN1C/LRRC32/FOS/THBS1/FBN1/LRG1/GDF15/EMILIN1/LTBP1/COL3A1/ID1/CLDN5/HTRA3/HPGD/HSPA1A/ITGB8/COL1A2/PEG10	19	high
GO:0042063	gliogenesis	23/565	194/10364	3.5736048409709946e-4	0.0026266316371517506	0.0017295666630873512	C1QA/PHGDH/S100A9/S100A8/EGR2/MDK/CSPG4/CX3CL1/CCL2/SOX9/ITGB4/LDLR/C5AR1/SERPINE2/S100B/LIF/KLF15/LAMA2/RELN/PTN/CLU/NTRK2/LAMC3	23	high
GO:0034340	response to type I interferon	10/565	51/10364	3.5994529353448727e-4	0.0026408889457530302	0.0017389547193771401	ISG15/IFIT1/IFITM2/IFITM1/IFITM3/OAS1/OAS3/OAS2/IFI27/MX1	10	high
GO:0060560	developmental growth involved in morphogenesis	20/565	158/10364	3.6329189923362e-4	0.002647120419896411	0.001743057978390638	CXCL12/DCLK1/POSTN/NTN1/SOX9/SEMA6B/APOE/FN1/SEMA3G/SLIT2/SPP1/SFRP2/MAP1B/SLIT3/CPNE5/VEGFA/SEMA3C/PLXNA4/SFRP1/TNC	20	high
GO:0001774	microglial cell activation	7/565	26/10364	3.6532072233548416e-4	0.002647120419896411	0.001743057978390638	C1QA/CX3CL1/LDLR/TYROBP/C5AR1/NAMPT/CLU	7	high
GO:0010742	macrophage derived foam cell differentiation	7/565	26/10364	3.6532072233548416e-4	0.002647120419896411	0.001743057978390638	PLA2G2A/AGT/ITGB3/CD36/MSR1/LPL/ABCA1	7	high
GO:0042119	neutrophil activation	7/565	26/10364	3.6532072233548416e-4	0.002647120419896411	0.001743057978390638	PLA2G2A/FCER1G/FCGR2B/CCL5/TYROBP/CXCL8/ANXA3	7	high
GO:0046320	regulation of fatty acid oxidation	7/565	26/10364	3.6532072233548416e-4	0.002647120419896411	0.001743057978390638	FABP3/MFSD2A/DGAT2/SOX9/PLIN5/PDK4/NR4A3	7	high
GO:0055078	sodium ion homeostasis	7/565	26/10364	3.6532072233548416e-4	0.002647120419896411	0.001743057978390638	ATP1A2/AGT/CYP4F12/SCN7A/SLC1A3/C7/EDN1	7	high
GO:0090077	foam cell differentiation	7/565	26/10364	3.6532072233548416e-4	0.002647120419896411	0.001743057978390638	PLA2G2A/AGT/ITGB3/CD36/MSR1/LPL/ABCA1	7	high
GO:0033555	multicellular organismal response to stress	8/565	34/10364	3.817004071840365e-4	0.002760921319808207	0.00181799282648004	ATP1A2/ADRA2A/MDK/THBS1/APOE/NR4A2/THBS4/RELN	8	high
GO:0022408	negative regulation of cell-cell adhesion	17/565	124/10364	3.8788201852087763e-4	0.002800686038491134	0.0018441768299117564	FCGR2B/CXCL12/MDK/LRRC32/C1QTNF1/LILRB2/IL1RN/SERPINE2/BCL6/HLA-G/HLA-DRB1/VEGFA/GPNMB/FGL2/CCL21/KLF4/VSIG4	17	high
GO:0002521	leukocyte differentiation	36/565	365/10364	3.9116622680301504e-4	0.0028194269938935624	0.0018565172476696099	C1QC/JUN/VCAM1/FCER1G/FCGR2B/MDK/ZBTB16/FOS/FBN1/JUNB/TYROBP/BCL3/LILRB2/CYP26B1/CD8A/LIF/CCR1/LTF/NFKBIZ/BCL6/IL7R/EGR1/CSF1R/HLA-G/HLA-DRB1/VEGFA/ITGB8/FGL2/TMEM176B/TMEM176A/EGR3/SFRP1/CA2/GPC3/RORC/CD3E	36	high
GO:0030324	lung development	16/565	113/10364	3.954264868669806e-4	0.0028451248457529326	0.0018734385956273008	CHI3L1/FGF7/CRISPLD2/SOX9/KLF2/IGFBP5/LIF/MME/HOPX/PDGFRB/ADAMTS2/VEGFA/CCN2/PTN/TNC/GPC3	16	high
GO:0060840	artery development	11/565	61/10364	3.974896039291487e-4	0.0028549516464665523	0.0018799092810019389	PRRX1/MDK/APLNR/NGFR/LDLR/APOE/ADAMTS9/MYLK/HPGD/PDGFRB/VEGFA	11	high
GO:0030856	regulation of epithelial cell differentiation	13/565	81/10364	4.014606109770292e-4	0.002878423364868577	0.0018953647796334625	SOX9/ZFP36/ATOH8/FRZB/ID1/CLDN5/LIF/MAFF/VEGFA/SERPINE1/AQP3/S1PR3/CD24	13	high
GO:1901655	cellular response to ketone	12/565	71/10364	4.089855014100098e-4	0.002927249375476539	0.0019275154013821039	AKR1C2/AKR1C3/DDIT4/POSTN/ICAM1/KLF2/SPP1/AQP1/ADCY1/SFRP1/KLF4/TNC	12	high
GO:0031639	plasminogen activation	5/565	13/10364	4.2216701684641894e-4	0.0029925430755627872	0.001970509556093975	THBS1/SERPINE2/CLEC3B/SERPINE1/PLAT	5	high
GO:0033630	positive regulation of cell adhesion mediated by integrin	5/565	13/10364	4.2216701684641894e-4	0.0029925430755627872	0.001970509556093975	CCL5/LIF/SFRP2/CCL21/CD3E	5	high
GO:0034367	protein-containing complex remodeling	5/565	13/10364	4.2216701684641894e-4	0.0029925430755627872	0.001970509556093975	PLA2G2A/AGT/APOE/APOC1/LPL	5	high
GO:0050433	regulation of catecholamine secretion	5/565	13/10364	4.2216701684641894e-4	0.0029925430755627872	0.001970509556093975	AGT/CXCL12/SNCG/ADRA2A/SYT7	5	high
GO:0060761	negative regulation of response to cytokine stimulus	10/565	52/10364	4.2429627028733993e-4	0.0029925430755627872	0.001970509556093975	ISG15/CCDC3/OAS1/OAS3/CCL5/IL1RN/SLIT2/SLIT3/KLF4/PADI2	10	high
GO:0070664	negative regulation of leukocyte proliferation	10/565	52/10364	4.2429627028733993e-4	0.0029925430755627872	0.001970509556093975	MNDA/FCGR2B/LRRC32/TYROBP/LILRB2/HLA-G/HLA-DRB1/GPNMB/IL33/VSIG4	10	high
GO:0006805	xenobiotic metabolic process	9/565	43/10364	4.2468674325891044e-4	0.0029925430755627872	0.001970509556093975	GSTM1/GSTM3/FMO2/NQO1/CYP4F12/CYP1B1/CYP26B1/AOX1/RORC	9	high
GO:0032722	positive regulation of chemokine production	9/565	43/10364	4.2468674325891044e-4	0.0029925430755627872	0.001970509556093975	CLEC7A/OAS1/OAS3/POSTN/HMOX1/EGR1/CSF1R/LPL/IL33	9	high
GO:0032732	positive regulation of interleukin-1 production	9/565	43/10364	4.2468674325891044e-4	0.0029925430755627872	0.001970509556093975	GBP5/MNDA/CLEC7A/TYROBP/EGR1/HSPB1/CD36/LPL/NLRP2	9	high
GO:0007411	axon guidance	17/565	125/10364	4.26799606664885e-4	0.0029971142190155045	0.0019735195317663093	CXCL12/EGR2/FLRT2/NTN1/NGFR/SEMA6B/NOTCH3/CHL1/SEMA3G/SLIT2/SLIT3/TUBB2B/VEGFA/LAMA2/SEMA3C/RELN/PLXNA4	17	high
GO:0097485	neuron projection guidance	17/565	125/10364	4.26799606664885e-4	0.0029971142190155045	0.0019735195317663093	CXCL12/EGR2/FLRT2/NTN1/NGFR/SEMA6B/NOTCH3/CHL1/SEMA3G/SLIT2/SLIT3/TUBB2B/VEGFA/LAMA2/SEMA3C/RELN/PLXNA4	17	high
GO:0042542	response to hydrogen peroxide	16/565	114/10364	4.373614569680514e-4	0.0030660236384027436	0.0020188945409069566	JUN/HBB/CRYAB/HBA2/HBA1/NQO1/COL1A1/KLF2/CYP1B1/HMOX1/PDGFRB/DUSP1/AQP1/NR4A3/KLF4/LCN2	16	high
GO:1901214	regulation of neuron death	25/565	222/10364	4.439887305146606e-4	0.0031071621585077275	0.002045983155821945	C1QA/JUN/NES/FCGR2B/DDIT4/SNCG/MDK/FOS/CX3CL1/NQO1/CCL2/CCL5/TYROBP/APOE/C5AR1/NR4A2/HMOX1/EGR1/GPNMB/CLU/ANGPT1/CNTFR/NTRK2/NR4A3/LCN2	25	high
GO:0034754	cellular hormone metabolic process	11/565	62/10364	4.599279720303056e-4	0.003207742959952421	0.0021122129227465485	AKR1C2/AKR1C3/ADM/DGAT2/ALDH1A3/CACNA1H/CYP1B1/CYP26B1/SPP1/ADH1B/EGR1	11	high
GO:0043154	negative regulation of cysteine-type endopeptidase activity involved in apoptotic process	11/565	62/10364	4.599279720303056e-4	0.003207742959952421	0.0021122129227465485	IFI6/PTGS2/BIRC3/CRYAB/NR4A1/THBS1/TNFSF14/SFRP2/VEGFA/AQP1/KLF4	11	high
GO:0001893	maternal placenta development	7/565	27/10364	4.702717190561033e-4	0.0032364345503467827	0.0021311055674383852	PTGS2/TPPP3/JUNB/LIF/SPP1/STC2/PTN	7	high
GO:0002691	regulation of cellular extravasation	7/565	27/10364	4.702717190561033e-4	0.0032364345503467827	0.0021311055674383852	SELP/CXCL12/MDK/THY1/ICAM1/PLVAP/CCL21	7	high
GO:0015844	monoamine transport	7/565	27/10364	4.702717190561033e-4	0.0032364345503467827	0.0021311055674383852	AGT/CXCL12/SNCG/ADRA2A/SYT7/P2RX1/ITGB3	7	high
GO:0019369	arachidonic acid metabolic process	7/565	27/10364	4.702717190561033e-4	0.0032364345503467827	0.0021311055674383852	PTGS2/AKR1C3/ALOX5/CYP4F12/CYP1B1/PTGIS/PTGDS	7	high
GO:0051952	regulation of amine transport	7/565	27/10364	4.702717190561033e-4	0.0032364345503467827	0.0021311055674383852	ATP1A2/RGS2/AGT/CXCL12/SNCG/ADRA2A/SYT7	7	high
GO:0071825	protein-lipid complex subunit organization	7/565	27/10364	4.702717190561033e-4	0.0032364345503467827	0.0021311055674383852	PLA2G2A/MFSD2A/AGT/APOE/APOC1/LPL/ABCA1	7	high
GO:1904037	positive regulation of epithelial cell apoptotic process	7/565	27/10364	4.702717190561033e-4	0.0032364345503467827	0.0021311055674383852	AKR1C3/H19/CD248/THBS1/CCL2/HLA-G/GPER1	7	high
GO:0033628	regulation of cell adhesion mediated by integrin	8/565	35/10364	4.715174911688316e-4	0.0032364345503467827	0.0021311055674383852	MUC1/CCL5/CYP1B1/LIF/SFRP2/SERPINE1/CCL21/CD3E	8	high
GO:0051926	negative regulation of calcium ion transport	8/565	35/10364	4.715174911688316e-4	0.0032364345503467827	0.0021311055674383852	ATP1A2/PTGS2/ADRA2A/RRAD/ICAM1/LILRB2/PLN/GEM	8	high
GO:0010975	regulation of neuron projection development	31/565	301/10364	4.719470997940961e-4	0.0032364345503467827	0.0021311055674383852	MFSD2A/NEGR1/S100A9/PRRX1/RGS2/AGT/CXCL12/MDK/THY1/CNTN1/CX3CL1/NTN1/SEMA6B/APOE/FN1/ID1/SEMA3G/CD38/SLIT2/SPP1/SFRP2/MAP1B/SPOCK1/VEGFA/SEMA3C/RELN/PLXNA4/PTN/SFRP1/NTRK2/KLF4	31	high
GO:0070167	regulation of biomineral tissue development	10/565	53/10364	4.979277336743955e-4	0.003403198900939859	0.002240915430876245	ISG15/CCN1/ALOX5/SRGN/MGP/TMEM119/SOX9/CCR1/LTF/PTN	10	high
GO:0110149	regulation of biomineralization	10/565	53/10364	4.979277336743955e-4	0.003403198900939859	0.002240915430876245	ISG15/CCN1/ALOX5/SRGN/MGP/TMEM119/SOX9/CCR1/LTF/PTN	10	high
GO:0006869	lipid transport	25/565	224/10364	5.080891234308289e-4	0.0034640972054939155	0.0022810153352196844	PLA2G2A/FABP3/MFSD2A/AGT/SYT7/THBS1/CES1/ITGB3/ABCC3/ACE/ABCA8/ABCA9/ABCA6/C1QTNF1/LDLR/APOE/APOC1/APOD/SPP1/EDN1/CD36/MSR1/CLU/ABCA1/KCNN4	25	high
GO:0019935	cyclic-nucleotide-mediated signaling	9/565	44/10364	5.085301466785157e-4	0.0034640972054939155	0.0022810153352196844	RGS2/ADM/APLNR/THBS1/SOX9/APOE/AQP1/ADCY1/CD36	9	high
GO:1903038	negative regulation of leukocyte cell-cell adhesion	13/565	83/10364	5.119658713317614e-4	0.0034741193377985477	0.0022876146412213207	FCGR2B/CXCL12/MDK/LRRC32/LILRB2/BCL6/HLA-G/HLA-DRB1/GPNMB/FGL2/CCL21/KLF4/VSIG4	13	high
GO:0034694	response to prostaglandin	6/565	20/10364	5.133957497235274e-4	0.0034741193377985477	0.0022876146412213207	AKR1C2/AKR1C3/EDN1/SFRP1/CCL21/TNC	6	high
GO:0090279	regulation of calcium ion import	6/565	20/10364	5.133957497235274e-4	0.0034741193377985477	0.0022876146412213207	CXCL12/P2RX1/CCL2/PDGFRB/PLN/RAMP3	6	high
GO:0150076	neuroinflammatory response	6/565	20/10364	5.133957497235274e-4	0.0034741193377985477	0.0022876146412213207	PTGS2/IGF1/CX3CL1/LDLR/ADCY1/IL33	6	high
GO:0007600	sensory perception	22/565	187/10364	5.303807821976975e-4	0.003583133535177184	0.002359397573750744	RGS16/HMCN1/PTGS2/CXCL12/LUM/CCL2/COL1A1/ICAM1/C5AR1/MYO7B/SERPINE2/TIMP3/MME/UCHL1/SLC1A3/TGFBI/EDN1/CD36/AZGP1/CCN3/LAMC3/ESPN	22	high
GO:0009266	response to temperature stimulus	16/565	116/10364	5.328062153354806e-4	0.003593589201949683	0.0023662823506011717	MTCO2P12/HSPA6/PTGS2/CXCL12/ADM/IGF1/FOS/THBS1/NGFR/HMOX1/CD14/HSPA1A/HSPA1B/CDKN1A/LPL/TCIM	16	high
GO:0045598	regulation of fat cell differentiation	14/565	94/10364	5.352391740379302e-4	0.003604061148867247	0.0023731778474915845	PTGS2/CCDC3/ALOX5/ADIRF/ZBTB16/LMO3/CMKLR1/ZFP36/FRZB/SFRP2/GPER1/LPL/SFRP1/RORC	14	high
GO:0034764	positive regulation of transmembrane transport	17/565	128/10364	5.644294307679822e-4	0.003788154245187081	0.002494398226396553	AGT/APLNR/THY1/IGF1/CX3CL1/P2RX1/CCL2/C3/KLF15/GPER1/RAMP3/RELN/CA2/NR4A3/GPC3/KCNN4/LCN2	17	high
GO:1901888	regulation of cell junction assembly	17/565	128/10364	5.644294307679822e-4	0.003788154245187081	0.002494398226396553	AGT/APLNR/THY1/FLRT2/THBS1/NTN1/ACE/CLDN5/FAM107A/CLSTN2/APOD/MDGA1/VEGFA/THBS2/SFRP1/NTRK2/LRRN3	17	high
GO:0090287	regulation of cellular response to growth factor stimulus	22/565	188/10364	5.708049838212092e-4	0.0038246736559149437	0.0025184452813612145	CCN1/AGT/CDKN1C/CREB3L1/DCN/THBS1/FBN1/ITGB3/NGFR/LRG1/EMILIN1/LTBP1/HTRA3/SLIT2/SFRP2/HSPA1A/SMOC2/PEG10/SFRP1/SULF1/CHRDL1/GPC3	22	high
GO:0097237	cellular response to toxic substance	13/565	84/10364	5.762353703806259e-4	0.0038521907507279686	0.0025365645521338875	GSTM1/GSTM3/S100A9/PTGS2/H19/HBB/HBA2/HBA1/NQO1/APOE/ABCG2/GPX3/CD36	13	high
GO:0019884	antigen processing and presentation of exogenous antigen	8/565	36/10364	5.777345190393192e-4	0.0038521907507279686	0.0025365645521338875	FCER1G/FCGR2B/IFI30/HLA-DRB5/HLA-DRB1/HLA-DQA1/HLA-DQB1/HLA-DQA1	8	high
GO:0048146	positive regulation of fibroblast proliferation	8/565	36/10364	5.777345190393192e-4	0.0038521907507279686	0.0025365645521338875	AGT/IGF1/NGFR/FOSL2/FN1/PDGFRB/CDKN1A/AQP1	8	high
GO:0007189	adenylate cyclase-activating G protein-coupled receptor signaling pathway	10/565	54/10364	5.818462177086982e-4	0.003873298236259204	0.002550463266670049	ADRA2A/ADM/RAMP1/ARRDC3/PLN/GPER1/RAMP3/ADCY1/S1PR3/ABCA1	10	high
GO:0030323	respiratory tube development	16/565	117/10364	5.868755683826777e-4	0.0039004360015563026	0.0025683327591046437	CHI3L1/FGF7/CRISPLD2/SOX9/KLF2/IGFBP5/LIF/MME/HOPX/PDGFRB/ADAMTS2/VEGFA/CCN2/PTN/TNC/GPC3	16	high
GO:0071216	cellular response to biotic stimulus	19/565	152/10364	5.922812769412403e-4	0.003922922642356472	0.002583139610489015	FCGR2B/MRC1/CLEC7A/CX3CL1/CD68/CCL2/CCL5/ICAM1/ZFP36/LILRB2/LTF/SPON2/CXCL8/CXCL2/CD14/CD36/SERPINE1/ABCA1/LCN2	19	high
GO:0006633	fatty acid biosynthetic process	14/565	95/10364	5.970904260291635e-4	0.003922922642356472	0.002583139610489015	GSTM1/PTGS2/AKR1C3/ALOX5/SCD/FADS2/APOC1/THNSL2/PTGIS/EDN1/MLXIPL/PDK4/LPL/PTGDS	14	high
GO:0015837	amine transport	7/565	28/10364	5.979247017172542e-4	0.003922922642356472	0.002583139610489015	ATP1A2/RGS2/AGT/CXCL12/SNCG/ADRA2A/SYT7	7	high
GO:0019432	triglyceride biosynthetic process	7/565	28/10364	5.979247017172542e-4	0.003922922642356472	0.002583139610489015	MFSD2A/DGAT2/PLIN5/C3/LDLR/SIK1/LPL	7	high
GO:0042311	vasodilation	7/565	28/10364	5.979247017172542e-4	0.003922922642356472	0.002583139610489015	RGS2/AGT/KCNMA1/KLF2/APOE/NPR3/GPER1	7	high
GO:0045124	regulation of bone resorption	7/565	28/10364	5.979247017172542e-4	0.003922922642356472	0.002583139610489015	TMEM119/ITGB3/CD38/SPP1/CSF1R/PDK4/CA2	7	high
GO:0060688	regulation of morphogenesis of a branching structure	7/565	28/10364	5.979247017172542e-4	0.003922922642356472	0.002583139610489015	AGT/MDK/FGF7/SOX9/VEGFA/SFRP1/SULF1	7	high
GO:1903670	regulation of sprouting angiogenesis	7/565	28/10364	5.979247017172542e-4	0.003922922642356472	0.002583139610489015	ALOX5/CREB3L1/THBS1/KLF2/ADAMTS9/VEGFA/KLF4	7	high
GO:0032368	regulation of lipid transport	12/565	74/10364	6.039805169065408e-4	0.003949993987564502	0.002600965367071887	FABP3/AGT/THBS1/CES1/ITGB3/ABCA8/C1QTNF1/APOE/APOC1/SPP1/EDN1/ABCA1	12	high
GO:0071346	cellular response to interferon-gamma	12/565	74/10364	6.039805169065408e-4	0.003949993987564502	0.002600965367071887	GBP3/GBP1/GBP4/GBP5/MRC1/CX3CL1/CCL2/CCL5/CCL14/ICAM1/EDN1/CCL21	12	high
GO:0071357	cellular response to type I interferon	9/565	45/10364	6.054844630101179e-4	0.003953514181121886	0.0026032833203540866	ISG15/IFIT1/IFITM2/IFITM1/IFITM3/OAS1/OAS3/OAS2/IFI27	9	high
GO:0051051	negative regulation of transport	28/565	266/10364	6.209620713785715e-4	0.004048118981248203	0.0026655780502858224	ATP1A2/FCGR2B/PTGS2/RGS2/ADRA2A/CRYAB/THBS1/RRAD/ITGB3/ICAM1/APOE/APOC1/LILRB2/DYSF/INHBB/SERPINE2/LIF/HMOX1/APOD/MAP1B/EDN1/PLN/CD36/SFRP1/GEM/ANGPT1/CCN3/DERL3	28	high
GO:0002501	peptide antigen assembly with MHC protein complex	5/565	14/10364	6.27430769930456e-4	0.004051579766711809	0.002667856884927607	HLA-DRB5/HLA-DRB1/HLA-DQA1/HLA-DQB1/HLA-DQA1	5	high
GO:0003338	metanephros morphogenesis	5/565	14/10364	6.27430769930456e-4	0.004051579766711809	0.002667856884927607	SOX9/LIF/FRAS1/BASP1/PDGFRB	5	high
GO:0030194	positive regulation of blood coagulation	5/565	14/10364	6.27430769930456e-4	0.004051579766711809	0.002667856884927607	F3/THBS1/THBD/CD36/SERPINE1	5	high
GO:0060512	prostate gland morphogenesis	5/565	14/10364	6.27430769930456e-4	0.004051579766711809	0.002667856884927607	CRIP1/SOX9/SFRP1/SULF1/TNC	5	high
GO:0061042	vascular wound healing	5/565	14/10364	6.27430769930456e-4	0.004051579766711809	0.002667856884927607	ALOX5/MCAM/VEGFA/SMOC2/SERPINE1	5	high
GO:1900048	positive regulation of hemostasis	5/565	14/10364	6.27430769930456e-4	0.004051579766711809	0.002667856884927607	F3/THBS1/THBD/CD36/SERPINE1	5	high
GO:0001906	cell killing	13/565	85/10364	6.471902310685516e-4	0.004172593395267166	0.0027475411218674858	FCGR2B/PRF1/CLEC7A/LYZ/C3/ICAM1/TYROBP/LTF/IL7R/HLA-G/HLA-DRB1/AZGP1/SLAMF7	13	high
GO:0030001	metal ion transport	39/565	417/10364	6.533672681835319e-4	0.004205794962175125	0.0027694034654386387	ATP1A2/PTGS2/AGT/CXCL12/KCNMA1/ADRA2A/APLNR/THY1/CNTN1/CACNA1H/CX3CL1/RRAD/P2RX1/CCL2/CCL5/ICAM1/LILRB2/SCN7A/SLC11A1/SERPINE2/RAMP1/SIK1/CCR1/LTF/MYLK/SLC1A3/PDGFRB/PLN/CCN2/SGK1/GPER1/AQP1/RAMP3/STEAP4/GEM/CCL21/KCNN4/LCN2/PRSS8	39	high
GO:0045860	positive regulation of protein kinase activity	28/565	267/10364	6.590174049992072e-4	0.00423550589649412	0.002788967320834454	CCN1/CHI3L1/AGT/ADRA2A/IGF2/GPRC5A/IGF1/THBS1/CCL5/ITGB3/ACE/SLC11A1/SPATC1L/LTF/EGR1/HBEGF/CSF1R/PDGFRB/EDN1/CDKN1A/VEGFA/RELN/CLU/TCIM/ANGPT1/CCL21/TENM1/CD24	28	high
GO:0010574	regulation of vascular endothelial growth factor production	6/565	21/10364	6.859666378538262e-4	0.004401798456698376	0.0028984665229230305	PTGS2/C3AR1/C3/C5AR1/CYP1B1/SULF1	6	high
GO:1902106	negative regulation of leukocyte differentiation	11/565	65/10364	6.984520665905189e-4	0.004474902598781822	0.002946603644738191	C1QC/FCGR2B/MDK/FBN1/LTF/BCL6/HLA-G/FGL2/TMEM176B/TMEM176A/SFRP1	11	high
GO:0071384	cellular response to corticosteroid stimulus	8/565	37/10364	7.024790262898182e-4	0.00449367052129768	0.0029589618196187903	AKR1C3/DDIT4/ICAM1/ZFP36/FAM107A/EDN1/GPER1/AQP1	8	high
GO:1902107	positive regulation of leukocyte differentiation	15/565	108/10364	7.318367339094463e-4	0.004666884094431889	0.0030730183235646693	JUN/MDK/ZBTB16/FOS/TYROBP/LILRB2/LIF/CCR1/NFKBIZ/BCL6/IL7R/HLA-G/HLA-DRB1/EGR3/CA2	15	high
GO:1903708	positive regulation of hemopoiesis	15/565	108/10364	7.318367339094463e-4	0.004666884094431889	0.0030730183235646693	JUN/MDK/ZBTB16/FOS/TYROBP/LILRB2/LIF/CCR1/NFKBIZ/BCL6/IL7R/HLA-G/HLA-DRB1/EGR3/CA2	15	high
GO:0001937	negative regulation of endothelial cell proliferation	7/565	29/10364	7.516211563194425e-4	0.004785594111931256	0.0031511856942524224	ALOX5/THBS1/CCL2/NGFR/APOE/ATOH8/SULF1	7	high
GO:0019058	viral life cycle	26/565	243/10364	7.530060287652959e-4	0.0047869668971508095	0.003152089636593532	ISG15/MRC1/IFIT1/IFITM2/IFITM1/IFITM3/OAS1/OAS3/OAS2/IFI27/ANPEP/CCL2/CCL5/ITGB3/ICAM1/LDLR/APOE/SIGLEC1/SLPI/MX1/LTF/CXCL8/HSPA1A/HSPA1B/HLA-DRB1/TOP2A	26	high
GO:0006641	triglyceride metabolic process	10/565	56/10364	7.849174964244209e-4	0.00496669587382006	0.003270436359461387	MFSD2A/DGAT2/PLIN5/C3/LDLR/APOE/APOC1/SIK1/TNXB/LPL	10	high
GO:0060191	regulation of lipase activity	10/565	56/10364	7.849174964244209e-4	0.00496669587382006	0.003270436359461387	CCN1/RGS2/AGT/CCL5/PLIN5/ANGPTL4/APOC1/C5AR1/FGFR3/PDGFRB	10	high
GO:1901890	positive regulation of cell junction assembly	10/565	56/10364	7.849174964244209e-4	0.00496669587382006	0.003270436359461387	AGT/THY1/FLRT2/CLDN5/CLSTN2/VEGFA/THBS2/SFRP1/NTRK2/LRRN3	10	high
GO:0070997	neuron death	27/565	257/10364	7.954854716828485e-4	0.0050249762087308525	0.0033088124008329813	C1QA/JUN/NES/FCGR2B/DDIT4/SNCG/MDK/FOS/CX3CL1/NQO1/CCL2/CCL5/NGFR/TYROBP/APOE/C5AR1/NR4A2/HMOX1/EGR1/GPNMB/NAMPT/CLU/ANGPT1/CNTFR/NTRK2/NR4A3/LCN2	27	high
GO:1903707	negative regulation of hemopoiesis	11/565	66/10364	7.978100966475462e-4	0.0050249762087308525	0.0033088124008329813	C1QC/FCGR2B/MDK/FBN1/LTF/BCL6/HLA-G/FGL2/TMEM176B/TMEM176A/SFRP1	11	high
GO:2000241	regulation of reproductive process	11/565	66/10364	7.978100966475462e-4	0.0050249762087308525	0.0033088124008329813	IGF1/CACNA1H/SOX9/INHBB/LIF/DUSP1/VEGFA/SFRP1/PLAT/SULF1/TIMP1	11	high
GO:0015849	organic acid transport	19/565	156/10364	8.172955992731462e-4	0.005139797516780739	0.0033844191603824517	PLA2G2A/FABP3/MFSD2A/ATP1A2/RGS2/AGT/FOLR2/THBS1/SLC7A5/ABCC3/ACE/SLC16A3/APOE/SLC11A1/ABCG2/SLC1A3/EDN1/CD36/NTRK2	19	high
GO:0042445	hormone metabolic process	14/565	98/10364	8.20238436447471e-4	0.00515039288161955	0.00339139592467222	AKR1C2/AKR1C3/ADM/DGAT2/ALDH1A3/CACNA1H/ACE/CYP1B1/CYP26B1/MME/SPP1/ADH1B/EGR1/STC2	14	high
GO:0000904	cell morphogenesis involved in differentiation	41/565	451/10364	8.429273488935845e-4	0.005276359668206516	0.0034743416836646407	MFSD2A/GBP1/LAMB3/ITGA8/CXCL12/EGR2/MDK/THY1/DCLK1/POSTN/FLRT2/NTN1/ITGB3/NGFR/SEMA6B/NOTCH3/APOE/NR4A2/FN1/ID1/S100B/FBLN1/CHL1/SEMA3G/SLIT2/UCHL1/SPP1/SLC1A3/MAP1B/SLIT3/TUBB2B/VEGFA/LAMA2/ADCY1/SEMA3C/RELN/PLXNA4/PTN/NTRK2/COL15A1/LAMC3	41	high
GO:0006801	superoxide metabolic process	9/565	47/10364	8.448219438738369e-4	0.005276359668206516	0.0034743416836646407	AGT/H19/CLEC7A/NQO1/ACP5/TYROBP/EDN1/CD36/CYBB	9	high
GO:0046686	response to cadmium ion	9/565	47/10364	8.448219438738369e-4	0.005276359668206516	0.0034743416836646407	JUN/AKR1C3/FOS/MT2A/MT1E/MT1M/MT1X/HMOX1/CYBB	9	high
GO:0034113	heterotypic cell-cell adhesion	8/565	38/10364	8.480324039276716e-4	0.005276359668206516	0.0034743416836646407	VCAM1/THY1/ITGA7/ITGAX/ITGB3/LILRB2/IL1RN/KLF4	8	high
GO:0035914	skeletal muscle cell differentiation	8/565	38/10364	8.480324039276716e-4	0.005276359668206516	0.0034743416836646407	ATF3/EGR2/NR4A1/FOS/CYP26B1/S100B/MAFF/EGR1	8	high
GO:1902041	regulation of extrinsic apoptotic signaling pathway via death domain receptors	8/565	38/10364	8.480324039276716e-4	0.005276359668206516	0.0034743416836646407	ATF3/THBS1/ICAM1/TIMP3/HMOX1/SFRP2/SERPINE1/SFRP1	8	high
GO:0032989	cellular component morphogenesis	42/565	466/10364	8.682177763275124e-4	0.005393753530022512	0.003551642401045858	MFSD2A/NES/LMOD1/CXCL12/EGR2/MDK/THY1/DCLK1/POSTN/FLRT2/NTN1/KRT19/NGFR/ITGB4/SEMA6B/NOTCH3/APOE/NR4A2/FN1/ID1/S100B/CHL1/SEMA3G/SLIT2/UCHL1/SPP1/MAP1B/PDGFRB/SLIT3/TUBB2B/EDN1/CPNE5/VEGFA/LAMA2/SGK1/ADCY1/SEMA3C/RELN/PLXNA4/PTN/ENPP2/NTRK2	42	high
GO:1901653	cellular response to peptide	27/565	259/10364	8.952478936763495e-4	0.005492576899751766	0.0036167149462022147	VCAM1/FCGR2B/AGT/IGF2/NR4A1/IGF1/FBN1/NGFR/SOCS3/ICAM1/KLF2/GDF15/INHBB/NR4A2/ID1/KLF15/MAP1B/EDN1/GPER1/CD36/PDK4/NAMPT/LPL/CA2/NR4A3/KLF4/LCN2	27	high
GO:0002396	MHC protein complex assembly	5/565	15/10364	8.992515428550738e-4	0.005492576899751766	0.0036167149462022147	HLA-DRB5/HLA-DRB1/HLA-DQA1/HLA-DQB1/HLA-DQA1	5	high
GO:0010885	regulation of cholesterol storage	5/565	15/10364	8.992515428550738e-4	0.005492576899751766	0.0036167149462022147	CES1/CD36/MSR1/LPL/ABCA1	5	high
GO:0035988	chondrocyte proliferation	5/565	15/10364	8.992515428550738e-4	0.005492576899751766	0.0036167149462022147	SOX9/LTF/FGFR3/CCN2/CCN3	5	high
GO:0048333	mesodermal cell differentiation	5/565	15/10364	8.992515428550738e-4	0.005492576899751766	0.0036167149462022147	ITGA8/ITGB3/ITGB4/SFRP2/KLF4	5	high
GO:0050432	catecholamine secretion	5/565	15/10364	8.992515428550738e-4	0.005492576899751766	0.0036167149462022147	AGT/CXCL12/SNCG/ADRA2A/SYT7	5	high
GO:0050820	positive regulation of coagulation	5/565	15/10364	8.992515428550738e-4	0.005492576899751766	0.0036167149462022147	F3/THBS1/THBD/CD36/SERPINE1	5	high
GO:0071280	cellular response to copper ion	5/565	15/10364	8.992515428550738e-4	0.005492576899751766	0.0036167149462022147	MT2A/MT1E/MT1M/MT1X/AQP1	5	high
GO:0003094	glomerular filtration	6/565	22/10364	9.002244992021092e-4	0.005492576899751766	0.0036167149462022147	MCAM/IGHA2/IGHA1/IGKV3-20/JCHAIN/SULF1	6	high
GO:0006882	cellular zinc ion homeostasis	6/565	22/10364	9.002244992021092e-4	0.005492576899751766	0.0036167149462022147	S100A9/S100A8/MT2A/MT1E/MT1M/MT1X	6	high
GO:0033687	osteoblast proliferation	6/565	22/10364	9.002244992021092e-4	0.005492576899751766	0.0036167149462022147	CCN1/TMEM119/JUNB/LTF/NPR3/SFRP1	6	high
GO:0071295	cellular response to vitamin	6/565	22/10364	9.002244992021092e-4	0.005492576899751766	0.0036167149462022147	FOLR2/POSTN/COL1A1/PTN/SFRP1/TNC	6	high
GO:0071453	cellular response to oxygen levels	16/565	122/10364	9.332128160195704e-4	0.005670640655229531	0.0037339651654649496	PTGS2/ICAM1/PTGIS/S100B/HMOX1/EGR1/STC2/EDN1/VEGFA/AQP1/NAMPT/PTN/SFRP1/AQP3/CYBB/LCN2	16	high
GO:0072330	monocarboxylic acid biosynthetic process	16/565	122/10364	9.332128160195704e-4	0.005670640655229531	0.0037339651654649496	GSTM1/PTGS2/AKR1C3/ALOX5/SCD/FADS2/ALDH1A3/CES1/APOC1/THNSL2/PTGIS/EDN1/MLXIPL/PDK4/LPL/PTGDS	16	high
GO:0036230	granulocyte activation	7/565	30/10364	9.349493019736036e-4	0.005670640655229531	0.0037339651654649496	PLA2G2A/FCER1G/FCGR2B/CCL5/TYROBP/CXCL8/ANXA3	7	high
GO:0046456	icosanoid biosynthetic process	7/565	30/10364	9.349493019736036e-4	0.005670640655229531	0.0037339651654649496	PTGS2/AKR1C3/ALOX5/PTGIS/GGT5/EDN1/PTGDS	7	high
GO:0034330	cell junction organization	39/565	425/10364	9.404848238100455e-4	0.005695776432956104	0.0037505164026432987	C1QA/C1QC/C1QB/FCGR2B/AGT/SRGN/SNCG/APLNR/THY1/COL4A1/FLRT2/THBS1/CX3CL1/NTN1/ACE/ITGB4/C3/APOE/C5AR1/LILRB2/FN1/CLDN5/FAM107A/CLSTN2/APOD/SPARCL1/MAP1B/CSF1R/MDGA1/VEGFA/THBS2/RELN/PTN/SFRP1/NTRK2/SVEP1/TNC/LRRN3/LRRC4	39	high
GO:0048858	cell projection morphogenesis	37/565	397/10364	9.526221144982714e-4	0.005760760615592205	0.0037933067483947344	MFSD2A/NES/CXCL12/EGR2/MDK/THY1/DCLK1/POSTN/FLRT2/NTN1/NGFR/SEMA6B/NOTCH3/APOE/NR4A2/FN1/ID1/S100B/CHL1/SEMA3G/SLIT2/UCHL1/SPP1/MAP1B/SLIT3/TUBB2B/CPNE5/VEGFA/LAMA2/SGK1/ADCY1/SEMA3C/RELN/PLXNA4/PTN/ENPP2/NTRK2	37	high
GO:0042180	cellular ketone metabolic process	17/565	134/10364	9.568064077812492e-4	0.005777530137841349	0.003804349030162676	FABP3/MFSD2A/PTGS2/AKR1C2/AKR1C3/ADM/DGAT2/CACNA1H/CES1/SOX9/PLIN5/CYP4F12/APOC1/EGR1/MLXIPL/PDK4/NR4A3	17	high
GO:1903900	regulation of viral life cycle	15/565	111/10364	9.773383935256774e-4	0.005892817942701213	0.003880262965381381	ISG15/IFIT1/IFITM2/IFITM1/IFITM3/OAS1/OAS3/OAS2/CCL5/SLPI/MX1/LTF/CXCL8/HLA-DRB1/TOP2A	15	high
GO:0001960	negative regulation of cytokine-mediated signaling pathway	9/565	48/10364	9.905070862919682e-4	0.005954678430659791	0.003920996441755515	ISG15/CCDC3/OAS1/OAS3/CCL5/IL1RN/SLIT2/SLIT3/PADI2	9	high
GO:0035924	cellular response to vascular endothelial growth factor stimulus	9/565	48/10364	9.905070862919682e-4	0.005954678430659791	0.003920996441755515	VCAM1/NR4A1/DCN/PDGFRB/VEGFA/SMOC2/HSPB1/EGR3/GAS1	9	high
GO:0071456	cellular response to hypoxia	14/565	100/10364	0.0010051428012799422	0.0060338044405279815	0.003973098802404588	PTGS2/ICAM1/PTGIS/S100B/HMOX1/EGR1/STC2/EDN1/VEGFA/AQP1/PTN/SFRP1/AQP3/CYBB	14	high
GO:0051146	striated muscle cell differentiation	19/565	159/10364	0.0010310183563725305	0.006180071963380879	0.0040694120531248375	RGS2/LMOD1/AGT/IGF2/IGF1/TMEM119/CACNA1H/KRT19/GDF15/CYP26B1/IGFBP5/ADAMTS5/SIK1/HOPX/PDGFRB/EDN1/PI16/VEGFA/CCN3	19	high
GO:0050769	positive regulation of neurogenesis	18/565	147/10364	0.0010432245407319574	0.006244095423620809	0.004111569788880491	CXCL12/EGR2/MDK/CX3CL1/NTN1/FN1/SERPINE2/TGM2/LIF/MME/SLIT2/MAP1B/VEGFA/GPER1/RELN/PLXNA4/PTN/NTRK2	18	high
GO:0097191	extrinsic apoptotic signaling pathway	20/565	172/10364	0.0010835156812387147	0.0064757856919581	0.004264131632197232	IFI6/G0S2/ATF3/AGT/IGF1/IFI27/THBS1/TNFRSF12A/CX3CL1/ICAM1/TIMP3/HMOX1/TNFSF10/FGFR3/SFRP2/HSPA1A/HSPA1B/GPER1/SERPINE1/SFRP1	20	high
GO:0050808	synapse organization	25/565	236/10364	0.0010909461181501422	0.006510690098697787	0.004287115250241697	C1QA/C1QC/C1QB/FCGR2B/SRGN/SNCG/COL4A1/FLRT2/CX3CL1/NTN1/C3/APOE/C5AR1/LILRB2/CLSTN2/SPARCL1/MAP1B/MDGA1/THBS2/RELN/PTN/NTRK2/TNC/LRRN3/LRRC4	25	high
GO:0010595	positive regulation of endothelial cell migration	13/565	90/10364	0.0011222505974948728	0.006687764113746738	0.0044037137519104715	PTGS2/AGT/THBS1/ITGB3/ATOH8/HMOX1/ANXA3/EDN1/VEGFA/SMOC2/HSPB1/ANGPT1/LCN2	13	high
GO:0006636	unsaturated fatty acid biosynthetic process	7/565	31/10364	0.0011517356325226507	0.006838110978590436	0.004502713140197493	PTGS2/AKR1C3/SCD/FADS2/PTGIS/EDN1/PTGDS	7	high
GO:0045778	positive regulation of ossification	7/565	31/10364	0.0011517356325226507	0.006838110978590436	0.004502713140197493	ISG15/CCN1/ALOX5/ZBTB16/TMEM119/LTF/PTN	7	high
GO:0032945	negative regulation of mononuclear cell proliferation	9/565	49/10364	0.0011559068912552432	0.006838110978590436	0.004502713140197493	MNDA/FCGR2B/LRRC32/TYROBP/LILRB2/HLA-G/HLA-DRB1/GPNMB/VSIG4	9	high
GO:0050672	negative regulation of lymphocyte proliferation	9/565	49/10364	0.0011559068912552432	0.006838110978590436	0.004502713140197493	MNDA/FCGR2B/LRRC32/TYROBP/LILRB2/HLA-G/HLA-DRB1/GPNMB/VSIG4	9	high
GO:0010573	vascular endothelial growth factor production	6/565	23/10364	0.0011625122718854283	0.006838110978590436	0.004502713140197493	PTGS2/C3AR1/C3/C5AR1/CYP1B1/SULF1	6	high
GO:0035456	response to interferon-beta	6/565	23/10364	0.0011625122718854283	0.006838110978590436	0.004502713140197493	MNDA/IFITM2/IFITM1/IFITM3/OAS1/XAF1	6	high
GO:0048247	lymphocyte chemotaxis	6/565	23/10364	0.0011625122718854283	0.006838110978590436	0.004502713140197493	CX3CL1/CCL2/CCL5/CCL14/CCL21/PADI2	6	high
GO:0055069	zinc ion homeostasis	6/565	23/10364	0.0011625122718854283	0.006838110978590436	0.004502713140197493	S100A9/S100A8/MT2A/MT1E/MT1M/MT1X	6	high
GO:0097205	renal filtration	6/565	23/10364	0.0011625122718854283	0.006838110978590436	0.004502713140197493	MCAM/IGHA2/IGHA1/IGKV3-20/JCHAIN/SULF1	6	high
GO:0019217	regulation of fatty acid metabolic process	10/565	59/10364	0.0011958669531343539	0.0070141537337135304	0.00461863258479427	FABP3/MFSD2A/PTGS2/DGAT2/SOX9/PLIN5/APOC1/MLXIPL/PDK4/NR4A3	10	high
GO:0019218	regulation of steroid metabolic process	10/565	59/10364	0.0011958669531343539	0.0070141537337135304	0.00461863258479427	AGT/AKR1C3/ADM/DGAT2/CES1/LDLR/APOE/APOC1/EGR1/RORC	10	high
GO:0033674	positive regulation of kinase activity	31/565	319/10364	0.0012434277760738537	0.007217098416914403	0.004752266229326045	CCN1/CHI3L1/AGT/ADRA2A/IGF2/GPRC5A/IGF1/THBS1/CCL5/ITGB3/ACE/SLC11A1/SPATC1L/LTF/FGFR3/EGR1/HBEGF/CSF1R/PDGFRB/EDN1/HLA-DRB1/CDKN1A/VEGFA/RELN/CLU/TCIM/ANGPT1/CCL21/NTRK2/TENM1/CD24	31	high
GO:0044342	type B pancreatic cell proliferation	5/565	16/10364	0.0012498590077167347	0.007217098416914403	0.004752266229326045	NR4A1/IGFBP5/SFRP1/CCN3/NR4A3	5	high
GO:0045589	regulation of regulatory T cell differentiation	5/565	16/10364	0.0012498590077167347	0.007217098416914403	0.004752266229326045	MDK/LILRB2/BCL6/HLA-G/HLA-DRB1	5	high
GO:0045823	positive regulation of heart contraction	5/565	16/10364	0.0012498590077167347	0.007217098416914403	0.004752266229326045	ATP1A2/RGS2/ADM/EDN1/CCN2	5	high
GO:0045940	positive regulation of steroid metabolic process	5/565	16/10364	0.0012498590077167347	0.007217098416914403	0.004752266229326045	AGT/ADM/CES1/APOE/APOC1	5	high
GO:0050832	defense response to fungus	5/565	16/10364	0.0012498590077167347	0.007217098416914403	0.004752266229326045	S100A9/S100A8/CLEC7A/LTF/SPON2	5	high
GO:0051767	nitric-oxide synthase biosynthetic process	5/565	16/10364	0.0012498590077167347	0.007217098416914403	0.004752266229326045	CCL2/EDN1/AKAP12/NAMPT/IL33	5	high
GO:0051769	regulation of nitric-oxide synthase biosynthetic process	5/565	16/10364	0.0012498590077167347	0.007217098416914403	0.004752266229326045	CCL2/EDN1/AKAP12/NAMPT/IL33	5	high
GO:0061844	antimicrobial humoral immune response mediated by antimicrobial peptide	5/565	16/10364	0.0012498590077167347	0.007217098416914403	0.004752266229326045	S100A9/LTF/CXCL8/CXCL2/CXCL14	5	high
GO:0072567	chemokine (C-X-C motif) ligand 2 production	5/565	16/10364	0.0012498590077167347	0.007217098416914403	0.004752266229326045	OAS1/OAS3/POSTN/LPL/KLF4	5	high
GO:2000341	regulation of chemokine (C-X-C motif) ligand 2 production	5/565	16/10364	0.0012498590077167347	0.007217098416914403	0.004752266229326045	OAS1/OAS3/POSTN/LPL/KLF4	5	high
GO:0008544	epidermis development	18/565	150/10364	0.0013190677757651218	0.007599646665289176	0.0050041640166111085	LAMB3/AKR1C3/EMP1/FGF7/PPL/NGFR/SOX9/ZFP36/FOSL2/CYP26B1/IGFBP5/SOX18/MAFF/HLA-DRB1/CCN2/AQP3/KLF4/SVEP1	18	high
GO:0002286	T cell activation involved in immune response	11/565	70/10364	0.0013198213920421603	0.007599646665289176	0.0050041640166111085	FCER1G/FCGR2B/MDK/ICAM1/BCL3/SLC11A1/NFKBIZ/BCL6/HLA-DRB1/FGL2/RORC	11	high
GO:0050792	regulation of viral process	16/565	126/10364	0.0013230646295363932	0.0076076216198342605	0.005009415310825995	ISG15/IFIT1/IFITM2/IFITM1/IFITM3/OAS1/OAS3/OAS2/CCL5/ZFP36/SLPI/MX1/LTF/CXCL8/HLA-DRB1/TOP2A	16	high
GO:0032870	cellular response to hormone stimulus	37/565	405/10364	0.0013672631892687555	0.007850737022252854	0.005169500299279963	ATP1A2/AGT/AKR1C2/AKR1C3/DDIT4/ADRA2A/IGF2/LMO3/NR4A1/FOS/FBN1/CACNA1H/SOCS3/ICAM1/GDF15/ZFP36/FOSB/INHBB/NR4A2/IGFBP2/RAMP1/FAM107A/SLIT2/MAP1B/SLIT3/DUSP1/EDN1/GPER1/AQP1/RAMP3/PDK4/LPL/SFRP1/CA2/NR4A3/TNC/PADI2	37	high
GO:0014706	striated muscle tissue development	23/565	214/10364	0.0014029535827366562	0.007973069455616898	0.0052500529339045265	RGS2/ATF3/AGT/EGR2/IGF2/NR4A1/DCN/IGF1/FOS/CYP26B1/SIK1/S100B/MAFF/ADAMTS9/HOPX/EGR1/PDGFRB/EDN1/PI16/VEGFA/PLN/ELN/SEMA3C	23	high
GO:0060759	regulation of response to cytokine stimulus	15/565	115/10364	0.0014099907879498372	0.007973069455616898	0.0052500529339045265	ISG15/CCDC3/OAS1/OAS3/CCL5/IL1RN/SLIT2/SLIT3/EDN1/HSPA1A/HSPA1B/ANGPT1/KLF4/CD24/PADI2	15	high
GO:0051607	defense response to virus	21/565	189/10364	0.0014719831349899177	0.008300687265356368	0.005465780496896012	ISG15/IFI6/IFI44L/GBP3/GBP1/PRF1/DDIT4/IFIT3/IFIT1/IFITM2/IFITM1/IFITM3/BIRC3/OAS1/OAS3/OAS2/IFI27/ITGAX/MX1/SPON2/FGL2	21	high
GO:0140546	defense response to symbiont	21/565	189/10364	0.0014719831349899177	0.008300687265356368	0.005465780496896012	ISG15/IFI6/IFI44L/GBP3/GBP1/PRF1/DDIT4/IFIT3/IFIT1/IFITM2/IFITM1/IFITM3/BIRC3/OAS1/OAS3/OAS2/IFI27/ITGAX/MX1/SPON2/FGL2	21	high
GO:0007588	excretion	6/565	24/10364	0.001479540910986142	0.008308971864989391	0.005471235684117407	AGT/KCNMA1/MDK/HMOX1/ABCG2/EDN1	6	high
GO:0046688	response to copper ion	6/565	24/10364	0.001479540910986142	0.008308971864989391	0.005471235684117407	MT2A/MT1E/MT1M/MT1X/ICAM1/AQP1	6	high
GO:2000242	negative regulation of reproductive process	6/565	24/10364	0.001479540910986142	0.008308971864989391	0.005471235684117407	IGF1/LIF/DUSP1/PLAT/SULF1/TIMP1	6	high
GO:0048675	axon extension	13/565	93/10364	0.0015268403341124742	0.008562855243638999	0.005638411096845057	CXCL12/DCLK1/NTN1/SEMA6B/APOE/FN1/SEMA3G/SLIT2/MAP1B/SLIT3/VEGFA/SEMA3C/PLXNA4	13	high
GO:0001959	regulation of cytokine-mediated signaling pathway	14/565	105/10364	0.0016258638802285116	0.009105727394877602	0.005995877885038835	ISG15/CCDC3/OAS1/OAS3/CCL5/IL1RN/SLIT2/SLIT3/EDN1/HSPA1A/HSPA1B/ANGPT1/CD24/PADI2	14	high
GO:0030307	positive regulation of cell growth	15/565	117/10364	0.0016804701591964343	0.009361082134958896	0.006164022149906085	MFSD2A/S100A9/S100A8/CXCL12/IGF1/NTN1/FN1/CD38/SFRP2/MAP1B/HBEGF/EDN1/CPNE5/VEGFA/SFRP1	15	high
GO:0045859	regulation of protein kinase activity	40/565	453/10364	0.0016831360757001903	0.009361082134958896	0.006164022149906085	CCN1/RGS2/CHI3L1/AGT/ADRA2A/IGF2/CDKN1C/THY1/GPRC5A/IGF1/THBS1/CCL5/ITGB3/ACE/GADD45B/APOE/C5AR1/SLC11A1/SPATC1L/LTF/UCHL1/SFRP2/EGR1/HBEGF/CSF1R/PDGFRB/DUSP1/EDN1/TNXB/CDKN1A/VEGFA/HSPB1/RELN/CLU/TCIM/SFRP1/ANGPT1/CCL21/TENM1/CD24	40	high
GO:0060538	skeletal muscle organ development	13/565	94/10364	0.001685986199309619	0.009361082134958896	0.006164022149906085	ATF3/EGR2/IGF2/NR4A1/DCN/FOS/CYP26B1/S100B/MAFF/BASP1/EGR1/ELN/CNTFR	13	high
GO:0010883	regulation of lipid storage	8/565	42/10364	0.0016892340203780716	0.009361082134958896	0.006164022149906085	CES1/ITGB3/PLIN5/C3/CD36/MSR1/LPL/ABCA1	8	high
GO:0002043	blood vessel endothelial cell proliferation involved in sprouting angiogenesis	5/565	17/10364	0.0016920373179945246	0.009361082134958896	0.006164022149906085	APLNR/THBS1/NGFR/HMOX1/VEGFA	5	high
GO:0010878	cholesterol storage	5/565	17/10364	0.0016920373179945246	0.009361082134958896	0.006164022149906085	CES1/CD36/MSR1/LPL/ABCA1	5	high
GO:0045066	regulatory T cell differentiation	5/565	17/10364	0.0016920373179945246	0.009361082134958896	0.006164022149906085	MDK/LILRB2/BCL6/HLA-G/HLA-DRB1	5	high
GO:0150146	cell junction disassembly	5/565	17/10364	0.0016920373179945246	0.009361082134958896	0.006164022149906085	C1QA/C1QC/C1QB/CX3CL1/C3	5	high
GO:1903524	positive regulation of blood circulation	5/565	17/10364	0.0016920373179945246	0.009361082134958896	0.006164022149906085	ATP1A2/RGS2/ADM/EDN1/CCN2	5	high
GO:0071300	cellular response to retinoic acid	7/565	33/10364	0.0017021138003001691	0.00940412132041686	0.006192362302107726	COL1A1/SOX9/CYP26B1/AQP1/ABCA1/KLF4/TNC	7	high
GO:0048667	cell morphogenesis involved in neuron differentiation	32/565	340/10364	0.0017632068885687175	0.00972594842071448	0.0064042768378499435	MFSD2A/CXCL12/EGR2/THY1/DCLK1/FLRT2/NTN1/NGFR/SEMA6B/NOTCH3/APOE/NR4A2/FN1/ID1/S100B/CHL1/SEMA3G/SLIT2/UCHL1/SPP1/SLC1A3/MAP1B/SLIT3/TUBB2B/VEGFA/LAMA2/ADCY1/SEMA3C/RELN/PLXNA4/PTN/NTRK2	32	high
GO:0030316	osteoclast differentiation	10/565	62/10364	0.0017674903822695587	0.00972594842071448	0.0064042768378499435	FOS/FBN1/JUNB/TYROBP/CCR1/LTF/CSF1R/SFRP1/CA2/GPC3	10	high
GO:0061097	regulation of protein tyrosine kinase activity	10/565	62/10364	0.0017674903822695587	0.00972594842071448	0.0064042768378499435	AGT/ADRA2A/THY1/GPRC5A/CCL5/ACE/HBEGF/CSF1R/RELN/CD24	10	high
GO:0051235	maintenance of location	24/565	231/10364	0.0017739299029219332	0.009748280567197846	0.006418981958859868	S100A9/S100A8/ATP1A2/SRGN/APLNR/DGAT2/THY1/FBN1/CES1/CX3CL1/ITGB3/PLIN5/C3/APOE/LTBP1/HK2/PLN/GPER1/CD36/MSR1/LPL/CCL21/ABCA1/LCN2	24	high
GO:0031341	regulation of cell killing	9/565	52/10364	0.0017899215408760502	0.009822974247113337	0.006468165748812706	FCGR2B/PRF1/CLEC7A/ICAM1/TYROBP/IL7R/HLA-G/HLA-DRB1/AZGP1	9	high
GO:0006397	mRNA processing	63/532	419/10364	5.603323576294856e-15	1.6490581285035762e-11	1.5223345421491605e-11	TARDBP/KDM1A/PPP1R8/SRSF4/SNRNP40/KHDRBS1/THRAP3/SNIP1/SF3A3/PRPF38A/RBM8A/RBM17/KIN/PRPF18/MTPAP/ECD/SF3B2/RBM4/BUD13/DDX47/WBP11/DDX23/SART3/SRSF9/SNW1/NRDE2/AQR/RNPS1/ZNF830/DHX8/COIL/SUPT4H1/GPATCH1/HNRNPL/USP39/IWS1/WDR33/POLR2D/CRNKL1/CSTF1/DYRK1A/SNRPD3/TFIP11/USP4/ISY1/NCBP2/FIP1L1/GRSF1/METTL14/PLRG1/IK/RBM22/DHX16/CDC5L/CDK13/CCAR2/VIRMA/SMU1/HNRNPK/NCBP1/PRPF4/GPKOW/NONO	63	low
GO:0008380	RNA splicing	57/532	364/10364	2.0646847515614696e-14	3.0381836119227024e-11	2.8047112335685017e-11	TARDBP/KDM1A/PPP1R8/SRSF4/SNRNP40/KHDRBS1/THRAP3/SNIP1/SF3A3/PRPF38A/RBM8A/RBM17/PRPF18/ECD/SF3B2/RBM4/BUD13/DDX47/WBP11/DDX23/SART3/SRSF9/SNW1/NRDE2/AQR/PDCD7/RNPS1/ZNF830/DHX8/COIL/GPATCH1/HNRNPL/USP39/IWS1/CRNKL1/DYRK1A/SNRPD3/TFIP11/USP4/ISY1/NCBP2/GRSF1/METTL14/PLRG1/IK/RBM22/DHX16/CDC5L/CDK13/CCAR2/VIRMA/SMU1/HNRNPK/NCBP1/PRPF4/GPKOW/NONO	57	low
GO:0000377	RNA splicing, via transesterification reactions with bulged adenosine as nucleophile	45/532	261/10364	4.2745297050582975e-13	3.1449852304966424e-10	2.9033055707251225e-10	KDM1A/SRSF4/SNRNP40/KHDRBS1/THRAP3/SNIP1/SF3A3/PRPF38A/RBM8A/RBM17/PRPF18/SF3B2/RBM4/BUD13/WBP11/DDX23/SART3/SRSF9/SNW1/AQR/RNPS1/DHX8/COIL/GPATCH1/HNRNPL/USP39/CRNKL1/DYRK1A/SNRPD3/TFIP11/USP4/ISY1/NCBP2/METTL14/PLRG1/IK/RBM22/DHX16/CDC5L/CDK13/SMU1/HNRNPK/NCBP1/PRPF4/GPKOW	45	low
GO:0000398	mRNA splicing, via spliceosome	45/532	261/10364	4.2745297050582975e-13	3.1449852304966424e-10	2.9033055707251225e-10	KDM1A/SRSF4/SNRNP40/KHDRBS1/THRAP3/SNIP1/SF3A3/PRPF38A/RBM8A/RBM17/PRPF18/SF3B2/RBM4/BUD13/WBP11/DDX23/SART3/SRSF9/SNW1/AQR/RNPS1/DHX8/COIL/GPATCH1/HNRNPL/USP39/CRNKL1/DYRK1A/SNRPD3/TFIP11/USP4/ISY1/NCBP2/METTL14/PLRG1/IK/RBM22/DHX16/CDC5L/CDK13/SMU1/HNRNPK/NCBP1/PRPF4/GPKOW	45	low
GO:0000375	RNA splicing, via transesterification reactions	45/532	265/10364	7.462709105837208e-13	4.392550579695781e-10	4.05500046361386e-10	KDM1A/SRSF4/SNRNP40/KHDRBS1/THRAP3/SNIP1/SF3A3/PRPF38A/RBM8A/RBM17/PRPF18/SF3B2/RBM4/BUD13/WBP11/DDX23/SART3/SRSF9/SNW1/AQR/RNPS1/DHX8/COIL/GPATCH1/HNRNPL/USP39/CRNKL1/DYRK1A/SNRPD3/TFIP11/USP4/ISY1/NCBP2/METTL14/PLRG1/IK/RBM22/DHX16/CDC5L/CDK13/SMU1/HNRNPK/NCBP1/PRPF4/GPKOW	45	low
GO:0034660	ncRNA metabolic process	56/532	433/10364	1.0084139173006985e-10	4.946270264359926e-8	4.566168983426497e-8	LRRC47/EXOSC10/YTHDF2/NSUN4/NVL/RPP38/BMS1/RPP30/EXOSC1/RRP8/INTS4/RPUSD4/DDX47/WBP11/YARS2/PWP1/GATC/NGDN/TRMT5/FCF1/ALKBH1/MTFMT/INTS14/PARN/UTP6/ZNHIT3/DDX52/METTL2A/SMAD2/POP4/NOL10/PRKRA/CDK5RAP1/THUMPD3/METTL6/RPP14/SHQ1/ZCCHC4/GRSF1/HELQ/INTS12/WDR55/HARS1/HARS2/CDKAL1/RPL7L1/MTO1/RARS2/TYW1/PTCD1/METTL2B/ELP3/INTS9/TRMT12/EXOSC3/DUS4L	56	low
GO:0034470	ncRNA processing	50/532	367/10364	1.722833512118666e-10	7.243284323093192e-8	6.68666660868914e-8	EXOSC10/YTHDF2/NSUN4/NVL/RPP38/BMS1/RPP30/EXOSC1/RRP8/INTS4/RPUSD4/DDX47/WBP11/PWP1/NGDN/TRMT5/FCF1/ALKBH1/MTFMT/INTS14/PARN/UTP6/ZNHIT3/DDX52/METTL2A/SMAD2/POP4/NOL10/PRKRA/CDK5RAP1/THUMPD3/METTL6/RPP14/SHQ1/ZCCHC4/GRSF1/HELQ/INTS12/WDR55/CDKAL1/RPL7L1/MTO1/TYW1/PTCD1/METTL2B/ELP3/INTS9/TRMT12/EXOSC3/DUS4L	50	low
GO:0006399	tRNA metabolic process	29/532	170/10364	9.110589928058376e-9	3.3515582697844753e-6	3.0940042900419303e-6	LRRC47/EXOSC10/RPP38/RPP30/RPUSD4/YARS2/GATC/TRMT5/ALKBH1/MTFMT/METTL2A/POP4/CDK5RAP1/THUMPD3/METTL6/RPP14/GRSF1/HARS1/HARS2/CDKAL1/MTO1/RARS2/TYW1/PTCD1/METTL2B/ELP3/TRMT12/EXOSC3/DUS4L	29	low
GO:0006413	translational initiation	21/532	109/10364	1.2355770396331568e-7	4.0403369196004226e-5	3.7298530284130735e-5	YTHDF2/KHDRBS1/EIF2D/EIF1AD/RBM4/DENR/EIF2B1/EIF2B2/ALKBH1/MTFMT/EIF2B4/POLR2D/EIF4E2/YTHDF1/EIF2B5/NCBP2/PAIP1/EIF4H/COPS5/NCBP1/GLE1	21	low
GO:0022613	ribonucleoprotein complex biogenesis	46/532	410/10364	4.04383762980772e-7	1.1901014144524121e-4	1.0986468339509185e-4	EXOSC10/YTHDF2/SF3A3/NSUN4/EIF2D/NVL/PRPF18/RPP38/BMS1/RPP30/EXOSC1/RRP8/RPUSD4/DDX47/WBP11/DDX23/PWP1/SART3/SRSF9/DENR/NUFIP1/CUL4A/NGDN/FCF1/ERAL1/UTP6/ZNHIT3/DDX52/COIL/POP4/NOL10/USP39/POLR2D/CRNKL1/SNRPD3/DHX30/USP4/SHQ1/ISY1/ZCCHC4/HELQ/WDR55/RPL7L1/EIF4H/EXOSC3/NCBP1	46	low
GO:0008033	tRNA processing	21/532	121/10364	7.725152623836699e-7	2.0668294701774008e-4	1.9080018107294278e-4	RPP38/RPP30/RPUSD4/TRMT5/ALKBH1/MTFMT/METTL2A/POP4/CDK5RAP1/THUMPD3/METTL6/RPP14/GRSF1/CDKAL1/MTO1/TYW1/PTCD1/METTL2B/ELP3/TRMT12/DUS4L	21	low
GO:0051304	chromosome separation	14/532	59/10364	1.1648883200547853e-6	2.856888604934361e-4	2.637348029878422e-4	BUB3/ZW10/ANAPC7/ANAPC5/LCMT1/CSNK2A2/TOP3A/ZNF207/PSMG2/ANAPC1/CSNK2A1/MLH1/CDC23/IK	14	low
GO:1905818	regulation of chromosome separation	12/532	44/10364	1.379384060530219e-6	3.122713300108026e-4	2.8827451499825876e-4	BUB3/ZW10/ANAPC7/ANAPC5/LCMT1/CSNK2A2/ZNF207/PSMG2/ANAPC1/CSNK2A1/CDC23/IK	12	low
GO:0043414	macromolecule methylation	31/532	243/10364	2.3993249646261445e-6	5.043723836353388e-4	4.6561336343609613e-4	KDM1A/NSUN4/SETDB1/CHTOP/PYGO2/PWP1/PRDM4/TRMT5/SNW1/SETD3/RTF1/WDR61/LCMT1/SETD6/CTCF/METTL2A/MBD1/GSK3A/NDUFAF7/IWS1/SNRPD3/THUMPD3/METTL6/ZCCHC4/METTL14/MTO1/METTL2B/PAXIP1/VIRMA/TRMT12/WDR5	31	low
GO:0051983	regulation of chromosome segregation	13/532	55/10364	2.947715116523353e-6	5.432058883856963e-4	5.014626671400405e-4	BUB3/ZW10/ANAPC7/ANAPC5/LCMT1/CSNK2A2/ZNF207/BECN1/PSMG2/ANAPC1/CSNK2A1/CDC23/IK	13	low
GO:0032259	methylation	33/532	270/10364	2.953209043211397e-6	5.432058883856963e-4	5.014626671400405e-4	KDM1A/NSUN4/SETDB1/CHTOP/PYGO2/RRP8/PWP1/PRDM4/TRMT5/SNW1/SETD3/RTF1/WDR61/LCMT1/SETD6/CTCF/METTL2A/METTL23/MBD1/GSK3A/NDUFAF7/IWS1/SNRPD3/THUMPD3/METTL6/ZCCHC4/METTL14/MTO1/METTL2B/PAXIP1/VIRMA/TRMT12/WDR5	33	low
GO:0031056	regulation of histone modification	20/532	122/10364	3.543955223747696e-6	6.135211896170276e-4	5.663745159438269e-4	KDM1A/CHTOP/PYGO2/PARG/SART3/SNW1/RTF1/WDR61/GLYR1/CTCF/TADA2A/KAT7/SAP30BP/AKAP8/IWS1/WDR70/C6orf89/ATG5/PAXIP1/WDR5	20	low
GO:0006417	regulation of translation	38/532	340/10364	4.685548601851906e-6	7.660871964027867e-4	7.072164293204543e-4	TARDBP/YTHDF2/KHDRBS1/RBM8A/RBM4/RPUSD4/CNOT2/MAPKAPK5/NGDN/NEMF/EIF2B2/ALKBH1/TRIP4/PARN/ELAVL1/LSM14A/EIF2B4/POLR2D/CNOT9/EIF4E2/CDK5RAP1/LSM14B/YTHDF1/EIF4ENIF1/POLDIP3/CNOT10/MLH1/EIF2B5/NCBP2/ZCCHC4/METTL14/PAIP1/MRPS27/EIF4H/CNOT7/EXOSC3/NCBP1/GLE1	38	low
GO:0016570	histone modification	41/532	382/10364	5.437167616243925e-6	8.421886470845195e-4	7.774697849044637e-4	KDM1A/TAF12/SETDB1/CHTOP/PYGO2/PARG/KAT5/KANSL2/PWP1/PRDM4/SART3/SUDS3/SNW1/SETD3/RTF1/WDR61/GLYR1/USP7/KAT8/SETD6/CTCF/TADA2A/KAT7/SAP30BP/AKAP8/SUPT7L/IWS1/MRGBP/BAP1/WDR70/HDAC3/C6orf89/RNF8/MAP3K7/ATG5/HDAC2/PAXIP1/KDM4C/WDR5/HDAC8/UBE2A	41	low
GO:0033045	regulation of sister chromatid segregation	11/532	43/10364	7.544971551541424e-6	0.0011102425638093206	0.001024924819712022	BUB3/ZW10/ANAPC7/ANAPC5/LCMT1/ZNF207/BECN1/PSMG2/ANAPC1/CDC23/IK	11	low
GO:0033044	regulation of chromosome organization	22/532	152/10364	9.53080883723802e-6	0.001335674781332928	0.0012330334641058312	EXOSC10/SETDB1/BUB3/ZW10/PPHLN1/ANAPC7/MAPKAPK5/ANAPC5/USP7/PARN/LCMT1/CTCF/TERF2/ZNF207/BECN1/PSMG2/ANAPC1/RNF4/CDC23/IK/MCPH1/HDAC8	22	low
GO:1903311	regulation of mRNA metabolic process	29/532	237/10364	1.1548818388470172e-5	0.001544916932603078	0.0014261961847196894	TARDBP/YTHDF2/SRSF4/KHDRBS1/THRAP3/RBM8A/RBM4/CNOT2/SRSF9/SNW1/RNPS1/PARN/ELAVL1/HNRNPL/IWS1/POLR2D/YTHDF1/DYRK1A/EIF4ENIF1/MLH1/NCBP2/METTL14/PAIP1/CNOT7/VIRMA/SMU1/EXOSC3/HNRNPK/NCBP1	29	low
GO:0070979	protein K11-linked ubiquitination	8/532	24/10364	1.619417089329288e-5	0.002035872467419149	0.0018794237310330755	ANAPC7/ANAPC5/ANAPC1/UBE2L3/RNF4/ANAPC10/CDC23/UBE2A	8	low
GO:0043161	proteasome-mediated ubiquitin-dependent protein catabolic process	38/532	359/10364	1.660242583012558e-5	0.002035872467419149	0.0018794237310330755	FAF1/COP1/CUL2/DNAJB12/KAT5/RNF121/PCBP2/ANAPC7/ANAPC5/RNF34/CUL4A/NEMF/PSMC1/PPP2R5C/TRIP4/USP7/BFAR/TLK2/FBXL12/GSK3A/ANAPC1/TRPC4AP/GID8/RNF185/ARIH2/PSMD6/ARMC8/RNF4/ANAPC10/ERCC8/CDC23/FAF2/MAPK9/TRIM39/CUL1/CCAR2/PABIR1/UBE2A	38	low
GO:0007091	metaphase/anaphase transition of mitotic cell cycle	10/532	39/10364	1.9232978777750274e-5	0.0021378784619135874	0.001973590968828431	BUB3/ZW10/ANAPC7/ANAPC5/LCMT1/ZNF207/PSMG2/ANAPC1/CDC23/IK	10	low
GO:0010965	regulation of mitotic sister chromatid separation	10/532	39/10364	1.9232978777750274e-5	0.0021378784619135874	0.001973590968828431	BUB3/ZW10/ANAPC7/ANAPC5/LCMT1/ZNF207/PSMG2/ANAPC1/CDC23/IK	10	low
GO:0031058	positive regulation of histone modification	14/532	74/10364	1.9613563870766858e-5	0.0021378784619135874	0.001973590968828431	KDM1A/CHTOP/SART3/SNW1/RTF1/WDR61/GLYR1/TADA2A/KAT7/SAP30BP/AKAP8/C6orf89/PAXIP1/WDR5	14	low
GO:0044784	metaphase/anaphase transition of cell cycle	10/532	40/10364	2.4480752712335145e-5	0.002573101972585798	0.002375369276335978	BUB3/ZW10/ANAPC7/ANAPC5/LCMT1/ZNF207/PSMG2/ANAPC1/CDC23/IK	10	low
GO:1903749	positive regulation of establishment of protein localization to mitochondrion	9/532	33/10364	2.945382083986545e-5	0.002989054990749104	0.002759357952366342	ATG13/VPS11/CSNK2A2/NMT1/GSK3A/HTRA2/UBE2L3/ARIH2/BAP1	9	low
GO:0051306	mitotic sister chromatid separation	10/532	41/10364	3.090970374491859e-5	0.0030105262547093694	0.002779179234724639	BUB3/ZW10/ANAPC7/ANAPC5/LCMT1/ZNF207/PSMG2/ANAPC1/CDC23/IK	10	low
GO:0006400	tRNA modification	15/532	87/10364	3.1711285727485714e-5	0.0030105262547093694	0.002779179234724639	RPUSD4/TRMT5/ALKBH1/MTFMT/METTL2A/CDK5RAP1/THUMPD3/METTL6/CDKAL1/MTO1/TYW1/METTL2B/ELP3/TRMT12/DUS4L	15	low
GO:0034248	regulation of cellular amide metabolic process	39/532	388/10364	4.1736721240606445e-5	0.003733629384515408	0.0034467147527350423	TARDBP/YTHDF2/KHDRBS1/RBM8A/RBM4/RPUSD4/CNOT2/MAPKAPK5/NGDN/NEMF/EIF2B2/ALKBH1/TRIP4/PARN/ELAVL1/LSM14A/GSK3A/EIF2B4/POLR2D/CNOT9/EIF4E2/CDK5RAP1/LSM14B/YTHDF1/EIF4ENIF1/POLDIP3/CNOT10/MLH1/EIF2B5/NCBP2/ZCCHC4/METTL14/PAIP1/MRPS27/EIF4H/CNOT7/EXOSC3/NCBP1/GLE1	39	low
GO:0006403	RNA localization	23/532	179/10364	4.287496528723887e-5	0.003733629384515408	0.0034467147527350423	EXOSC10/KHDRBS1/RBM8A/CHTOP/NUP133/PRPF18/NRDE2/YY1/SNUPN/PARN/DDX19B/DDX19A/ZNHIT3/IWS1/POLR2D/RAE1/POLDIP3/SHQ1/SENP2/NCBP2/EXOSC3/NCBP1/GLE1	23	low
GO:0000380	alternative mRNA splicing, via spliceosome	12/532	60/10364	4.313401259718786e-5	0.003733629384515408	0.0034467147527350423	KDM1A/KHDRBS1/THRAP3/RBM8A/RBM17/RBM4/SRSF9/RNPS1/HNRNPL/DYRK1A/CDK13/SMU1	12	low
GO:0006364	rRNA processing	26/532	217/10364	4.69867870178918e-5	0.00395091754839016	0.003647305181749737	EXOSC10/YTHDF2/NSUN4/NVL/RPP38/BMS1/RPP30/EXOSC1/RRP8/RPUSD4/DDX47/WBP11/PWP1/NGDN/FCF1/UTP6/ZNHIT3/DDX52/POP4/NOL10/SHQ1/ZCCHC4/HELQ/WDR55/RPL7L1/EXOSC3	26	low
GO:0010608	posttranscriptional regulation of gene expression	43/532	448/10364	5.083086276524217e-5	0.004155423031058547	0.003836095227985089	TARDBP/YTHDF2/KHDRBS1/THRAP3/SNIP1/RBM8A/RBM4/RPUSD4/CNOT2/MAPKAPK5/NGDN/NEMF/EIF2B2/ALKBH1/NRDE2/TRIP4/PARN/SMAD2/ELAVL1/LSM14A/EIF2B4/POLR2D/PRKRA/CNOT9/EIF4E2/CDK5RAP1/LSM14B/YTHDF1/EIF4ENIF1/POLDIP3/CNOT10/MLH1/EIF2B5/NCBP2/ZCCHC4/METTL14/PAIP1/MRPS27/EIF4H/CNOT7/EXOSC3/NCBP1/GLE1	43	low
GO:0009451	RNA modification	20/532	146/10364	5.4047342952146756e-5	0.00418608885855136	0.0038644045080819998	NSUN4/RPUSD4/TRMT5/ALKBH1/MTFMT/PARN/METTL2A/CDK5RAP1/THUMPD3/METTL6/ZCCHC4/METTL14/CDKAL1/MTO1/TYW1/METTL2B/ELP3/VIRMA/TRMT12/DUS4L	20	low
GO:0010498	proteasomal protein catabolic process	41/532	421/10364	5.4895408890316946e-5	0.00418608885855136	0.0038644045080819998	FAF1/COP1/CUL2/DNAJB12/KAT5/RNF121/PCBP2/ANAPC7/ANAPC5/RNF34/UBAC2/CUL4A/NEMF/PSMC1/PPP2R5C/TRIP4/USP7/BFAR/PSME3IP1/TLK2/FBXL12/GSK3A/ANAPC1/TRPC4AP/GID8/RNF185/ARIH2/PSMD6/ARMC8/RNF4/ANAPC10/ERCC8/CDC23/FAF2/MAPK9/TRIM39/CUL1/CCAR2/PABIR1/TOR1A/UBE2A	41	low
GO:0006446	regulation of translational initiation	13/532	71/10364	5.547314491454402e-5	0.00418608885855136	0.0038644045080819998	YTHDF2/KHDRBS1/RBM4/EIF2B2/ALKBH1/POLR2D/YTHDF1/EIF2B5/NCBP2/PAIP1/EIF4H/NCBP1/GLE1	13	low
GO:0071826	ribonucleoprotein complex subunit organization	23/532	183/10364	6.082429284481944e-5	0.00447514734605759	0.004131249995591552	SF3A3/EIF2D/PRPF18/DDX23/SART3/SRSF9/DENR/NUFIP1/ERAL1/ZNHIT3/DHX8/COIL/USP39/POLR2D/CRNKL1/SNRPD3/TFIP11/DHX30/USP4/SHQ1/ISY1/EIF4H/NCBP1	23	low
GO:0006281	DNA repair	40/532	411/10364	6.870190748680699e-5	0.004852641547706286	0.004479735262846693	KDM1A/FBH1/KIN/PARG/MMS19/GTF2H1/KAT5/CUL4A/SUPT16H/ALKBH1/YY1/CINP/INO80/USP7/TERF2/KAT7/MSH6/ERCC3/WDR33/SMARCAL1/ACTR5/UBE2V1/TFIP11/MLH1/WDR48/ATRIP/ACTR8/HELQ/RAD1/WDR70/ERCC8/WRNIP1/RNF8/CDC5L/HUS1/PAXIP1/APTX/INIP/NONO/UBE2A	40	low
GO:0007059	chromosome segregation	26/532	222/10364	6.925278457480938e-5	0.004852641547706286	0.004479735262846693	MMS19/BUB3/ABRAXAS2/ZW10/DCTN2/ANAPC7/ANAPC5/INO80/UBE2I/LCMT1/CSNK2A2/CTCF/VPS4A/TOP3A/ZNF207/BECN1/TLK2/PSMG2/AKAP8/CIAO1/ANAPC1/CSNK2A1/MLH1/CDC23/IK/HDAC8	26	low
GO:0006405	RNA export from nucleus	13/532	73/10364	7.4962964232278e-5	0.005130604738037073	0.00473633808282765	KHDRBS1/CHTOP/NUP133/NRDE2/DDX19B/DDX19A/IWS1/POLR2D/RAE1/POLDIP3/NCBP2/NCBP1/GLE1	13	low
GO:0030071	regulation of mitotic metaphase/anaphase transition	9/532	37/10364	7.904433340000611e-5	0.005286988027186773	0.004880703935536262	BUB3/ZW10/ANAPC7/ANAPC5/LCMT1/ZNF207/PSMG2/CDC23/IK	9	low
GO:0000956	nuclear-transcribed mRNA catabolic process	16/532	105/10364	8.302857952187445e-5	0.00543006910073059	0.005012789795227087	EXOSC10/THRAP3/RBM8A/PRPF18/MTPAP/CNOT2/EDC3/RNPS1/PARN/POLR2D/EIF4ENIF1/MLH1/NCBP2/CNOT7/EXOSC3/NCBP1	16	low
GO:0016072	rRNA metabolic process	26/532	225/10364	8.67779999947499e-5	0.0055519055214032385	0.00512526356948397	EXOSC10/YTHDF2/NSUN4/NVL/RPP38/BMS1/RPP30/EXOSC1/RRP8/RPUSD4/DDX47/WBP11/PWP1/NGDN/FCF1/UTP6/ZNHIT3/DDX52/POP4/NOL10/SHQ1/ZCCHC4/HELQ/WDR55/RPL7L1/EXOSC3	26	low
GO:0006402	mRNA catabolic process	24/532	201/10364	9.648336115057864e-5	0.005941614992974632	0.005485025411544798	TARDBP/EXOSC10/YTHDF2/THRAP3/RBM8A/PRPF18/MTPAP/CNOT2/EDC3/RNPS1/PARN/ELAVL1/POLR2D/CNOT9/YTHDF1/EIF4ENIF1/CNOT10/MLH1/NCBP2/METTL14/PAIP1/CNOT7/EXOSC3/NCBP1	24	low
GO:1903955	positive regulation of protein targeting to mitochondrion	8/532	30/10364	9.805912899649008e-5	0.005941614992974632	0.005485025411544798	ATG13/VPS11/CSNK2A2/GSK3A/HTRA2/UBE2L3/ARIH2/BAP1	8	low
GO:1902099	regulation of metaphase/anaphase transition of cell cycle	9/532	38/10364	9.892597168051545e-5	0.005941614992974632	0.005485025411544798	BUB3/ZW10/ANAPC7/ANAPC5/LCMT1/ZNF207/PSMG2/CDC23/IK	9	low
GO:0006401	RNA catabolic process	27/532	241/10364	1.0834809783208826e-4	0.0063773690383967145	0.005887293484307786	TARDBP/EXOSC10/PPP1R8/YTHDF2/THRAP3/RBM8A/PRPF18/MTPAP/CNOT2/NRDE2/EDC3/RNPS1/PARN/ELAVL1/POLR2D/CNOT9/YTHDF1/EIF4ENIF1/CNOT10/MLH1/NCBP2/GRSF1/METTL14/PAIP1/CNOT7/EXOSC3/NCBP1	27	low
GO:0031123	RNA 3'-end processing	15/532	98/10364	1.3068663608777994e-4	0.007541387647183066	0.0069618618729114555	EXOSC10/MTPAP/INTS14/PARN/WDR33/POLR2D/CSTF1/NCBP2/FIP1L1/GRSF1/INTS12/PTCD1/VIRMA/EXOSC3/NCBP1	15	low
GO:0016973	poly(A)+ mRNA export from nucleus	6/532	17/10364	1.353915093319081e-4	0.007662638691611644	0.007073795254770339	NUP133/DDX19B/DDX19A/IWS1/POLDIP3/GLE1	6	low
GO:1903313	positive regulation of mRNA metabolic process	15/532	99/10364	1.4690299830565732e-4	0.0081572740379915	0.007530419833702116	TARDBP/YTHDF2/THRAP3/CNOT2/SNW1/PARN/POLR2D/YTHDF1/EIF4ENIF1/MLH1/NCBP2/METTL14/CNOT7/EXOSC3/NCBP1	15	low
GO:0006354	DNA-templated transcription, elongation	13/532	79/10364	1.7295874489388168e-4	0.009426251596716551	0.008701881492614203	ELOA/SMARCD1/SUPT16H/CCNK/RTF1/WDR61/KAT7/SUPT4H1/ERCC3/NELFCD/RNF8/CDK13/CCAR2	13	low
GO:0010564	regulation of cell cycle process	41/532	444/10364	1.7782914287744233e-4	0.009448124225342639	0.008722073296353293	YTHDF2/ECD/BUB3/ZW10/ANAPC7/ANAPC5/CUL4A/INO80/LCMT1/CSNK2A2/CTCF/VPS4A/TERF2/ZNF207/ZNF830/BECN1/PSMG2/PIK3C3/ANAPC1/ERCC3/CSNK2A1/RAE1/DONSON/DRG1/PDCD6IP/NME6/ATRIP/RNF4/PLRG1/RAD1/CDC23/IK/TRIM39/CDC5L/CDK13/HUS1/PAXIP1/MCPH1/CCAR2/PABIR1/HDAC8	41	low
GO:0006913	nucleocytoplasmic transport	28/532	262/10364	1.829911929475129e-4	0.009448124225342639	0.008722073296353293	TARDBP/KHDRBS1/KPNA6/CHTOP/IPO9/NUP133/RBM4/IPO8/PRKAG1/NEMF/NRDE2/SNUPN/DDX19B/DDX19A/RANBP3/ELAVL1/IWS1/POLR2D/RAE1/EIF4ENIF1/POLDIP3/NCBP2/HDAC3/RBM22/TNPO3/XPO7/NCBP1/GLE1	28	low
GO:0051169	nuclear transport	28/532	262/10364	1.829911929475129e-4	0.009448124225342639	0.008722073296353293	TARDBP/KHDRBS1/KPNA6/CHTOP/IPO9/NUP133/RBM4/IPO8/PRKAG1/NEMF/NRDE2/SNUPN/DDX19B/DDX19A/RANBP3/ELAVL1/IWS1/POLR2D/RAE1/EIF4ENIF1/POLDIP3/NCBP2/HDAC3/RBM22/TNPO3/XPO7/NCBP1/GLE1	28	low
GO:0051569	regulation of histone H3-K4 methylation	7/532	25/10364	1.9305891533773114e-4	0.009796075652395564	0.00904328603424109	KDM1A/PYGO2/SNW1/RTF1/WDR61/PAXIP1/WDR5	7	low
