# Supplementary material for: Characterizing the landscape of gene expression variance in humans
Source: PLoS Genet. 2023 Jul 6;19(7):e1010833. doi: 10.1371/journal.pgen.1010833 (PMC10353820; doi:10.1371/journal.pgen.1010833)
Supplement: S6 Dataset — Skewness by Shannon entropy for level-3 GO terms. (CSV) [file pgen.1010833.s015.csv]

Gene Ontology Term	Number of Associated Genes	Shannon Entropy	Skewness
humoral immune response	104	1.324499094	-1.826298519
circulatory system process	342	1.81963408	-1.45817063
neuron projection guidance	124	1.86483088	-1.432575657
leukocyte chemotaxis	128	1.764878793	-1.375321637
positive regulation of vasculature development	113	1.792367878	-1.332462903
regulation of chemotaxis	141	1.851432266	-1.326975961
myeloid leukocyte migration	119	1.788509471	-1.264035127
chemotaxis	346	1.907094327	-1.257605688
cell-cell adhesion	530	1.93335501	-1.204076278
positive regulation of cell activation	243	1.896841532	-1.198598134
negative regulation of cell activation	132	1.818859699	-1.194368125
regulation of leukocyte migration	131	1.876941837	-1.172014019
mononuclear cell migration	110	1.878151275	-1.167461526
positive regulation of leukocyte activation	236	1.912215942	-1.16689417
adaptive immune response	293	1.919754629	-1.156164142
myeloid leukocyte activation	143	1.851745378	-1.153220873
angiogenesis	372	1.919043832	-1.129398329
G protein-coupled receptor signaling pathway	296	1.98638981	-1.106417021
positive regulation of cell adhesion	299	1.931570857	-1.101929551
regulation of cell activation	396	1.960317877	-1.092634042
morphogenesis of a branching epithelium	107	1.93000567	-1.090298366
negative regulation of leukocyte activation	115	1.865958759	-1.049406716
leukocyte proliferation	191	1.949530692	-1.048568838
tumor necrosis factor superfamily cytokine production	114	1.986798726	-1.041987415
blood vessel development	489	1.978220762	-1.038331195
positive regulation of hemopoiesis	109	1.976895308	-1.037890147
negative regulation of cell adhesion	203	1.972668388	-1.032135219
regulation of cell adhesion	509	1.994998081	-1.025615125
blood coagulation	142	1.935461674	-1.017198774
muscle system process	251	2.014212372	-1.01472927
regulation of leukocyte activation	366	1.987375793	-1.012966681
phagocytosis	190	1.981454674	-0.982494429
regulation of system process	284	2.017954937	-0.971545782
response to wounding	360	1.9888831	-0.970797259
regulation of cell shape	128	2.031107501	-0.962474814
cell fate commitment	108	2.040277551	-0.960760711
positive regulation of cytokine production	296	2.03701547	-0.957590952
positive regulation of ion transport	140	1.984507844	-0.94158992
positive regulation of cellular component movement	405	2.022940696	-0.940876602
negative regulation of cellular component movement	216	2.024134376	-0.931623167
cell-substrate adhesion	267	2.031896412	-0.929005855
positive regulation of cell motility	397	2.022734536	-0.928950463
muscle cell proliferation	152	1.991136875	-0.922732102
regeneration	127	2.053807138	-0.918287739
negative regulation of cell motility	211	2.027611212	-0.915283245
negative regulation of response to external stimulus	246	2.033882243	-0.912172094
cardiac chamber development	101	2.080019409	-0.904718276
regulation of body fluid levels	227	2.045622231	-0.904317523
response to bacterium	357	1.969623956	-0.90417122
regulation of cell motility	675	2.04670818	-0.901971635
regulation of cellular component movement	716	2.052743139	-0.901858548
tissue homeostasis	167	2.030481325	-0.88512108
tube morphogenesis	576	2.04895453	-0.874233227
cell migration	959	2.075155625	-0.873474484
negative regulation of cytokine production	176	2.049742721	-0.870079418
regulation of cytokine production	471	2.089391242	-0.855503015
positive regulation of cell population proliferation	559	2.097432061	-0.829831349
epithelial cell proliferation	259	2.051635258	-0.829608742
leukocyte mediated immunity	245	2.013821935	-0.828161467
response to mechanical stimulus	138	2.04726332	-0.813860952
immune response-activating signal transduction	169	2.088538641	-0.811358604
epithelium migration	233	2.063592743	-0.804081493
muscle structure development	400	2.115565408	-0.801949701
tube development	695	2.084912644	-0.801611945
response to BMP	101	2.052524237	-0.792693519
regulation of cellular response to growth factor stimulus	189	2.091710232	-0.76170826
lymphocyte activation	496	2.118033121	-0.761468717
cell activation involved in immune response	186	2.098858063	-0.757228084
leukocyte activation involved in immune response	182	2.098114742	-0.755666836
positive regulation of response to external stimulus	249	2.095721883	-0.75535044
female pregnancy	115	2.076123038	-0.755234831
animal organ morphogenesis	564	2.114452393	-0.751829814
response to xenobiotic stimulus	267	2.132614965	-0.747360579
regulation of epithelial cell migration	184	2.076101183	-0.741645878
actin cytoskeleton organization	536	2.136878333	-0.740596324
regulation of immune effector process	203	2.09508837	-0.726315144
negative regulation of defense response	153	2.111048885	-0.724489171
regulation of hemopoiesis	250	2.100256942	-0.717969615
regulation of anatomical structure morphogenesis	635	2.133465737	-0.712340551
positive regulation of immune effector process	138	2.097817015	-0.712247805
tissue development	1105	2.137318379	-0.710297038
regulation of multicellular organismal development	835	2.116046037	-0.705068315
regulation of response to external stimulus	570	2.125800721	-0.697891422
response to transforming growth factor beta	187	2.146189983	-0.696544913
regulation of cell population proliferation	1038	2.15119956	-0.695083506
reactive oxygen species metabolic process	163	2.106880056	-0.692314225
negative regulation of cell population proliferation	472	2.14516794	-0.681750287
regulation of production of molecular mediator of immune response	104	2.147086649	-0.676566971
positive regulation of immune response	332	2.109655668	-0.673838768
regulation of hormone levels	255	2.139203356	-0.671099427
negative regulation of cell differentiation	379	2.146638783	-0.668001073
regulation of synapse structure or activity	122	2.168099109	-0.666255485
regulation of actin filament-based process	297	2.13274348	-0.666202216
regulation of transporter activity	156	2.13013771	-0.663662245
positive regulation of cell differentiation	543	2.138710403	-0.659571557
response to nutrient	117	2.076261944	-0.658876846
response to hypoxia	214	2.139212447	-0.654821565
response to toxic substance	160	2.096326816	-0.650940007
immune response-regulating signaling pathway	298	2.153200425	-0.641500414
defense response	923	2.133258544	-0.641384896
tissue morphogenesis	369	2.150744946	-0.640853112
regulation of transmembrane transport	297	2.12472229	-0.634166807
cell morphogenesis	655	2.189499584	-0.620872003
regulation of membrane potential	204	2.119251121	-0.601596201
negative regulation of immune response	132	2.14249369	-0.599395878
osteoblast differentiation	150	2.118702088	-0.595211401
positive regulation of defense response	159	2.137347255	-0.592985779
cellular chemical homeostasis	476	2.193721957	-0.591064103
regulation of hormone secretion	133	2.174464218	-0.584067265
negative regulation of cell growth	133	2.13863319	-0.581775288
positive regulation of transmembrane transport	129	2.028806596	-0.577328849
cellular modified amino acid metabolic process	116	2.14203952	-0.576577032
anatomical structure maturation	121	2.131805346	-0.576401383
developmental growth involved in morphogenesis	158	2.155638469	-0.573747345
temperature homeostasis	115	2.098822032	-0.573168274
regulation of immune response	555	2.174887101	-0.571499473
cell surface receptor signaling pathway	1650	2.197623233	-0.555807367
appendage development	105	2.182030623	-0.554555314
regulation of cell differentiation	958	2.178456549	-0.554444089
regulation of synaptic plasticity	103	2.14187062	-0.553443052
response to oxygen levels	248	2.174363478	-0.540730769
cellular response to biotic stimulus	152	2.157641061	-0.536390958
lipid localization	263	2.150090571	-0.530838657
organic hydroxy compound metabolic process	320	2.176348092	-0.528196572
cellular component morphogenesis	465	2.212526516	-0.527735219
positive regulation of secretion	184	2.188944318	-0.527558782
nervous system process	437	2.191077041	-0.527043427
hematopoietic or lymphoid organ development	598	2.205568996	-0.524664611
regulation of anatomical structure size	350	2.192930502	-0.512528055
positive regulation of secretion by cell	172	2.199660902	-0.507444905
defense response to other organism	596	2.172498986	-0.506098379
regulation of cold-induced thermogenesis	101	2.108404617	-0.504574883
cold-induced thermogenesis	101	2.108404617	-0.504574883
homeostatic process	1100	2.213270079	-0.503414053
positive regulation of nervous system development	164	2.166763669	-0.503287356
response to external biotic stimulus	828	2.169641647	-0.501482527
viral entry into host cell	102	2.043590137	-0.501289457
alcohol metabolic process	232	2.173964338	-0.495876417
regionalization	160	2.200470825	-0.485934331
axon ensheathment	102	2.160410267	-0.48543391
cell development	1248	2.224483605	-0.482845121
regulation of developmental growth	202	2.196369327	-0.477794015
animal organ development	2045	2.219743222	-0.474457862
regulation of secretion by cell	328	2.200410865	-0.472666311
developmental cell growth	157	2.195999006	-0.461941575
cellular response to chemical stimulus	1947	2.223562262	-0.461313105
response to oxygen-containing compound	1091	2.211061819	-0.460560117
embryonic morphogenesis	345	2.199171239	-0.45865275
regulation of trans-synaptic signaling	223	2.190099143	-0.457668665
cell differentiation	2401	2.23381902	-0.446464601
signal release	250	2.22093171	-0.44613328
response to hormone	590	2.228742505	-0.437352502
sex differentiation	142	2.20891626	-0.435178547
ion transmembrane transport	560	2.207798227	-0.433561763
response to inorganic substance	378	2.189060335	-0.432956881
positive regulation of signal transduction	996	2.237215707	-0.43222694
reproductive structure development	246	2.180099501	-0.431720004
development of primary sexual characteristics	122	2.21262299	-0.429038359
positive regulation of cell communication	1101	2.237310978	-0.426948927
negative regulation of cell communication	907	2.234711328	-0.425906084
endocytosis	419	2.231073005	-0.423723665
system development	2852	2.23797566	-0.419411804
regulation of small molecule metabolic process	225	2.188689122	-0.418271957
negative regulation of signal transduction	861	2.234886472	-0.417943587
small molecule biosynthetic process	374	2.215701479	-0.415635521
positive regulation of cell death	439	2.20736493	-0.406193973
synaptic signaling	341	2.234179584	-0.405970638
cellular response to endogenous stimulus	876	2.22413369	-0.402377563
regulation of transport	1069	2.24196616	-0.39946674
intracellular signal transduction	1872	2.258072087	-0.394602704
regulation of neurotransmitter levels	111	2.219758147	-0.393155596
response to organic substance	1991	2.238009826	-0.392072203
forebrain development	222	2.219446032	-0.385480791
regulation of cell communication	2173	2.25331437	-0.373000607
secretion by cell	487	2.22726534	-0.372781545
regulation of signal transduction	1974	2.255946117	-0.370859859
response to temperature stimulus	117	2.205158678	-0.368386192
regulation of response to cytokine stimulus	115	2.187612944	-0.368337856
cellular response to external stimulus	255	2.225400404	-0.358843637
cell surface receptor signaling pathway involved in cell-cell signaling	352	2.264645731	-0.350978046
regulation of cell death	1103	2.250672085	-0.327325021
neuron death	257	2.238001685	-0.325426511
negative regulation of molecular function	734	2.252608895	-0.324950454
telencephalon development	156	2.215662078	-0.321468289
small molecule catabolic process	247	2.194741187	-0.320130011
regulation of cell growth	297	2.225938435	-0.318579163
establishment of cell polarity	109	2.254789191	-0.316890444
response to nitrogen compound	762	2.25155383	-0.313715824
negative regulation of cell death	663	2.258014316	-0.304391196
positive regulation of molecular function	1038	2.271104848	-0.303014584
response to extracellular stimulus	345	2.237546933	-0.299485565
regulation of catalytic activity	1689	2.275861141	-0.299267786
head development	506	2.26011153	-0.298839979
dendrite development	168	2.259586359	-0.296650687
response to oxidative stress	343	2.24710646	-0.294361675
lipid metabolic process	874	2.253471946	-0.292564802
embryo development	658	2.261306774	-0.292462835
negative regulation of cellular component organization	504	2.274438503	-0.289716797
regulation of response to stress	881	2.256235245	-0.288510159
cell-cell signaling by wnt	313	2.275359055	-0.283816263
erythrocyte homeostasis	108	2.233759374	-0.277860448
response to virus	261	2.248133876	-0.277201312
regulation of DNA-binding transcription factor activity	301	2.270567105	-0.276166138
regulation of response to biotic stimulus	219	2.239351748	-0.275755873
programmed cell death	1333	2.272000403	-0.265857148
regulation of cellular component biogenesis	713	2.278337671	-0.259408581
organic acid metabolic process	633	2.26168871	-0.25026745
positive regulation of cellular component biogenesis	389	2.276456133	-0.248630303
cellular lipid metabolic process	677	2.256806501	-0.246703504
phosphorus metabolic process	1956	2.28262499	-0.244103325
cellular response to extracellular stimulus	197	2.24169308	-0.243149029
apoptotic signaling pathway	455	2.272395855	-0.235285129
pallium development	111	2.243201379	-0.225840515
biological process involved in interaction with host	152	2.238168311	-0.224755751
regulation of vesicle-mediated transport	369	2.258607573	-0.224686243
regulation of cell division	103	2.239654065	-0.219380653
cellular carbohydrate metabolic process	207	2.235283122	-0.218888866
sulfur compound metabolic process	240	2.251606154	-0.21479702
cellular ketone metabolic process	136	2.207902868	-0.211092219
regulation of cellular component organization	1623	2.285076026	-0.209720753
monosaccharide metabolic process	193	2.228553952	-0.207530672
tube formation	101	2.229427153	-0.200088838
organophosphate metabolic process	695	2.264503242	-0.198217416
positive regulation of cellular component organization	772	2.280624015	-0.181608198
nucleobase-containing small molecule metabolic process	424	2.259549472	-0.178056575
carbohydrate metabolic process	425	2.240967283	-0.168929977
cellular response to environmental stimulus	237	2.258032863	-0.166944924
cellular response to abiotic stimulus	237	2.258032863	-0.166944924
exocytosis	234	2.249210868	-0.162594469
positive regulation of protein transport	236	2.278464931	-0.159911984
germ cell development	126	2.255227427	-0.158688383
intracellular receptor signaling pathway	202	2.288659158	-0.147880609
regulation of binding	280	2.275454057	-0.142471315
regulation of protein localization	645	2.287132452	-0.130431949
carbohydrate derivative metabolic process	749	2.26225157	-0.130381429
positive regulation of cell growth	118	2.248700132	-0.121770224
response to starvation	159	2.281952415	-0.082884834
regulation of cellular localization	625	2.291024141	-0.07985278
positive regulation of cellular protein localization	226	2.286197944	-0.075165737
transport	2916	2.297881887	-0.074581681
regulation of cellular response to stress	509	2.289846136	-0.063579289
regulation of viral life cycle	111	2.211188162	-0.036667626
microtubule cytoskeleton organization	408	2.268051692	-0.028918077
macromolecule glycosylation	168	2.213854883	-0.028469239
cellular component organization	4071	2.301007954	-0.025382609
positive regulation of macromolecule metabolic process	2348	2.294089253	-0.025218014
cellular amino acid metabolic process	195	2.279679316	-0.024369051
hormone-mediated signaling pathway	128	2.288536023	-0.014448193
negative regulation of cellular metabolic process	1748	2.298611389	-0.00975027
negative regulation of nitrogen compound metabolic process	1634	2.29884575	-0.009095
negative regulation of macromolecule metabolic process	1907	2.296953748	0.003578155
positive regulation of cellular metabolic process	2256	2.298534393	0.006399195
regulation of microtubule-based process	168	2.258528679	0.011286062
generation of precursor metabolites and energy	382	2.237933389	0.020096732
positive regulation of intracellular transport	169	2.242821303	0.02777536
positive regulation of nitrogen compound metabolic process	2114	2.298199089	0.028723893
response to topologically incorrect protein	139	2.282958956	0.030153191
localization within membrane	505	2.297576664	0.040756987
negative regulation of biosynthetic process	1126	2.297464943	0.047128911
organonitrogen compound metabolic process	4408	2.299916841	0.057221821
positive regulation of biosynthetic process	1383	2.294728989	0.06975187
negative regulation of cell cycle	269	2.274637913	0.074262439
regulation of cell cycle	731	2.294018258	0.077059141
vesicle-mediated transport in synapse	119	2.263493282	0.086985715
regulation of macromolecule metabolic process	4075	2.299108052	0.087106403
cellular component biogenesis	2242	2.29828717	0.08919807
regulation of cellular metabolic process	4030	2.29968832	0.089805119
gamete generation	346	2.291103414	0.093293109
regulation of primary metabolic process	3844	2.299386109	0.094985693
response to radiation	310	2.271350121	0.097108634
cellular response to stress	1453	2.296799995	0.099912861
regulation of nitrogen compound metabolic process	3735	2.299017595	0.103149456
organic substance catabolic process	1529	2.289298132	0.110302626
protein metabolic process	3804	2.296980416	0.114242009
microtubule-based movement	202	2.253653323	0.123029878
organic substance biosynthetic process	4030	2.293944238	0.135934449
cytokinesis	123	2.238762184	0.136335059
cellular biosynthetic process	3987	2.293682498	0.137107074
positive regulation of cell cycle	200	2.283884994	0.13801961
protein localization	1921	2.294405281	0.146219104
regulation of biosynthetic process	2797	2.294271128	0.164627018
establishment of localization in cell	1574	2.289625537	0.17507963
cellular macromolecule metabolic process	5455	2.291410503	0.180618826
cellular macromolecule localization	1395	2.287710005	0.183262198
macromolecule metabolic process	6325	2.292441196	0.184243989
microtubule organizing center organization	108	2.193330576	0.192266384
cellular catabolic process	1685	2.284127564	0.193508519
oxidative phosphorylation	115	2.09500131	0.194328085
mitotic cell cycle	639	2.281911029	0.194916047
positive regulation of catabolic process	412	2.287081255	0.203693115
regulation of protein stability	256	2.270922718	0.206845761
regulation of catabolic process	786	2.286232672	0.218944548
mitotic cell cycle process	523	2.273205089	0.219411108
spermatogenesis	259	2.281869814	0.221874652
regulation of cell cycle process	445	2.270176008	0.235839538
positive regulation of cell cycle process	145	2.276879225	0.236606781
negative regulation of catabolic process	244	2.272297083	0.245861549
establishment of organelle localization	294	2.282448315	0.253822244
organic cyclic compound metabolic process	4115	2.280065559	0.256910124
negative regulation of cell cycle process	204	2.241101021	0.261772638
cellular nitrogen compound metabolic process	4443	2.277846503	0.26224974
establishment of protein localization	1366	2.28240474	0.263455912
cell cycle phase transition	367	2.256063473	0.270506307
autophagy	461	2.275795744	0.278569751
cellular aromatic compound metabolic process	3980	2.27547108	0.28310484
organelle localization	395	2.278074769	0.286917898
heterocycle metabolic process	3959	2.273785275	0.29158453
vesicle-mediated transport to the plasma membrane	123	2.253510372	0.292984342
nucleobase-containing compound metabolic process	3861	2.271783887	0.303994375
spindle organization	138	2.230553964	0.329819756
intracellular transport	1256	2.256229652	0.335924294
lysosomal transport	101	2.237532432	0.368688999
endosomal transport	205	2.187395265	0.54229955
translational initiation	109	2.081837572	0.576409828
nuclear chromosome segregation	173	2.145647062	0.592530202
Golgi vesicle transport	268	2.124145393	0.658638663
macromolecule methylation	244	2.090157159	0.693218211
regulation of RNA stability	141	2.100137563	0.712725126
RNA localization	179	2.001019011	0.960173316
establishment of RNA localization	145	2.009035879	0.976236618
